# Supplementary material for: Rootstock effects on scion gene expression in maritime pine
Source: Sci Rep. 2021 Jun 2;11:11582. doi: 10.1038/s41598-021-90672-y (PMC8173007; doi:10.1038/s41598-021-90672-y)
Supplement: Supplementary file 4 — Supplementary Information 4. [file 41598_2021_90672_MOESM4_ESM.xlsx]

## Sheet: Supplementary Table 2
Supplementary Table 2. MapMan and GO analysis of genes exclusively differentially expressed identified in Gal 1056/R1S vs Gal 1056/R18T and Oria 6/R1S vs Oria 6/R18T (pValue≤0.05). The gene ID, bin name, GO annotation and Log2 fold change (Log2FC) values are provided.
Gal 1056/R1S vs Gal 1056/R18T
Gene ID	Bin Name	GO Annotation	Log2FC
isotig46467	'Amino acid metabolism.biosynthesis.shikimate family.phenylalanine and tyrosine.arogenate dehydratase (ADT)'	arogenate dehydratase/prephenate dehydratase 6, chloroplastic-like	3.62006
isotig46521	'Amino acid metabolism.biosynthesis.shikimate family.phenylalanine and tyrosine.arogenate dehydratase (ADT)'	PDR1	3.25305
unigene9037	'Amino acid metabolism.biosynthesis.shikimate family.phenylalanine and tyrosine.arogenate dehydratase (ADT)'	AROD2_ARATHRecName: Full=Arogenate dehydratase/prephenate dehydratase 2, chloroplastic; Short=AtADT2; Short=AtPDT2; Flags: Precursor	1.66341
unigene37772	'Amino acid metabolism.biosynthesis.shikimate family.phenylalanine and tyrosine.chorismate mutase'	CM3_ARATHRecName: Full=Chorismate mutase 3, chloroplastic; Short=AtCM3; AltName: Full=CM-3; Flags: Precursor	2.23369
isotig43598	'Amino acid metabolism.biosynthesis.shikimate family.phenylalanine and tyrosine.prephenate aminotransferase (PPA-AT)'	bifunctional aspartate aminotransferase and glutamate/aspartate-prephenate aminotransferase-like	1.50352
unigene14201	Amino acid metabolism.biosynthesis.Tryptophan synthase.	TRPB2_METACRecName: Full=Tryptophan synthase beta chain 2	3.18643
isotig59227	'Amino acid metabolism.degradation.aromatic amino acid.tyrosine.fumarylacetoacetate hydrolase'	FAH_ARATHRecName: Full=Fumarylacetoacetase; AltName: Full=Fumarylacetoacetate hydrolase; Short=AtFAH; AltName: Full=Protein SHORT-DAY SENSITIVE CELL DEATH 1	2.57647
unigene125434	Amino acid metabolism.degradation.branched-chain amino acid.acyl-CoA dehydrogenase oxidation.ETF electron transfer flavoprotein heterodimer.subunit beta.	ACC1_ARATHRecName: Full=Acetyl-CoA carboxylase 1; Short=AtACC1; AltName: Full=Protein EMBRYO DEFECTIVE 22; AltName: Full=Protein GURKE; AltName: Full=Protein PASTICCINO 3; Includes: RecName: Full=Biotin carboxylase	2.25893
unigene160289	Amino acid metabolism.degradation.branched-chain amino acid.acyl-CoA dehydrogenase oxidation.ETF electron transfer flavoprotein heterodimer.subunit beta.	ACC1_ARATHRecName: Full=Acetyl-CoA carboxylase 1; Short=AtACC1; AltName: Full=Protein EMBRYO DEFECTIVE 22; AltName: Full=Protein GURKE; AltName: Full=Protein PASTICCINO 3; Includes: RecName: Full=Biotin carboxylase	1.62119
unigene5840	Amino acid metabolism.degradation.branched-chain amino acid.acyl-CoA dehydrogenase oxidation.ETF electron transfer flavoprotein heterodimer.subunit beta.	ACC1_ARATHRecName: Full=Acetyl-CoA carboxylase 1; Short=AtACC1; AltName: Full=Protein EMBRYO DEFECTIVE 22; AltName: Full=Protein GURKE; AltName: Full=Protein PASTICCINO 3; Includes: RecName: Full=Biotin carboxylase	1.59994
unigene10634	'Carbohydrate metabolism.gluconeogenesis.phosphoenolpyruvate carboxykinase'	PCKA_ARATHRecName: Full=Phosphoenolpyruvate carboxykinase (ATP); Short=PEP carboxykinase; Short=PEPCK	-2.03352
isotig49160	'Carbohydrate metabolism.mannose metabolism.phosphosugar phosphatase'	SGGP_ARATHRecName: Full=Haloacid dehalogenase-like hydrolase domain-containing protein Sgpp; AltName: Full=Subclass I phosphosugar phosphatase; Short=AtSgpp	1.78909
unigene7915	Carbohydrate metabolism.oligosaccharide metabolism.	BGAL_ASPOFRecName: Full=Beta-galactosidase; Short=Lactase; Flags: Precursor	-1.68507
unigene54568	'Carbohydrate metabolism.oxidative pentose phosphate pathway.non-oxidative phase.transaldolase'	TAL_TRIEIRecName: Full=Transaldolase	-1.96343
unigene2818	'Carbohydrate metabolism.starch metabolism.biosynthesis.ADP-glucose pyrophosphorylase'	GLGL1_BETVURecName: Full=Glucose-1-phosphate adenylyltransferase large subunit, chloroplastic/amyloplastic; AltName: Full=ADP-glucose pyrophosphorylase; AltName: Full=ADP-glucose synthase; AltName: Full=AGPase S; AltName: Full=Alpha-D-glucose-1-phosphate adenyl transferase; Flags: Precursor	1.59953
unigene14295	'Carbohydrate metabolism.starch metabolism.degradation.hydrolysis and phosphorolysis.amylase activities.alpha amylase'	AMY3B_ORYSJRecName: Full=Alpha-amylase isozyme 3B; AltName: Full=1,4-alpha-D-glucan glucanohydrolase; Flags: Precursor	-2.08027
unigene37389	'Carbohydrate metabolism.sucrose metabolism.degradation.invertase activities.alkaline sucrose-specific invertase (CIN)'	INVB_ARATHRecName: Full=Probable alkaline/neutral invertase B; Short=A/N-INVB	1.76706
isotig57438	Cell cycle organisation.cell cycle control.	RANA1_TOBACRecName: Full=GTP-binding nuclear protein Ran-A1	-1.70702
unigene143352	'Cell cycle organisation.mitosis and meiosis.meiotic recombination.DNA strand exchange.HOP2-MND1 presynaptic filament stabilization complex.component HOP2'	PRS6A_ORYSJRecName: Full=26S proteasome regulatory subunit 6A homolog; AltName: Full=Tat-binding protein homolog 1; Short=TBP-1	-4.3819
isotig12327	'Cell wall organisation.cell wall proteins.expansin activities.alpha-like-class expansin'	expansin-like protein	-2.73227
isotig17822	'Cell wall organisation.cell wall proteins.hydroxyproline-rich glycoprotein activities.arabinogalactan-protein (AGP) activities.AGP glycosylation.AGP beta-1,3-galactosyltransferase'	beta-1,3-galactosyltransferase 7	-7.27398
unigene17163	'Cell wall organisation.lignin.monolignol biosynthesis.caffeoyl-CoA 3-O-methyltransferase (CCoA-OMT)'	CAMT_EUCGURecName: Full=Caffeoyl-CoA O-methyltransferase; AltName: Full=Trans-caffeoyl-CoA 3-O-methyltransferase; Short=CCoAMT; Short=CCoAOMT	2.43948
isotig17203	'Cell wall organisation.lignin.monolignol biosynthesis.caffeoyl-CoA 3-O-methyltransferase (CCoA-OMT)'	caffeoyl-CoA O-methyltransferase	1.77427
unigene142184	'Cell wall organisation.pectin.homogalacturonan.modification and degradation.pectin methylesterase'	PME_ACTDERecName: Full=Pectinesterase; Short=PE; AltName: Full=Pectin methylesterase	-1.58784
isotig44439	'Cell wall organisation.pectin.homogalacturonan.modification and degradation.pectin methylesterase'	pectinesterase	-2.47849
unigene7586	'Cell wall organisation.pectin.rhamnogalacturonan I.modification and degradation.alpha-L-arabinofuranosidase activities.bifunctional alpha-L-arabinofuranosidase and beta-D-xylosidase (BXL)'	BXL4_ARATHRecName: Full=Beta-D-xylosidase 4; Short=AtBXL4; Flags: Precursor	-2.69849
isotig26381	'Cellular respiration.glycolysis.methylglyoxal degradation.glutathione-independent glyoxalase (GLY-III)'	protein DJ-1 homolog C	2.40815
isotig53640	Cellular respiration.oxidative phosphorylation.ATP synthase complex.membrane MF0 subcomplex.subunit ATP6.	TSJT1_TOBACRecName: Full=Stem-specific protein TSJT1	-2.97351
unigene6796	'Cellular respiration.oxidative phosphorylation.ATP synthase complex.membrane MF0 subcomplex.subunit g'	GDL71_ARATHRecName: Full=GDSL esterase/lipase At5g03610; AltName: Full=Extracellular lipase At5g03610; Flags: Precursor	-2.8726
unigene144123	'Cellular respiration.oxidative phosphorylation.cytochrome c oxidase complex.core components.component COX5b'	CX5B1_ARATHRecName: Full=Cytochrome c oxidase subunit 5b-1, mitochondrial; Short=AtCOX5b-1; Flags: Precursor	-7.94648
isotig26479	Cellular respiration.oxidative phosphorylation.cytochrome c.CCM cytochrome c maturation system (system I).CcmABC complex.ATP-binding component CcmA'	ABC transporter I family member 17	-1.576
isotig90072	'Cellular respiration.oxidative phosphorylation.cytochrome c.CCM cytochrome c maturation system (system I).CcmABC complex.ATP-binding component CcmA'	AB44G_ORYSJRecName: Full=ABC transporter G family member 44; Short=OsABCG44; AltName: Full=Pleiotropic drug resistance protein 17; Short=OsPDR17	-1.50973
unigene189032	Cellular respiration.oxidative phosphorylation.NADH dehydrogenase complex.non-core components.alpha subcomplex.	ENOXE_FRAANRecName: Full=2-methylene-furan-3-one reductase; AltName: Full=Enone oxidoreductase; Short=FaEO; AltName: Full=Quinone oxidoreductase; Short=FaQR	3.18659
unigene31154	'Coenzyme metabolism.prenylquinone biosynthesis.4-hydroxybenzoate biosynthesis.p-coumarate:CoA ligase'	4CL_PINTARecName: Full=4-coumarate--CoA ligase; Short=4CL; AltName: Full=4-coumaroyl-CoA synthase	1.90817
unigene25251	Coenzyme metabolism.prenylquinone biosynthesis.4-hydroxybenzoate biosynthesis.p-coumarate:CoA ligase.	4CL2_ORYSJRecName: Full=Probable 4-coumarate--CoA ligase 2; Short=4CL 2; Short=Os4CL2; AltName: Full=4-coumaroyl-CoA synthase 2	1.67439
isotig18705	Enzyme classification.EC_1 oxidoreductases.	clavaminate synthase-like protein At3g21360	-1.87805
isotig56835	'Enzyme classification.EC_1 oxidoreductases.EC_1.1 oxidoreductase acting on CH-OH group of donor'	SDR2B_ARATHRecName: Full=Short-chain dehydrogenase/reductase 2b; Short=AtSDR2b	-1.84471
isotig46396	'Enzyme classification.EC_1 oxidoreductases.EC_1.1 oxidoreductase acting on CH-OH group of donor'	probable 3-hydroxyisobutyrate dehydrogenase-like 2, mitochondrial	-2.03621
unigene21499	'Enzyme classification.EC_1 oxidoreductases.EC_1.1 oxidoreductase acting on CH-OH group of donor'	AKR2_ORYSJRecName: Full=Probable aldo-keto reductase 2	-2.84573
isotig44773	Enzyme classification.EC_1 oxidoreductases.EC_1.14 oxidoreductase acting on paired donor with incorporation or reduction of molecular oxygen'	cytochrome P450 monooxygenase CYP736B	-1.57188
unigene140371	'Enzyme classification.EC_1 oxidoreductases.EC_1.14 oxidoreductase acting on paired donor with incorporation or reduction of molecular oxygen'	LDOX_PETHYRecName: Full=Leucoanthocyanidin dioxygenase; Short=LDOX; Short=Leucocyanidin oxygenase; AltName: Full=Leucoanthocyanidin hydroxylase	2.91406
unigene144982	'Enzyme classification.EC_1 oxidoreductases.EC_1.14 oxidoreductase acting on paired donor with incorporation or reduction of molecular oxygen'	LDOX_MALDORecName: Full=Leucoanthocyanidin dioxygenase; Short=LDOX; Short=Leucocyanidin oxygenase; AltName: Full=Anthocyanidin synthase; AltName: Full=Leucoanthocyanidin hydroxylase	2.66182
unigene20696	'Enzyme classification.EC_1 oxidoreductases.EC_1.14 oxidoreductase acting on paired donor with incorporation or reduction of molecular oxygen'	LDOX_PETHYRecName: Full=Leucoanthocyanidin dioxygenase; Short=LDOX; Short=Leucocyanidin oxygenase; AltName: Full=Leucoanthocyanidin hydroxylase	2.51129
isotig63521	'Enzyme classification.EC_1 oxidoreductases.EC_1.14 oxidoreductase acting on paired donor with incorporation or reduction of molecular oxygen'	DLO2_ARATHRecName: Full=Protein DMR6-LIKE OXYGENASE 2; AltName: Full=2-oxoglutarate (2OG)-Fe(II) oxygenase-like protein DLO2; AltName: Full=Salicylate 3-hydroxylase DLO2; Short=S3H DLO2; Short=SA 3-hydroxylase DLO2; Short=Salicylic acid 3-hydroxylase DLO2	-1.80788
isotig124449	'Enzyme classification.EC_1 oxidoreductases.EC_1.14 oxidoreductase acting on paired donor with incorporation or reduction of molecular oxygen'	C84A1_ARATHRecName: Full=Cytochrome P450 84A1; AltName: Full=Ferulate-5-hydroxylase; Short=F5H	-1.84252
unigene142232	'Enzyme classification.EC_2 transferases.EC_2.3 acyltransferase'	CHSY_PINSTRecName: Full=Chalcone synthase; AltName: Full=Naringenin-chalcone synthase	2.223
unigene5723	'Enzyme classification.EC_2 transferases.EC_2.4 glycosyltransferase'	ANGLT_ROSHCRecName: Full=Anthocyanidin 5,3-O-glucosyltransferase; AltName: Full=UDP-glucose: anthocyanidin 5,3-O-glucosyltransferase	2.47347
isotig42310	'Enzyme classification.EC_2 transferases.EC_2.4 glycosyltransferase'	alpha,alpha-trehalose-phosphate synthase [UDP-forming] 5-like	-1.74619
unigene5877	'Enzyme classification.EC_2 transferases.EC_2.4 glycosyltransferase'	GGT_QUERORecName: Full=Gallate 1-beta-glucosyltransferase; AltName: Full=UDP-glucose:gallate glucosyltransferase; AltName: Full=Vanillate 1-beta-glucosyltransferase	-1.9799
unigene167	'Enzyme classification.EC_2 transferases.EC_2.4 glycosyltransferase'	U73B4_ARATHRecName: Full=UDP-glycosyltransferase 73B4; AltName: Full=Flavonol 3-O-glucosyltransferase UGT73B4	-1.98434
unigene144601	'Enzyme classification.EC_2 transferases.EC_2.4 glycosyltransferase'	XTH9_ARATHRecName: Full=Xyloglucan endotransglucosylase/hydrolase protein 9; Short=At-XTH9; Short=XTH-9; Flags: Precursor	-1.99258
unigene35666	'Enzyme classification.EC_2 transferases.EC_2.4 glycosyltransferase'	XTH32_ARATHRecName: Full=Probable xyloglucan endotransglucosylase/hydrolase protein 32; Short=At-XTH32; Short=XTH-32; Flags: Precursor	-2.35757
isotig46271	'Enzyme classification.EC_3 hydrolases.EC_3.1 hydrolase acting on ester bond'	3-hydroxyisobutyryl-CoA hydrolase-like protein 5	1.82489
unigene35397	'Enzyme classification.EC_3 hydrolases.EC_3.2 glycosylase'	BGH3B_BACO1RecName: Full=Beta-glucosidase BoGH3B; AltName: Full=Glycosyl hydrolase family protein 3B; Short=BoGH3B; Flags: Precursor	-2.68445
isotig52263	'Enzyme classification.EC_3 hydrolases.EC_3.2 glycosylase'	3)-beta-glucan endohydrolase; Short=(1-	-2.77501
unigene1764	'Enzyme classification.EC_3 hydrolases.EC_3.2 glycosylase'	XYL1_ARATHRecName: Full=Alpha-xylosidase 1; Flags: Precursor	-2.80609
unigene21220	'Enzyme classification.EC_3 hydrolases.EC_3.6 hydrolase acting on acid anhydride'	ITPA_SORBIRecName: Full=Inosine triphosphate pyrophosphatase; Short=ITPase; Short=Inosine triphosphatase; AltName: Full=Non-canonical purine NTP pyrophosphatase; AltName: Full=Non-standard purine NTP pyrophosphatase; AltName: Full=Nucleoside-triphosphate diphosphatase; AltName: Full=Nucleoside-triphosphate pyrophosphatase; Short=NTPase	3.77039
unigene13547	'Enzyme classification.EC_4 lyases.EC_4.3 carbon-nitrogen lyase'	PAM_TAXCARecName: Full=Phenylalanine aminomutase (L-beta-phenylalanine forming); AltName: Full=Phenylalanine ammonia-lyase	-2.20648
isotig57101	External stimuli response.pathogen.defense mechanisms	CRJ34_CRYJARecName: Full=Pathogenesis-related thaumatin-like protein 3.4; AltName: Allergen=Cry j 3.4; Flags: Precursor	-5.9717
unigene21878	External stimuli response.pathogen.defense mechanisms.	PR1A_TOBACRecName: Full=Pathogenesis-related protein 1A; Short=PR-1A; Flags: Precursor	-3.41316
unigene29426	External stimuli response.pathogen.defense mechanisms.defensin activities.defensin (PDF2)'	GNKL_PINPSRecName: Full=Antifungal protein ginkbilobin-like protein; AltName: Full=Embryo-abundant protein; Flags: Precursor	-3.26667
unigene143570	'External stimuli response.pathogen.defense mechanisms.defensin activities.defensin (PDF2)'	DEF2_PINSYRecName: Full=Defensin-2; Flags: Precursor	-1.50047
unigene127146	'External stimuli response.pathogen.defense mechanisms.defensin activities.defensin (PDF2)'	DEF2_PINSYRecName: Full=Defensin-2; Flags: Precursor	-1.70202
unigene56060	'External stimuli response.pathogen.defense mechanisms.defensin activities.defensin (PDF2)'	DEF2_PINSYRecName: Full=Defensin-2; Flags: Precursor	-3.35014
unigene35374	'External stimuli response.pathogen.defense mechanisms.defensin activities.defensin (PDF2)'	DEF1_PINSYRecName: Full=Defensin-1; Flags: Precursor	-4.73148
isotig22105	External stimuli response.pathogen.defense mechanisms.systemic acquired resistance (SAR).	Disease resistance protein	1.94583
unigene32826	External stimuli response.pathogen.defense mechanisms.systemic acquired resistance (SAR).	CRJ34_CRYJARecName: Full=Pathogenesis-related thaumatin-like protein 3.4; AltName: Allergen=Cry j 3.4; Flags: Precursor	-2.15039
unigene80501	External stimuli response.pathogen.defense mechanisms.systemic acquired resistance (SAR).	CRJ34_CRYJARecName: Full=Pathogenesis-related thaumatin-like protein 3.4; AltName: Allergen=Cry j 3.4; Flags: Precursor	-2.23575
unigene17357	External stimuli response.pathogen.defense mechanisms.systemic acquired resistance (SAR).	CRJ31_CRYJARecName: Full=Pathogenesis-related thaumatin-like protein 3.1; AltName: Allergen=Cry j 3.1; Flags: Precursor	-3.32209
unigene26968	External stimuli response.salinity.SOS (Salt Overly Sensitive) signalling pathway.	RD22_ARATHRecName: Full=BURP domain protein RD22; AltName: Full=Dehydration-responsive protein RD22; Flags: Precursor	-6.6851
unigene35323	Lipid metabolism.fatty acid biosynthesis.acetyl-CoA carboxylation.polymeric acetyl-CoA carboxylase complex.biotin carboxyl carrier subunit	ACC1_ORYSJRecName: Full=Acetyl-CoA carboxylase 1; Includes: RecName: Full=Biotin carboxylase	2.04455
unigene132689	'Lipid metabolism.fatty acid biosynthesis.acetyl-CoA carboxylation.polymeric acetyl-CoA carboxylase complex.biotin carboxyl carrier subunit'	ACC1_ORYSJRecName: Full=Acetyl-CoA carboxylase 1; Includes: RecName: Full=Biotin carboxylase	1.77332
isotig120575	Lipid metabolism.fatty acid biosynthesis.acetyl-CoA carboxylation.polymeric acetyl-CoA carboxylase complex.biotin carboxylase subunit	ACC1_ARATHRecName: Full=Acetyl-CoA carboxylase 1; Short=AtACC1; AltName: Full=Protein EMBRYO DEFECTIVE 22; AltName: Full=Protein GURKE; AltName: Full=Protein PASTICCINO 3; Includes: RecName: Full=Biotin carboxylase	2.03023
isotig33790	'Lipid metabolism.fatty acid biosynthesis.citrate shuttle.mitochondrial pyruvate transporter'	mitochondrial pyruvate carrier 4	2.79533
isotig46669	'Lipid metabolism.lipid degradation.fatty acid degradation.core beta-oxidation.3-ketoacyl-CoA thiolase (KAT)'	3-ketoacyl-CoA thiolase 2, peroxisomal	2.1029
isotig44477	'Lipid metabolism.lipid degradation.fatty acid degradation.glyoxylate cycle.malate synthase'	malate synthase, glyoxysomal	-3.75236
unigene168198	'Lipid metabolism.phytosterol biosynthesis.phytosterol conjugation.methylsterol monooxygenase'	MO3_ARATHRecName: Full=Monooxygenase 3; Short=AtMO3	-4.45328
unigene18261	Nucleotide metabolism.deoxynucleotides.biosynthesis.thymidylate synthase.	DYR_SCHPORecName: Full=Dihydrofolate reductase	1.68298
isotig18146	Nucleotide metabolism.pyrimidines.de novo biosynthesis.aspartate carbamoyltransferase	Aspartate carbamoyltransferase	-2.12649
unigene102275	Nutrient uptake.copper uptake.regulation.	MT3_PICGLRecName: Full=Metallothionein-like protein EMB30	-1.97226
isotig52603	'Nutrient uptake.nitrogen assimilation.glutamate deamination.glutamate dehydrogenase'	DHE1_ORYSJRecName: Full=Glutamate dehydrogenase 1, mitochondrial; Short=OsGDH1; Flags: Precursor	-2.20414
unigene6309	'Photosynthesis.photophosphorylation.ATP synthase complex.peripheral CF1 subcomplex.subunit delta'	ATPD_TOBACRecName: Full=ATP synthase delta chain, chloroplastic; AltName: Full=F-ATPase delta chain; Flags: Precursor	-1.6535
isotig20121	Photosynthesis.photophosphorylation.photosystem II.	2-methylene-furan-3-one reductase-like	-4.63091
isotig107670	'Photosynthesis.photophosphorylation.photosystem II.LHC-II complex.component LHCb1/2/3'	CB5_ARATHRecName: Full=Chlorophyll a-b binding protein CP26, chloroplastic; AltName: Full=LHCB5; AltName: Full=LHCIIc; AltName: Full=Light-harvesting complex II protein 5; Flags: Precursor	-2.68624
unigene33955	'Photosynthesis.photophosphorylation.photosystem II.photoprotection.non-photochemical quenching (NPQ).PsbS-dependent machinery.regulatory protein (PsbS)'	MT3_PICGLRecName: Full=Metallothionein-like protein EMB30	-2.68229
unigene146164	Photosynthesis.photophosphorylation.photosystem II.photoprotection.non-photochemical quenching (NPQ).PsbS-dependent machinery.regulatory protein (PsbS).	MT3_MUSACRecName: Full=Metallothionein-like protein type 3; Short=MT-3; AltName: Full=MWMT3	-1.84659
unigene55680	Phytohormone action.abscisic acid.perception and signalling.	ASR2_SOLLCRecName: Full=Abscisic stress-ripening protein 2	-1.8162
unigene20894	Phytohormone action.abscisic acid.perception and signalling.	ASR1_SOLLCRecName: Full=Abscisic stress-ripening protein 1	-2.79763
isotig74070	Phytohormone action.abscisic acid.perception and signalling.	ASR3_SOLLCRecName: Full=Abscisic stress-ripening protein 3	-3.53054
isotig53534	'Phytohormone action.abscisic acid.perception and signalling.PYR/PYL-receptor.cytoplasm-localized receptor complex.receptor component PYL/RCAR'	PYL5_ARATHRecName: Full=Abscisic acid receptor PYL5; AltName: Full=ABI1-binding protein 3; AltName: Full=PYR1-like protein 5; AltName: Full=Regulatory components of ABA receptor 8	-2.71028
isotig46828	'Phytohormone action.abscisic acid.perception and signalling.PYR/PYL-receptor.cytoplasm-localized receptor complex.regulatory phosphatase component'	probable protein phosphatase 2C 52	1.80954
unigene9541	Phytohormone action.abscisic acid.perception and signalling.PYR/PYL-receptor.cytoplasm-localized receptor complex.regulatory phosphatase component.	P2C07_ARATHRecName: Full=Protein phosphatase 2C 7; Short=AtPP2C07; AltName: Full=Protein HYPERSENSITIVE TO ABA 2; AltName: Full=Protein phosphatase 2C HAB2; Short=PP2C HAB2; Flags: Precursor	3.30998
unigene12175	Phytohormone action.auxin.biosynthesis.	AEE18_ARATHRecName: Full=Probable acyl-activating enzyme 18, peroxisomal	1.91394
unigene5414	Phytohormone action.auxin.biosynthesis.	AEE18_ARATHRecName: Full=Probable acyl-activating enzyme 18, peroxisomal	1.84379
isotig36774	Phytohormone action.auxin.perception and signal transduction.	dormancy/auxin associated-like protein	-3.86174
isotig13401	Phytohormone action.auxin.perception and signal transduction.	auxin down-regulated-like protein	-4.10676
isotig53374	Phytohormone action.gibberellin.perception and signal transduction.receptor protein (GID1).	CXE15_ARATHRecName: Full=Probable carboxylesterase 15; AltName: Full=AtCXE15	-3.87821
unigene5584	'Phytohormone action.jasmonic acid.biosynthesis.allene oxidase synthase (AOS)'	CP74_LINUSRecName: Full=Allene oxide synthase, chloroplastic; AltName: Full=Cytochrome P450 74A; AltName: Full=Hydroperoxide dehydrase; Flags: Precursor	-1.87172
isotig41869	'Phytohormone action.salicylic acid.transport.salicylic acid transporter (EDS5)'	protein DETOXIFICATION 46, chloroplastic-like	1.99888
unigene4523	'Phytohormone action.signalling peptides.CRP (cysteine-rich-peptide) category.GASA/GAST-peptide activity.GASA-precursor polypeptide'	GASA7_ARATHRecName: Full=Gibberellin-regulated protein 7; AltName: Full=GAST1 protein homolog 7; Flags: Precursor	3.03679
isotig78718	'Protein biosynthesis.ribosome biogenesis.large ribosomal subunit (LSU).LSU proteome.component RPL22'	UBIQP_HORVURecName: Full=Polyubiquitin; Contains: RecName: Full=Ubiquitin; Flags: Precursor	-5.89448
unigene10269	Protein biosynthesis.ribosome biogenesis.rRNA biosynthesis.post-transcriptional rRNA modification.methylation.	Y8948_DICDIRecName: Full=Putative methyltransferase DDB_G0268948	-2.63884
unigene21694	Protein biosynthesis.ribosome biogenesis.rRNA biosynthesis.rRNA transcription.rDNA chromatin transcription factor (NCL).	HSP12_DAUCARecName: Full=18.0 kDa class I heat shock protein; AltName: Full=Clone DCHSP17.9	-2.08411
unigene102216	Protein biosynthesis.ribosome biogenesis.rRNA biosynthesis.rRNA transcription.rDNA chromatin transcription factor (NCL).	HSP17_ARATHRecName: Full=17.4 kDa class I heat shock protein; AltName: Full=17.4 kDa heat shock protein 1; Short=AtHsp17.4A	-3.77253
isotig21920	'Protein biosynthesis.translation initiation.mRNA loading.mRNA poly-A-tail binding factor (PABP)'	polyadenylate-binding protein 7-like	2.42689
isotig33836	Protein homeostasis.protein quality control.cytosolic Hsp70 chaperone system.co-chaperone (Hsp40).	chaperone protein dnaJ 11, chloroplastic	-2.10188
unigene56779	'Protein homeostasis.protein quality control.smallHsp holdase chaperone activities.class-C-I protein'	HSP12_DAUCARecName: Full=18.0 kDa class I heat shock protein; AltName: Full=Clone DCHSP17.9	-1.62391
unigene57185	Protein homeostasis.protein quality control.smallHsp holdase chaperone activities.class-C-I protein.	HSP12_DAUCARecName: Full=18.0 kDa class I heat shock protein; AltName: Full=Clone DCHSP17.9	-1.83917
isotig33130	'Protein homeostasis.protein quality control.smallHsp holdase chaperone activities.class-P protein'	small heat shock protein, chloroplastic	-2.08016
isotig63362	'Protein homeostasis.proteolysis.aspartic-type peptidase activities.A1-class protease (Pepsin)'	APF2_ARATHRecName: Full=Aspartyl protease family protein 2; Flags: Precursor	-1.64944
isotig19373	'Protein homeostasis.proteolysis.serine-type peptidase activities.S8-class protease (subtilisin) families.protease (SBT5)'	subtilisin-like protease SBT5.6	-1.58196
unigene34964	'Protein homeostasis.ubiquitin-proteasome system.26S proteasome.19S regulatory particle.non-ATPase components.regulatory component RPN2'	PSD1A_ARATHRecName: Full=26S proteasome non-ATPase regulatory subunit 1 homolog A; AltName: Full=26S proteasome regulatory subunit RPN2a; Short=AtRPN2a; AltName: Full=26S proteasome regulatory subunit S1 homolog A	-15.04
isotig56970	'Protein homeostasis.ubiquitin-proteasome system.ubiquitin-fold protein deconjugation.ubiquitin deconjugation.OTU deubiquitinase activities.deubiquitinase (OTU1)'	OTUBL_ARATHRecName: Full=Ubiquitin thioesterase otubain-like; AltName: Full=Deubiquitinating enzyme otubain-like; AltName: Full=Ubiquitin-specific-processing protease otubain-like	2.2686
isotig33228	'Protein modification.S-glutathionylation.glutathione S-transferase activities.class phi glutathione S-transferase'	glutathione S-transferase-like protein	1.79754
isotig12062	'Protein modification.S-glutathionylation.glutathione S-transferase activities.class tau glutathione S-transferase'	tau class glutathione S-transferase	2.09248
isotig33672	'Protein modification.S-glutathionylation.glutathione S-transferase activities.class tau glutathione S-transferase'	tau class glutathione S-transferase	-1.83076
unigene137966	'Protein translocation.mitochondrion.inner mitochondrion membrane TIM translocation system.component Tim17'	TI172_ARATHRecName: Full=Mitochondrial import inner membrane translocase subunit TIM17-2	-2.36244
unigene206736	'Redox homeostasis.cytosol/mitochondrion/nucleus redox homeostasis.H-type thioredoxin'	CXXS1_ARATHRecName: Full=Thioredoxin-like protein CXXS1; Short=AtCXXS1; AltName: Full=Mono-cysteine thioredoxin 1	-1.62813
isotig55194	'Redox homeostasis.cytosol/mitochondrion/nucleus redox homeostasis.H-type thioredoxin'	CXXS1_ARATHRecName: Full=Thioredoxin-like protein CXXS1; Short=AtCXXS1; AltName: Full=Mono-cysteine thioredoxin 1	-3.73852
isotig18083	Redox homeostasis.hydrogen peroxide removal.	peroxidase 12	-2.33289
isotig26500	RNA biosynthesis.RNA polymerase I-dependent transcription.transcription termination factor (ETC1)'	MYB-like transcription factor ETC1	-1.50621
isotig37932	RNA biosynthesis.RNA polymerase II-dependent transcription.MEDIATOR transcription co-activator complex.head module.component MED33'	mediator of RNA polymerase II transcription subunit 33A isoform X1	1.83854
isotig47790	'RNA biosynthesis.transcriptional regulation.MYB transcription factor superfamily.transcription factor (MYB)'	myb-related protein 308-like	3.20336
isotig33776	'RNA biosynthesis.transcriptional regulation.MYB transcription factor superfamily.transcription factor (MYB)'	myb-related protein 308	1.76226
isotig08784	'RNA biosynthesis.transcriptional regulation.MYB transcription factor superfamily.transcription factor (MYB)'	R2R3-Myb transcription factor	1.7131
isotig55042	'RNA biosynthesis.transcriptional regulation.MYB transcription factor superfamily.transcription factor (MYB)'	MYB4_ARATHRecName: Full=Transcription repressor MYB4; AltName: Full=Myb-related protein 4; Short=AtMYB4	1.69491
unigene15769	'RNA biosynthesis.transcriptional regulation.MYB transcription factor superfamily.transcription factor (MYB-related)'	RAD_ANTMARecName: Full=Transcription factor RADIALIS	7.61527
unigene163228	RNA biosynthesis.transcriptional regulation.MYB transcription factor superfamily.transcription factor (MYB-related).	DNAJ_EXIS2RecName: Full=Chaperone protein DnaJ	2.17979
isotig32758	RNA biosynthesis.transcriptional regulation.MYB transcription factor superfamily.transcription factor (MYB-related).	chitinase 2-like	-1.65402
unigene17114	RNA biosynthesis.transcriptional regulation.MYB transcription factor superfamily.transcription factor (MYB-related).	CHI1_ORYSJRecName: Full=Chitinase 1; AltName: Full=Class I chitinase a; Short=OsChia1a; AltName: Full=Pathogenesis related (PR)-3 chitinase 1; Flags: Precursor	-4.42062
isotig46296	'RNA biosynthesis.transcriptional regulation.transcription factor (bHLH)'	protein BIG GRAIN 1-like A	-1.74547
unigene147459	RNA biosynthesis.transcriptional regulation.transcription factor (CAMTA)	CML10_ORYSJRecName: Full=Probable calcium-binding protein CML10; AltName: Full=Calmodulin-like protein 10	-3.45571
PUT-5866	'RNA biosynthesis.transcriptional regulation.transcription factor (CAMTA)'	CML25_ARATHRecName: Full=Probable calcium-binding protein CML25; AltName: Full=Calmodulin-like protein 25	-3.22699
PUT-4815999	RNA biosynthesis.transcriptional regulation.transcription factor (CAMTA).	CML25_ARATHRecName: Full=Probable calcium-binding protein CML25; AltName: Full=Calmodulin-like protein 25	-4.36968
isotig19709	RNA biosynthesis.transcriptional regulation.transcription factor.	protein IQ-DOMAIN 14	-1.73867
isotig49536	'Secondary metabolism.phenolics.flavonoid biosynthesis.anthocyanidins.anthocyanidin reductase'	ANR_GINBIRecName: Full=Putative anthocyanidin reductase; Short=GbANR	3.1754
isotig69051	'Secondary metabolism.phenolics.flavonoid biosynthesis.anthocyanidins.anthocyanidin reductase'	ANR_GINBIRecName: Full=Putative anthocyanidin reductase; Short=GbANR	-1.64167
isotig30374	'Secondary metabolism.phenolics.flavonoid biosynthesis.anthocyanidins.anthocyanidin synthase'	leucoanthocyanidin dioxygenase	3.95345
isotig49498	'Secondary metabolism.phenolics.flavonoid biosynthesis.anthocyanidins.anthocyanidin synthase'	LDOX_PETHYRecName: Full=Leucoanthocyanidin dioxygenase; Short=LDOX; Short=Leucocyanidin oxygenase; AltName: Full=Leucoanthocyanidin hydroxylase	2.94942
isotig31340	'Secondary metabolism.phenolics.flavonoid biosynthesis.anthocyanidins.anthocyanidin synthase'	leucoanthocyanidin dioxygenase	2.60176
unigene143075	Secondary metabolism.phenolics.flavonoid biosynthesis.anthocyanidins.dihydroflavonol 4-reductase.	ANR_GINBIRecName: Full=Putative anthocyanidin reductase; Short=GbANR	-1.55384
unigene19098	Secondary metabolism.phenolics.flavonoid biosynthesis.chalcones.chalcone isomerase'	CFI3_ARATHRecName: Full=Probable chalcone--flavonone isomerase 3; Short=Chalcone isomerase 3; AltName: Full=Chalcone isomerase-like 1	2.20036
unigene56235	'Secondary metabolism.phenolics.flavonoid biosynthesis.chalcones.chalcone synthase activity.chalcone synthase (CHS)'	CHSY_PINSYRecName: Full=Chalcone synthase; AltName: Full=Naringenin-chalcone synthase	2.97124
unigene34867	'Secondary metabolism.phenolics.flavonoid biosynthesis.chalcones.chalcone synthase activity.chalcone synthase (CHS)'	CHSY_PINSTRecName: Full=Chalcone synthase; AltName: Full=Naringenin-chalcone synthase	2.77316
unigene79910	'Secondary metabolism.phenolics.flavonoid biosynthesis.chalcones.chalcone synthase activity.chalcone synthase (CHS)'	CHSY_PINSTRecName: Full=Chalcone synthase; AltName: Full=Naringenin-chalcone synthase	2.77017
isotig46567	'Secondary metabolism.phenolics.flavonoid biosynthesis.chalcones.chalcone synthase activity.chalcone synthase (CHS)'	chalcone synthase	2.66292
unigene126745	'Secondary metabolism.phenolics.flavonoid biosynthesis.chalcones.chalcone synthase activity.chalcone synthase (CHS)'	CHSY_PINSYRecName: Full=Chalcone synthase; AltName: Full=Naringenin-chalcone synthase	2.60367
unigene17242	'Secondary metabolism.phenolics.flavonoid biosynthesis.chalcones.chalcone synthase activity.chalcone synthase (CHS)'	CHSY_PINSYRecName: Full=Chalcone synthase; AltName: Full=Naringenin-chalcone synthase	2.56811
unigene21677	'Secondary metabolism.phenolics.flavonoid biosynthesis.chalcones.chalcone synthase activity.chalcone synthase (CHS)'	CHSY_PINSYRecName: Full=Chalcone synthase; AltName: Full=Naringenin-chalcone synthase	2.2683
unigene147207	'Secondary metabolism.phenolics.flavonoid biosynthesis.chalcones.chalcone synthase activity.chalcone synthase (CHS)'	CHSY_PINSYRecName: Full=Chalcone synthase; AltName: Full=Naringenin-chalcone synthase	2.12499
unigene210356	'Secondary metabolism.phenolics.flavonoid biosynthesis.chalcones.chalcone synthase activity.chalcone synthase (CHS)'	CHSY_PINSYRecName: Full=Chalcone synthase; AltName: Full=Naringenin-chalcone synthase	2.10807
unigene35550	'Secondary metabolism.phenolics.flavonoid biosynthesis.chalcones.chalcone synthase activity.chalcone synthase (CHS)'	CHSY_PINSYRecName: Full=Chalcone synthase; AltName: Full=Naringenin-chalcone synthase	2.08331
unigene63653	'Secondary metabolism.phenolics.flavonoid biosynthesis.chalcones.chalcone synthase activity.chalcone synthase (CHS)'	CHSY_PINSTRecName: Full=Chalcone synthase; AltName: Full=Naringenin-chalcone synthase	2.04628
isotig29064	Secondary metabolism.phenolics.flavonoid biosynthesis.dihydroflavonols.flavanone 3' 5'-hydroxylase'	flavonoid 3',5'-hydroxylase	2.94761
unigene147194	Secondary metabolism.phenolics.flavonoid biosynthesis.dihydroflavonols.flavanone 3' 5'-hydroxylase'	C75A1_PETHYRecName: Full=Flavonoid 3',5'-hydroxylase 1; Short=F3'5'H; AltName: Full=CYPLXXVA1; AltName: Full=Cytochrome P450 75A1	2.80863
isotig30029	'Secondary metabolism.phenolics.flavonoid biosynthesis.dihydroflavonols.flavanone 3-hydroxylase'	flavanone 3-hydroxylase	2.30219
unigene209189	'Secondary metabolism.phenolics.flavonoid biosynthesis.dihydroflavonols.flavanone 3-hydroxylase'	FL3H_MALDORecName: Full=Naringenin,2-oxoglutarate 3-dioxygenase; AltName: Full=FHT; AltName: Full=Flavanone-3-hydroxylase; Short=F3H	1.60625
unigene16012	'Secondary metabolism.phenolics.flavonoid biosynthesis.dihydroflavonols.flavanone 3-hydroxylase'	FL3H_MALDORecName: Full=Naringenin,2-oxoglutarate 3-dioxygenase; AltName: Full=FHT; AltName: Full=Flavanone-3-hydroxylase; Short=F3H	1.57372
unigene2224	'Secondary metabolism.phenolics.p-coumaroyl-CoA biosynthesis.cinnamate 4-hydroxylase (C4H)'	TCMO_CATRORecName: Full=Trans-cinnamate 4-monooxygenase; AltName: Full=Cinnamic acid 4-hydroxylase; Short=C4H; Short=CA4H; AltName: Full=Cytochrome P450 73; AltName: Full=Cytochrome P450C4H	2.91851
unigene144910	Secondary metabolism.phenolics.p-coumaroyl-CoA biosynthesis.cinnamate 4-hydroxylase (C4H).	TCMO_ARATHRecName: Full=Trans-cinnamate 4-monooxygenase; AltName: Full=Cinnamic acid 4-hydroxylase; Short=C4H; Short=CA4H; AltName: Full=Cytochrome P450 73; AltName: Full=Cytochrome P450C4H	2.678
isotig42788	'Secondary metabolism.phenolics.p-coumaroyl-CoA biosynthesis.phenylalanine ammonia lyase activity.phenylalanine ammonia lyase (PAL)'	phenylalanine ammonia-lyase	2.22774
unigene17298	'Secondary metabolism.phenolics.p-coumaroyl-CoA biosynthesis.phenylalanine ammonia lyase activity.phenylalanine ammonia lyase (PAL)'	PALY_PINTARecName: Full=Phenylalanine ammonia-lyase	1.8241
isotig49758	'Secondary metabolism.phenolics.p-coumaroyl-CoA biosynthesis.phenylalanine ammonia lyase activity.phenylalanine ammonia lyase (PAL)'	PAM_TAXWCRecName: Full=Phenylalanine aminomutase (L-beta-phenylalanine forming); AltName: Full=Phenylalanine ammonia-lyase	-2.78168
isotig47550	Secondary metabolism.phenolics.p-coumaroyl-CoA biosynthesis.phenylalanine ammonia lyase activity.proteolytic phenylalanine ammonia-lyase regulator (KFB-PAL).	F-box/kelch-repeat protein At5g15710-like	-6.34905
isotig34040	'Secondary metabolism.terpenoids.carotenoid biosynthesis.xanthophylls.carotenoid hydroxylase activities.carotenoid hydroxylase'	cytochrome P450 78A4	-2.21471
isotig104583	Solute transport.carrier-mediated transport. Water.	PIP14_ARATHRecName: Full=Probable aquaporin PIP1-4; AltName: Full=Plasma membrane intrinsic protein 1-4; Short=AtPIP1;4; AltName: Full=Transmembrane protein C; Short=TMP-C	5.4025
isotig45750	'Solute transport.carrier-mediated transport.APC superfamily.AAAP family.amino acid transporter (ANT)'	amino acid transporter ANT1-like	-2.00394
unigene2760	'Solute transport.carrier-mediated transport.APC superfamily.SulP family.sulfate transporter (SULTR)'	SUT34_ARATHRecName: Full=Probable sulfate transporter 3.4	-2.01787
isotig30338	'Solute transport.carrier-mediated transport.DMT superfamily.solute transporter (UmamiT)'	WAT1-related protein At5g07050-like	-3.66357
isotig43589	'Solute transport.carrier-mediated transport.MFS superfamily.anion transporter (NRT1/PTR)'	protein NRT1/ PTR FAMILY 5.2-like	-1.55078
unigene6475	'Solute transport.primary active transport.ABC superfamily.ABC1 family.subfamily ABCB transporter'	MDR_ORYSJRecName: Full=Putative multidrug resistance protein; AltName: Full=P-glycoprotein	-3.27554
unigene40458	'Solute transport.primary active transport.ABC superfamily.ABC2 family.subfamily ABCG transporter'	AB39G_ORYSJRecName: Full=ABC transporter G family member 39; Short=OsABCG39; AltName: Full=Pleiotropic drug resistance protein 7; Short=OsPDR7	-2.01296
unigene146139	'Vesicle trafficking.Coat protein I (COPI) coatomer machinery.coat protein recruiting.ARF-GTPase'	ARF_MAIZERecName: Full=ADP-ribosylation factor	-4.73124
unigene20806	#N/A	---NA---	6.78894
unigene13525	#N/A	---NA---	5.17754
unigene34531	#N/A	---NA---	-8.0172
unigene15639	#N/A	---NA---	3.22924
isotig125178	#N/A	---NA---	1.80113
isotig40834	#N/A	---NA---	3.01301
unigene55097	#N/A	---NA---	2.99133
unigene11280	#N/A	ENOX_SOLLCRecName: Full=2-methylene-furan-3-one reductase; AltName: Full=Enone oxidoreductase; Short=SlEO; Flags: Precursor	2.74575
isotig70154	#N/A	---NA---	2.6385
isotig55921	#N/A	AEE18_ARATHRecName: Full=Probable acyl-activating enzyme 18, peroxisomal	2.22087
isotig49110	#N/A	---NA---	2.04481
unigene7005	#N/A	FRA1B_FRAANRecName: Full=Major strawberry allergen Fra a 1-B; AltName: Full=Fra a 1.01B; AltName: Allergen=Fra a 1	1.99504
unigene198891	#N/A	---NA---	1.91385
unigene95170	#N/A	---NA---	1.9063
isotig125109	#N/A	---NA---	1.83673
unigene131215	#N/A	Y2241_ARATHRecName: Full=Putative leucine-rich repeat receptor-like serine/threonine-protein kinase At2g24130; Flags: Precursor	1.83641
unigene141718	#N/A	---NA---	1.74074
unigene21651	#N/A	---NA---	1.72801
unigene26109	#N/A	---NA---	1.69907
isotig66670	#N/A	---NA---	1.67085
unigene128172	#N/A	---NA---	1.59976
isotig125753	#N/A	---NA---	1.58082
isotig27966	#N/A	Acyl-CoA N-acyltransferases (NAT) superfamily protein, putative	1.55814
unigene97554	#N/A	---NA---	1.52051
isotig09374	#N/A	#N/A	-1.52456
unigene52114	#N/A	---NA---	-1.52846
isotig92612	#N/A	---NA---	-1.53429
isotig25183	#N/A	Protein kinase domain-containing protein	-1.55216
unigene30782	#N/A	EXOL2_ARATHRecName: Full=Protein EXORDIUM-like 2; Flags: Precursor	-1.55397
PUT-14777	#N/A	---NA---	-1.57504
unigene25280	#N/A	---NA---	-1.61354
unigene35525	#N/A	---NA---	-1.6208
unigene21430	#N/A	---NA---	-1.6518
unigene146599	#N/A	40G3_ORYSJRecName: Full=Ricin B-like lectin R40G3; AltName: Full=Osr40g3	-1.66212
unigene13770	#N/A	---NA---	-1.68263
unigene34421	#N/A	---NA---	-1.687
unigene11965	#N/A	---NA---	-1.70315
unigene208491	#N/A	40G3_ORYSJRecName: Full=Ricin B-like lectin R40G3; AltName: Full=Osr40g3	-1.72832
isotig74278	#N/A	---NA---	-1.74439
isotig05662	#N/A	#N/A	-1.75401
unigene126743	#N/A	---NA---	-1.76884
isotig57440	#N/A	---NA---	-1.87384
unigene36026	#N/A	---NA---	-1.97011
unigene27141	#N/A	---NA---	-1.97394
isotig64768	#N/A	---NA---	-1.98007
unigene32336	#N/A	---NA---	-2.0626
unigene143671	#N/A	---NA---	-2.10713
unigene141221	#N/A	---NA---	-2.11893
PUT-9948	#N/A	---NA---	-2.12692
unigene32289	#N/A	CML10_ORYSJRecName: Full=Probable calcium-binding protein CML10; AltName: Full=Calmodulin-like protein 10	-2.1593
isotig30286	#N/A	Rhizopine catabolism protein mocA	-2.22926
unigene176120	#N/A	---NA---	-2.23253
isotig90411	#N/A	MBF1A_ARATHRecName: Full=Multiprotein-bridging factor 1a	-2.2528
unigene10395	#N/A	TSJT1_TOBACRecName: Full=Stem-specific protein TSJT1	-2.31462
unigene143792	#N/A	---NA---	-2.35926
unigene146598	#N/A	---NA---	-2.36751
isotig124884	#N/A	---NA---	-2.37345
isotig17296	#N/A	---NA---	-2.4336
isotig20433	#N/A	HAD-like domain	-2.50021
unigene136429	#N/A	---NA---	-2.53079
isotig16780	#N/A	MLP-like protein 423	-2.70596
isotig35290	#N/A	unknown	-2.73875
isotig83471	#N/A	---NA---	-2.90111
unigene29754	#N/A	---NA---	-3.22377
isotig56425	#N/A	---NA---	-3.23835
unigene183271	#N/A	---NA---	-3.48003
unigene29570	#N/A	---NA---	-3.64053
unigene204693	#N/A	EULS3_ARATHRecName: Full=Ricin B-like lectin EULS3; AltName: Full=Euonymus lectin S3; Short=AtEULS3	-3.65835
unigene22594	#N/A	---NA---	-3.78556
unigene17046	#N/A	EULS3_ARATHRecName: Full=Ricin B-like lectin EULS3; AltName: Full=Euonymus lectin S3; Short=AtEULS3	-3.80802
isotig57509	#N/A	---NA---	-3.90437
unigene17137	#N/A	---NA---	-4.11107
isotig29228	#N/A	Protein SULFUR DEFICIENCY-INDUCED 1	-4.16926
isotig06762	#N/A	#N/A	-4.23637
unigene8843	#N/A	YPQ3_YEASTRecName: Full=Probable vacuolar amino acid transporter YPQ3; AltName: Full=PQ-loop repeat-containing protein 3; AltName: Full=Protein RTC2; AltName: Full=Restriction of telomere capping protein 2	-4.31659
isotig18265	#N/A	---NA---	-4.3354
unigene2487	#N/A	YPQ1_YEASTRecName: Full=Probable vacuolar amino acid transporter YPQ1; AltName: Full=PQ-loop repeat-containing protein 1	-4.37335
unigene16432	#N/A	---NA---	-4.60727
unigene37919	#N/A	---NA---	-4.77929
isotig38432	#N/A	dehydrin 4	-5.02924
isotig111982	#N/A	YPQ1_YEASTRecName: Full=Probable vacuolar amino acid transporter YPQ1; AltName: Full=PQ-loop repeat-containing protein 1	-6.376
isotig121939	#N/A	---NA---	-6.63697
unigene127631	#N/A	CHIP_BETVURecName: Full=Acidic endochitinase SP2; Flags: Precursor	-7.52916
unigene21497	#N/A	---NA---	-7.66515
Oria 6/R1S vs Oria 6/R18T
Gene ID	Bin Name	GO Annotation	Log2FC
unigene142387	Amino acid metabolism.biosynthesis.shikimate family.phenylalanine and tyrosine.prephenate aminotransferase (PPA-AT).	AATC_ORYSJRecName: Full=Aspartate aminotransferase, cytoplasmic; AltName: Full=Transaminase A	5.47625
unigene208630	Cell cycle organisation.cell cycle control.cyclin-dependent regulation.cyclin activities.	CK5P1_ORYSJRecName: Full=CDK5RAP1-like protein	4.02908
unigene65496	Cell cycle organisation.organelle division.mitochondrion and peroxisome division.peroxisomal fission factor (PEX11).	PEX13_ARATHRecName: Full=Peroxisomal membrane protein 13; AltName: Full=ABSTINENCE BY MUTUAL CONSENT; AltName: Full=Peroxin-13; Short=AtPEX13; AltName: Full=Peroxisome biogenesis protein 13; AltName: Full=Pex13p; AltName: Full=Protein ABERRANT PEROXISOME MORPHOLOGY 2; AltName: Full=Protein AMC	-6.61337
unigene18128	Photosynthesis.photophosphorylation.photosystem II.LHC-II complex.component LHCb1/2/3.	SKP1B_ARATHRecName: Full=SKP1-like protein 1B; AltName: Full=SKP1-like 2; AltName: Full=UFO-binding protein 2	7.64591
unigene56052	Photosynthesis.photophosphorylation.photosystem II.LHC-II complex.component LHCb1/2/3.	CB22_PINSYRecName: Full=Chlorophyll a-b binding protein type 2 member 2; AltName: Full=Chlorophyll a-b binding protein type II 2; Short=CAB; AltName: Full=LHCP	1.58834
isotig19010	Protein biosynthesis.ribosome biogenesis.large ribosomal subunit (LSU).LSU proteome.component RPL23a.	Ribosomal protein L25/L23	5.93761
unigene36686	Protein modification.phosphorylation.CMGC protein kinase superfamily.protein kinase (GSK).	KSG3_ARATHRecName: Full=Shaggy-related protein kinase gamma; AltName: Full=ASK-gamma; AltName: Full=Shaggy-related protein kinase 12; Short=AtSK12	2.05904
unigene142265	RNA biosynthesis.transcriptional regulation.bZIP transcription factor superfamily.transcription factor (bZIP).	RL3_ORYSJRecName: Full=60S ribosomal protein L3	6.65237
PUT-8016	RNA biosynthesis.transcriptional regulation.transcription factor (C2H2-ZF).	DTX2_MOUSERecName: Full=Probable E3 ubiquitin-protein ligase DTX2; AltName: Full=Protein deltex-2; Short=Deltex2; Short=mDTX2; AltName: Full=RING-type E3 ubiquitin transferase DTX2	7.11464
PUT-7139	RNA biosynthesis.transcriptional regulation.transcription factor (CAMTA).	CML25_ARATHRecName: Full=Probable calcium-binding protein CML25; AltName: Full=Calmodulin-like protein 25	-2.74981
PUT-2136	RNA biosynthesis.transcriptional regulation.transcription factor (CAMTA).	CML10_ORYSJRecName: Full=Probable calcium-binding protein CML10; AltName: Full=Calmodulin-like protein 10	-2.76133
unigene147306	RNA biosynthesis.transcriptional regulation.transcription factor (CAMTA).	CML10_ORYSJRecName: Full=Probable calcium-binding protein CML10; AltName: Full=Calmodulin-like protein 10	-3.18158
unigene147128	RNA biosynthesis.transcriptional regulation.transcription factor (CAMTA).	CML10_ORYSJRecName: Full=Probable calcium-binding protein CML10; AltName: Full=Calmodulin-like protein 10	-3.19053
PUT-3316000	RNA biosynthesis.transcriptional regulation.transcription factor (CAMTA).	CML10_ORYSJRecName: Full=Probable calcium-binding protein CML10; AltName: Full=Calmodulin-like protein 10	-3.29145
unigene147152	RNA biosynthesis.transcriptional regulation.transcription factor (CAMTA).	CML10_ORYSJRecName: Full=Probable calcium-binding protein CML10; AltName: Full=Calmodulin-like protein 10	-4.56865
isotig113077	RNA biosynthesis.transcriptional regulation.transcription factor (GRAS).	SCL7_POPEURecName: Full=SCARECROW-LIKE protein 7; AltName: Full=PeSCL7	-6.04519
unigene147464	#N/A	POLC3_SYRVURecName: Full=Polcalcin Syr v 3; AltName: Full=Calcium-binding pollen allergen Syr v 3; AltName: Allergen=Syr v 3	-4.62895
unigene145792	#N/A	FLXL1_ARATHRecName: Full=Protein FLX-like 1; Short=AtFLXL1	-8.15026
isotig109222	#N/A	EULS3_ARATHRecName: Full=Ricin B-like lectin EULS3; AltName: Full=Euonymus lectin S3; Short=AtEULS3	5.78449
unigene207180	#N/A	#N/A	3.95942
unigene209110	#N/A	#N/A	-1.90589
isotig122731	#N/A	#N/A	2.80895
unigene4731	#N/A	#N/A	-6.59236
