# Supplementary material for: Rootstock effects on scion gene expression in maritime pine
Source: Sci Rep. 2021 Jun 2;11:11582. doi: 10.1038/s41598-021-90672-y (PMC8173007; doi:10.1038/s41598-021-90672-y)
Supplement: Supplementary file 5 — Supplementary Information 5. [file 41598_2021_90672_MOESM5_ESM.xlsx]

## Sheet: Supplementary Table 3
Supplementary Table 3. Genes exclusively differentially expressed in Gal 1056/R1S vs Gal 1056/R18T (Figure 4a). The gene ID, Log2 fold change (Log2FC) values and -Log(pValue) are provided.
Gal 1056/R1S vs Gal 1056/R18T
Gene ID	Log2FC	-Log(pValue)
isotig80133	15.4974	2.5602
unigene15769	7.61527	2.97103
unigene142031	7.25278	2.37422
unigene35263	7.0353	5.37733
unigene14035	7.0001	3.84267
isotig14759	6.97681	2.98453
unigene75299	6.97349	2.26818
unigene206618	6.92927	5.42085
unigene52381	6.90748	2.29595
isotig80521	6.84428	1.31552
unigene95167	6.84406	3.81974
isotig106665	6.81274	2.24308
unigene20806	6.78894	6.23918
unigene202168	6.57939	2.89667
isotig49860	6.54054	4.71374
isotig55036	6.45486	3.29045
unigene99239	6.42728	2.77908
unigene62885	6.39242	3.61712
unigene184922	6.35445	3.45344
isotig22979	6.34306	4.22721
isotig57439	6.25532	2.1072
unigene186184	6.24267	2.42241
isotig58750	6.2414	3.65583
isotig29722	6.21125	3.75199
isotig22626	6.19589	2.7086
unigene142165	6.12801	2.85769
isotig110431	6.12475	3.53875
isotig60777	6.11142	1.95007
unigene35545	6.07688	2.65999
isotig102435	6.07523	4.0293
isotig112526	6.07146	2.3998
isotig130134	6.0283	4.36962
unigene208680	6.0167	1.79977
isotig33630	5.96294	2.59119
unigene104864	5.96168	3.40542
isotig96614	5.92454	3.73306
unigene202984	5.9056	2.18858
unigene177376	5.87692	1.64414
unigene133094	5.87327	2.70009
isotig74037	5.82768	1.96771
unigene204371	5.82254	1.79385
isotig96437	5.81396	3.19199
isotig95270	5.80949	2.86234
isotig55927	5.79107	1.91266
unigene35047	5.78154	1.48248
unigene40584	5.77881	2.62969
unigene139697	5.77877	3.58166
isotig34452	5.74423	2.27406
unigene36228	5.74368	1.80001
isotig62030	5.74349	2.94854
unigene210071	5.72334	1.37369
isotig101379	5.70846	2.30713
unigene38406	5.69947	1.88067
isotig106209	5.69634	3.61858
isotig67066	5.69465	2.79823
isotig75275	5.66215	2.43602
unigene35201	5.6569	3.11096
unigene22440	5.64494	2.45721
isotig73293	5.62535	2.10294
isotig21664	5.6124	1.36595
unigene143441	5.60992	2.2334
isotig24274	5.60765	2.05856
isotig121715	5.59097	2.30628
unigene51702	5.58715	3.17615
isotig64152	5.5821	1.79247
unigene57675	5.56248	1.95481
isotig84783	5.55515	2.69436
unigene201954	5.52418	2.2393
unigene160674	5.49533	2.93777
isotig65709	5.49448	2.05051
PUT-12236	5.49448	3.63898
unigene44111	5.49073	2.54955
isotig90939	5.48878	1.49935
unigene107812	5.48848	1.78013
unigene189198	5.47923	2.00479
isotig68678	5.45839	1.34964
unigene128772	5.45566	1.87849
isotig94227	5.4454	1.87778
unigene122678	5.43493	3.47832
isotig65369	5.43094	1.83728
unigene207046	5.42245	1.55258
isotig30140	5.4195	1.61491
isotig57994	5.41431	1.98908
isotig104583	5.4025	2.87928
isotig80349	5.38251	1.56803
unigene49654	5.37977	1.60879
unigene107260	5.3729	1.74023
isotig83231	5.37146	1.83138
isotig66672	5.36878	2.39324
isotig56506	5.36432	1.69952
unigene53157	5.34195	2.86208
unigene203801	5.33313	1.68642
isotig89408	5.32641	2.10563
isotig64819	5.31229	2.14021
unigene47698	5.31	2.73161
isotig99802	5.30161	2.5252
unigene102306	5.30119	2.53851
isotig63620	5.29747	2.15112
unigene144122	5.29278	2.52671
isotig54081	5.28559	1.63046
unigene108711	5.27766	1.39343
isotig66513	5.27577	2.10559
isotig68769	5.27483	1.51277
unigene47951	5.27433	2.50085
isotig33030	5.27297	1.88534
unigene209883	5.25261	1.40084
isotig72291	5.25181	2.13984
unigene132208	5.24934	2.33967
isotig37286	5.24552	1.91099
unigene67617	5.24106	1.99828
unigene145155	5.24045	1.84518
isotig67277	5.23749	1.67465
isotig82488	5.23137	1.77068
isotig65452	5.23078	2.79878
unigene166299	5.22735	2.28244
isotig63464	5.22292	1.41401
isotig100978	5.21144	2.31229
unigene18170	5.20909	2.07019
isotig63712	5.20899	2.06954
isotig72531	5.20066	1.51259
unigene133239	5.1871	1.88595
unigene127787	5.17985	1.66998
unigene13525	5.17754	3.29683
isotig46109	5.17736	2.30454
isotig97892	5.17636	1.95962
unigene206406	5.17083	2.97987
isotig66079	5.17049	2.10537
unigene143857	5.16207	2.05678
isotig50488	5.16204	1.60807
unigene24044	5.15587	2.34513
unigene38983	5.15529	2.51267
isotig62488	5.15404	1.50295
isotig81175	5.15281	1.95029
unigene28826	5.15137	1.88062
unigene180836	5.15119	1.36411
isotig45856	5.15118	2.62037
unigene145044	5.15054	2.22811
isotig119199	5.14903	1.42069
unigene198947	5.14786	1.42219
unigene196439	5.14395	2.85563
isotig36750	5.14146	1.65066
isotig106781	5.1413	1.51706
isotig91641	5.14001	2.34772
isotig68531	5.13568	1.32752
isotig98347	5.13213	1.37814
unigene90727	5.13035	2.66918
isotig80131	5.11957	2.28556
isotig93753	5.11016	1.97515
isotig51924	5.1091	2.69837
isotig87379	5.10722	1.73247
isotig131650	5.1045	1.62681
unigene185675	5.1036	1.77499
isotig70172	5.10164	1.79748
isotig67735	5.09939	2.19142
isotig60327	5.09822	1.49813
unigene37309	5.09417	2.0758
isotig117413	5.09247	1.55654
isotig34872	5.09083	1.53834
unigene189812	5.08958	1.93619
isotig37366	5.08395	2.75487
unigene38134	5.08147	2.67404
unigene206323	5.07125	1.79288
isotig54647	5.06824	1.57965
isotig89973	5.06316	1.88431
unigene19596	5.05882	1.39603
isotig82522	5.05407	1.39004
isotig36174	5.04745	1.69424
isotig86170	5.04572	3.09897
isotig86013	5.04113	1.79864
isotig82492	5.04031	1.87861
isotig108031	5.03915	2.00864
isotig59544	5.03702	2.04005
unigene70357	5.02504	1.70173
isotig59381	5.02217	2.10358
unigene41818	5.0206	3.19711
isotig57436	5.01198	1.91401
isotig61330	5.01027	2.46066
unigene112209	4.99566	1.86581
unigene82344	4.99326	1.86786
unigene187726	4.99292	1.87266
unigene95897	4.99164	2.09154
isotig110126	4.9901	1.48091
isotig98655	4.98732	1.51135
isotig72756	4.97915	2.20914
isotig51634	4.97692	1.74441
unigene47539	4.96781	2.67838
isotig41420	4.96637	1.6676
unigene21269	4.9655	2.01621
isotig60523	4.96477	1.41045
isotig50946	4.96041	2.12076
isotig57850	4.95733	1.57697
isotig133365	4.94772	1.56815
isotig21295	4.94074	1.92509
isotig23802	4.93285	2.65014
isotig46094	4.93192	1.80339
isotig62682	4.92989	1.47847
unigene130387	4.92842	1.58376
isotig68384	4.92268	1.80537
isotig94276	4.91632	1.95044
isotig35000	4.91422	2.09374
isotig56345	4.91063	1.67615
unigene130697	4.90367	1.52851
unigene138380	4.90215	2.33333
unigene137999	4.90022	1.7733
unigene98539	4.89205	1.54663
isotig50842	4.88714	2.25325
isotig33708	4.88541	1.41048
isotig74187	4.88305	1.69997
isotig63388	4.87878	1.38354
isotig64045	4.87712	1.64946
unigene120379	4.87663	2.92155
unigene34314	4.87579	1.81209
isotig72566	4.87293	2.04451
isotig112784	4.87096	1.59496
unigene207294	4.86988	3.15156
isotig88934	4.861	2.21167
isotig51981	4.85803	1.57981
isotig71687	4.8576	1.32021
isotig121804	4.85516	1.8267
isotig49674	4.85149	1.80271
isotig64977	4.84972	1.40341
isotig53285	4.84932	1.40711
isotig23796	4.84203	2.00537
unigene40853	4.84111	1.48658
isotig63394	4.83722	1.52227
unigene38930	4.83645	1.8725
unigene122330	4.83497	1.50957
unigene177757	4.82961	2.75231
unigene208994	4.82907	1.59363
isotig80243	4.82316	2.12222
isotig128107	4.8195	2.17609
unigene162274	4.81668	2.07971
isotig63393	4.8161	1.95787
isotig79524	4.81528	1.96392
unigene16443	4.81208	3.08011
unigene89780	4.81091	1.52358
isotig71260	4.80947	1.59608
unigene203048	4.8087	1.60661
unigene127454	4.80775	2.43303
isotig67077	4.80638	2.0536
isotig128112	4.80621	1.76885
unigene74489	4.80589	2.16255
isotig84394	4.80512	2.03702
isotig55603	4.80408	1.48562
isotig108271	4.79964	2.5831
isotig50471	4.79957	1.61057
isotig67238	4.79679	1.55381
unigene40470	4.79129	1.86733
unigene146046	4.78873	1.87005
unigene70092	4.78759	1.37903
isotig35312	4.78597	1.4073
isotig90029	4.78524	1.87214
unigene70763	4.78049	1.49958
isotig70476	4.77912	2.15043
unigene146393	4.77609	1.79808
isotig103350	4.77435	1.88092
unigene42610	4.77283	1.77749
unigene197213	4.77165	1.8357
isotig74536	4.76938	1.6651
isotig32340	4.76794	1.56029
unigene108334	4.76779	2.77525
isotig81205	4.76223	1.94618
isotig40896	4.76036	2.273
isotig63951	4.75582	1.32555
isotig59397	4.75502	1.33319
unigene38355	4.75278	1.35392
isotig24578	4.7523	1.87297
unigene112573	4.75068	1.37252
isotig77490	4.74892	1.5878
isotig64427	4.74622	1.41158
unigene11346	4.74466	1.49793
unigene38301	4.73911	1.45721
unigene146132	4.73592	1.9524
isotig50739	4.72944	1.94066
isotig23216	4.72936	2.14319
isotig21119	4.72905	1.40914
isotig64132	4.72208	1.32364
isotig24178	4.72142	1.60364
isotig45482	4.71789	1.464
isotig39446	4.71776	1.3739
isotig66255	4.71745	1.46964
unigene200149	4.71669	1.31809
unigene4074	4.71563	1.43513
isotig113425	4.71021	1.45582
isotig100493	4.71002	1.73018
isotig123796	4.70671	2.44232
isotig57840	4.70603	1.41675
unigene61711	4.70189	1.72646
isotig57244	4.69904	1.89298
unigene126265	4.69091	2.10564
isotig35826	4.68159	2.10361
unigene95953	4.681	1.61741
isotig10576	4.67954	1.73585
isotig48077	4.67817	1.69473
unigene53300	4.67643	1.90068
unigene82565	4.67557	1.90783
isotig75369	4.67433	1.88334
isotig61749	4.6697	1.81066
isotig131545	4.66874	1.46028
isotig85582	4.66544	1.69399
isotig57726	4.65816	2.84642
isotig83091	4.65486	1.91309
isotig60526	4.65473	1.79205
isotig53709	4.65027	1.83272
isotig74355	4.64846	1.95371
isotig67402	4.64149	1.43401
isotig41612	4.6391	2.37973
isotig74713	4.63886	1.37314
isotig53266	4.63761	1.87632
isotig76771	4.63671	1.79563
isotig79584	4.62445	1.48039
isotig95174	4.62272	2.80774
isotig51762	4.62199	1.5882
unigene166694	4.61739	1.36331
isotig74722	4.61513	2.13515
isotig49922	4.6128	1.31788
isotig56632	4.60911	1.76059
isotig24348	4.6048	2.23159
isotig48901	4.60335	1.90215
isotig64704	4.60325	1.4115
isotig83315	4.59976	1.56766
isotig63413	4.59934	1.72726
isotig73756	4.59856	1.47763
isotig21623	4.59656	1.75579
isotig89852	4.59578	1.65237
isotig34560	4.5925	2.31752
unigene84482	4.59123	1.79117
unigene98653	4.58264	2.69526
isotig57621	4.58237	2.75796
isotig50449	4.58172	1.68157
isotig28790	4.57695	1.65104
isotig61357	4.57664	1.77579
isotig52593	4.57391	1.986
isotig59500	4.57063	2.21198
unigene82130	4.5695	2.62264
unigene92412	4.56589	1.89327
isotig56641	4.56534	2.03227
isotig111068	4.56497	1.86422
unigene87988	4.55975	1.83263
isotig119298	4.55785	1.61632
isotig107645	4.55536	1.78457
unigene38414	4.55352	1.36003
unigene176373	4.55064	1.95009
isotig57196	4.55033	1.40836
unigene109685	4.54962	1.87795
isotig53183	4.54499	1.34201
unigene161870	4.54402	1.66939
unigene33094	4.54387	2.41156
isotig37962	4.5424	1.36865
isotig36994	4.54202	1.574
isotig96805	4.53675	1.3209
isotig128014	4.53459	1.7888
isotig36820	4.53336	1.34822
isotig83722	4.52826	1.5849
unigene133637	4.52641	1.4014
unigene36941	4.52636	2.30046
isotig70817	4.52526	1.97335
unigene19031	4.52476	1.56308
isotig63156	4.52358	1.67269
isotig69504	4.52299	2.02317
unigene40927	4.52115	1.69901
unigene107836	4.52102	2.2709
isotig107220	4.51787	2.36332
unigene205162	4.51711	2.10977
unigene96906	4.51582	1.69799
isotig103075	4.51333	1.90056
unigene109725	4.51155	2.14054
isotig66668	4.50731	1.66339
unigene108017	4.50725	1.83686
unigene187317	4.50594	1.30383
isotig100795	4.50569	1.70962
isotig62807	4.50365	1.33047
unigene38478	4.50364	1.69596
unigene113788	4.50284	1.90753
unigene128980	4.50239	2.83861
isotig78427	4.50217	1.52164
unigene40916	4.49868	1.8602
unigene45534	4.49608	2.16036
unigene119090	4.49414	1.96345
unigene89651	4.48831	1.78835
isotig62843	4.48675	1.51084
unigene108530	4.48033	2.04622
isotig83304	4.47558	2.75424
isotig13806	4.47551	1.39012
unigene135780	4.47297	2.3777
unigene109214	4.47149	1.33739
unigene21972	4.46831	1.98864
isotig63328	4.4682	2.05298
isotig37582	4.46799	1.35847
isotig68658	4.45987	1.91335
isotig115431	4.45232	1.62915
isotig116973	4.45147	1.73329
isotig38932	4.45132	1.80727
isotig100940	4.4504	1.44588
unigene126850	4.44892	1.59789
isotig50897	4.4378	1.41764
unigene206498	4.43707	1.31201
unigene4401	4.436	2.52451
isotig36310	4.43446	1.34417
isotig82113	4.43339	2.07388
unigene44018	4.43132	1.6889
unigene43729	4.42866	1.41193
isotig65265	4.42793	1.80263
isotig118774	4.42532	1.48469
unigene164814	4.42247	1.92163
unigene82940	4.42142	1.57481
unigene114021	4.41758	2.56788
unigene111442	4.41728	1.79622
isotig84682	4.41722	1.52508
isotig60998	4.41668	2.43846
isotig25560	4.41541	1.84495
unigene204507	4.41463	1.38963
unigene46815	4.41239	2.18718
isotig39006	4.41216	1.4098
unigene203216	4.41121	1.71343
isotig66170	4.40991	2.15451
unigene205112	4.40935	1.43224
unigene32194	4.40929	1.54326
unigene36894	4.40816	2.05504
isotig101868	4.40815	1.44183
isotig108523	4.40776	1.4447
unigene54343	4.40754	1.32391
isotig116074	4.40623	1.35528
isotig35750	4.40307	1.59217
unigene38291	4.40194	1.94651
isotig65379	4.40171	1.68157
unigene45830	4.40132	1.59898
isotig114682	4.39565	2.05972
isotig140081	4.39524	2.37362
unigene58077	4.39447	2.27657
isotig103423	4.39443	1.62871
isotig33980	4.39421	1.77981
unigene114343	4.39322	1.32266
isotig69161	4.3923	1.6375
isotig13946	4.39215	1.51333
unigene49895	4.38936	1.64966
unigene181836	4.38901	1.89573
unigene98627	4.38701	1.80305
unigene83498	4.38539	1.62656
isotig78510	4.38538	2.26044
unigene79307	4.38532	2.45373
unigene20009	4.38304	1.67504
unigene113661	4.37837	1.95034
unigene54340	4.37736	1.72274
unigene37956	4.37064	1.62458
unigene127520	4.37045	3.22401
unigene62576	4.36944	2.6008
unigene205304	4.36865	1.83832
isotig63995	4.36647	1.85352
isotig69596	4.36585	1.72087
unigene63345	4.36137	2.2557
unigene175658	4.35377	2.80609
unigene209981	4.34778	1.9673
isotig67095	4.34723	1.60321
unigene164317	4.33997	1.852
isotig94344	4.33563	1.43664
unigene124902	4.33484	1.30432
isotig59249	4.33444	1.49932
isotig77685	4.33371	1.54422
unigene85670	4.33228	1.5457
isotig58105	4.33079	1.47725
isotig75303	4.32922	3.09758
unigene115029	4.32816	1.61296
isotig48684	4.32757	1.5004
unigene72836	4.32614	1.33603
isotig34724	4.32328	1.75196
isotig101687	4.32232	1.38469
unigene177182	4.32199	1.33943
unigene186673	4.31863	1.40708
isotig61535	4.31763	1.46067
unigene91699	4.3153	1.3108
isotig88280	4.315	1.42856
isotig59697	4.31053	1.30951
isotig72593	4.31017	1.53169
unigene107858	4.31017	1.91198
unigene188211	4.30592	1.82027
isotig76886	4.30355	1.58893
unigene5224	4.30057	2.17414
unigene103832	4.29347	1.95678
unigene97499	4.29323	1.95813
isotig96282	4.28725	1.87177
isotig20285	4.28516	1.96612
unigene19225	4.2814	1.35518
isotig58618	4.27833	1.64649
isotig81164	4.27741	1.65366
isotig112434	4.27405	1.50542
isotig74955	4.27369	1.61241
isotig130236	4.27172	1.56099
unigene110490	4.26931	1.47082
unigene38231	4.2686	1.65799
isotig66293	4.26726	1.66688
unigene159928	4.26553	2.0864
isotig65572	4.26506	1.68132
unigene5260	4.2635	2.22997
isotig101220	4.25524	1.42727
isotig61416	4.24548	1.69667
unigene52276	4.24511	1.80555
isotig58051	4.24451	1.51727
unigene16633	4.24055	3.17237
isotig10342	4.24037	1.54896
isotig117787	4.2384	1.49995
unigene50000	4.23798	2.00149
unigene55500	4.23616	1.38554
isotig102014	4.23486	1.92733
unigene53234	4.23445	2.5996
unigene110749	4.23432	1.86579
unigene54216	4.23358	1.64264
isotig39673	4.23352	1.93396
isotig60249	4.2296	2.19281
unigene62899	4.22705	2.2801
isotig36784	4.22514	1.69387
unigene116833	4.22203	1.94033
isotig75643	4.21995	1.89393
isotig132051	4.21988	1.82833
unigene140929	4.21766	1.70199
unigene136547	4.21764	1.69098
unigene162386	4.21687	1.33381
isotig74648	4.21638	2.31042
isotig103532	4.21467	1.61579
unigene105516	4.21407	1.39603
isotig39628	4.21258	1.49964
unigene203184	4.21052	1.30208
unigene76962	4.20988	1.58003
isotig123638	4.20728	2.96451
isotig84111	4.20567	1.31893
unigene129230	4.205	2.01605
isotig53154	4.20474	1.61905
isotig30456	4.20211	1.5312
isotig29310	4.2007	2.04733
unigene93908	4.20065	2.39602
isotig44701	4.1992	2.2295
unigene113173	4.19846	1.99245
isotig63960	4.1973	1.34879
unigene99552	4.193	1.8428
isotig60486	4.18756	1.80903
unigene162214	4.18641	1.465
isotig54063	4.18412	2.10451
isotig61437	4.18321	2.07244
unigene193998	4.17765	1.95443
isotig70784	4.17197	1.54378
unigene44095	4.17133	2.17308
isotig98685	4.16919	1.61006
isotig110447	4.16487	1.40903
isotig72061	4.16125	1.34851
isotig67191	4.15968	1.34428
unigene132667	4.15844	2.24466
isotig53009	4.15747	1.37727
isotig15143	4.15383	1.89044
isotig58698	4.15274	1.67025
isotig118260	4.15221	1.6501
isotig89487	4.14899	1.44374
unigene64264	4.14879	1.9029
isotig95267	4.14835	1.47397
isotig59892	4.14774	1.70739
isotig89587	4.14702	1.49021
unigene196463	4.14686	2.29653
isotig66238	4.14034	2.5438
isotig52748	4.13807	1.31085
isotig126269	4.13792	1.30217
unigene46348	4.13703	2.3207
unigene112273	4.13479	1.75044
isotig86964	4.12932	1.56211
isotig38326	4.12909	1.37782
unigene201899	4.1256	1.50263
unigene52776	4.1256	1.89792
unigene89187	4.11979	1.47297
isotig64237	4.11814	1.44791
isotig65831	4.11711	1.34456
isotig122418	4.11546	2.08599
isotig58806	4.11181	1.54606
unigene119510	4.10586	1.51555
isotig33656	4.10259	1.40115
isotig105114	4.10257	1.60289
isotig96444	4.09922	1.81407
unigene55396	4.09884	2.23564
unigene160050	4.09857	1.71535
isotig45805	4.09842	1.79386
isotig130742	4.09559	1.42525
isotig58832	4.09469	1.31439
unigene59557	4.09422	1.67557
unigene121856	4.08686	1.5971
isotig24247	4.08457	1.62919
unigene187104	4.08175	1.38693
isotig39270	4.08145	1.74093
isotig55369	4.07753	1.65519
unigene20489	4.07716	1.36475
isotig95937	4.07304	1.37152
unigene129622	4.07145	1.96798
unigene142121	4.07095	1.42283
unigene109167	4.07058	1.95113
unigene133606	4.06931	1.99996
unigene207576	4.06897	2.04911
isotig69296	4.06775	1.33991
isotig51367	4.06631	1.30229
isotig53339	4.06621	2.05252
isotig109508	4.0657	1.57652
isotig63054	4.06345	1.66324
isotig60561	4.06283	1.87536
unigene210042	4.0619	1.31851
unigene64450	4.06037	1.7401
unigene160281	4.05931	1.60957
unigene126031	4.05874	1.68844
isotig113519	4.05715	1.74
isotig56637	4.05678	1.94878
isotig91989	4.05563	1.34099
isotig98799	4.05216	1.35459
isotig68784	4.05203	1.35352
isotig33392	4.05192	1.30398
isotig82652	4.05108	2.08657
isotig52267	4.05034	1.31464
isotig131165	4.0489	1.3776
isotig113744	4.04445	1.35271
unigene111274	4.04021	1.37596
isotig56238	4.03997	1.77818
unigene117658	4.03924	1.32651
unigene108715	4.03823	1.3901
isotig61412	4.03806	1.34991
isotig44500	4.03764	1.44456
unigene7190	4.03739	1.75773
isotig31536	4.03675	1.45716
isotig55156	4.03539	2.42834
isotig68518	4.03072	2.11628
isotig41476	4.0281	1.52309
unigene111549	4.02782	2.20144
isotig68448	4.02736	2.00554
unigene181455	4.02492	1.82866
isotig79688	4.02463	1.51672
isotig95052	4.01971	1.49254
isotig66169	4.01878	2.44173
isotig29258	4.01878	3.52848
unigene161948	4.0145	1.52376
unigene206237	4.01155	1.91159
isotig53365	4.01122	1.50513
unigene101043	4.01118	2.338
isotig46755	4.01069	3.01284
isotig77463	4.00813	1.89996
isotig62813	4.00766	1.30468
unigene142643	4.00692	1.7507
unigene207245	4.00684	1.31323
unigene64369	4.0061	1.78959
unigene35322	4.00446	2.14879
unigene89065	4.00055	1.39727
unigene54820	3.99853	2.08389
isotig112641	3.99723	1.40527
isotig62794	3.99699	1.85665
isotig120471	3.99628	1.66433
unigene164171	3.9945	1.43006
unigene38488	3.9924	1.41501
unigene107044	3.99071	2.15401
isotig79102	3.99032	1.31072
isotig104976	3.98725	1.65944
unigene105984	3.98515	2.8704
unigene18044	3.98258	1.59846
unigene202677	3.98253	1.70648
isotig51265	3.98091	1.63503
isotig83238	3.97587	1.68152
isotig34700	3.97537	2.74739
isotig91823	3.97246	2.385
isotig36470	3.9693	2.90782
isotig10016	3.96875	1.50369
isotig23784	3.96862	2.09366
unigene42396	3.96778	1.49596
unigene196542	3.96651	1.30936
unigene81572	3.9644	1.67365
isotig36978	3.96409	2.98791
isotig91261	3.96387	1.86647
unigene189310	3.96282	1.92428
unigene145145	3.962	1.54674
isotig48198	3.96171	1.3384
unigene122098	3.9605	1.34773
unigene88354	3.95735	1.71179
isotig53186	3.95714	1.61797
isotig116554	3.95642	1.92311
isotig30374	3.95345	3.72241
isotig40460	3.94922	1.41403
isotig53914	3.94857	1.62489
isotig21351	3.94755	2.44794
unigene114089	3.94596	1.57415
isotig66842	3.94227	1.32103
isotig38406	3.94145	1.45594
isotig58767	3.93892	1.43674
unigene53624	3.93651	1.55956
isotig43798	3.93456	1.49258
isotig99592	3.9312	1.5176
isotig64490	3.93051	1.59394
isotig47470	3.92826	1.34466
unigene138838	3.92597	1.58695
unigene95243	3.92557	1.65405
isotig138524	3.92531	1.65887
isotig99377	3.92466	1.31119
unigene56713	3.92398	1.3725
unigene121721	3.92246	1.33169
unigene128216	3.92089	1.30648
isotig85171	3.92053	1.64662
isotig23760	3.91978	1.48911
isotig67041	3.91906	1.34633
isotig62104	3.91357	1.43538
isotig39214	3.90545	1.57666
unigene63698	3.90327	2.02455
unigene98383	3.89899	1.34738
unigene145909	3.89763	1.51158
unigene55302	3.89648	3.12428
unigene70501	3.88785	1.58039
isotig99191	3.88517	1.3624
unigene22491	3.88277	1.67003
isotig54880	3.88201	1.36021
isotig38458	3.88016	1.50411
unigene206850	3.87876	1.31663
isotig51761	3.87504	2.04584
unigene75553	3.8741	1.71113
isotig101825	3.87308	1.33148
isotig75254	3.87011	1.62594
isotig96997	3.86168	1.67175
isotig91876	3.86107	2.07809
unigene136346	3.86039	1.90638
isotig60472	3.85744	1.41837
unigene111741	3.85654	1.57719
unigene160081	3.85496	1.89048
unigene63775	3.85467	1.76184
unigene57232	3.85319	1.85082
unigene119817	3.84686	1.93827
unigene118340	3.84255	1.49345
isotig57854	3.84241	1.55269
isotig49412	3.84184	1.90819
isotig56269	3.84036	1.47411
isotig91939	3.84	1.50568
unigene58601	3.83665	1.96698
unigene111285	3.83432	1.53207
isotig123316	3.83265	1.61388
isotig29738	3.82845	2.03386
unigene133849	3.82678	1.46696
isotig52488	3.82448	1.67307
isotig62888	3.82402	1.70336
isotig15938	3.82044	1.50208
isotig86118	3.81573	1.63565
isotig66444	3.81543	1.75113
isotig131163	3.81046	1.68667
PUT-13348	3.80766	1.96705
isotig105991	3.80711	1.32621
isotig22955	3.80588	1.84799
isotig38634	3.80444	2.7389
isotig57864	3.80299	1.49977
isotig128281	3.80264	2.44713
isotig67188	3.80222	1.71889
isotig119397	3.80128	1.45954
isotig50502	3.80076	1.50315
isotig69875	3.80012	1.8558
unigene200731	3.79745	1.92413
isotig58330	3.79176	1.606
isotig70208	3.79101	1.48575
unigene98710	3.78974	1.63588
unigene19057	3.78897	1.59941
unigene43703	3.78815	1.33524
unigene160406	3.78456	1.73383
isotig76880	3.78396	1.81025
isotig52054	3.78352	1.36722
unigene73631	3.78146	1.48218
unigene46404	3.78046	1.36787
isotig28888	3.78016	1.66987
isotig62864	3.77973	1.45103
isotig65239	3.77651	2.22705
isotig65884	3.77475	1.62226
PUT-14748	3.77319	1.36011
unigene52024	3.77235	1.54821
unigene21220	3.77039	5.51105
isotig63390	3.77012	1.46585
isotig103223	3.76539	1.37293
unigene9220	3.76463	1.30349
unigene138139	3.76133	1.34116
isotig36980	3.7598	1.64871
isotig08522	3.75936	1.43813
isotig25401	3.75677	1.38195
unigene187506	3.75636	1.77625
unigene112146	3.75548	1.68557
isotig68247	3.75061	1.97182
isotig55136	3.74526	1.75243
unigene164674	3.74299	1.6305
isotig50764	3.7408	1.58383
isotig88334	3.73938	1.92148
unigene139449	3.73931	1.87122
unigene53658	3.73708	1.70043
unigene78249	3.7327	1.95776
unigene42775	3.72912	1.90522
isotig34430	3.72863	1.5169
unigene131325	3.7285	1.51501
isotig69583	3.7267	1.46816
isotig106787	3.72642	1.5445
unigene126113	3.72535	1.98895
unigene186390	3.72456	1.54314
unigene45155	3.72309	3.05968
isotig64134	3.72172	1.74206
isotig88250	3.71597	1.51507
unigene34259	3.7159	2.61954
isotig50264	3.71588	1.31742
unigene122021	3.71258	1.3198
isotig71311	3.71123	2.9493
isotig52566	3.71061	2.46262
isotig62912	3.70662	1.60923
isotig110083	3.7056	1.55672
unigene148075	3.70344	1.80304
unigene16014	3.70281	1.74326
isotig62352	3.6992	1.30342
unigene27576	3.69885	3.99125
isotig48270	3.69843	1.30695
isotig75259	3.69832	2.4646
isotig65604	3.69726	1.56053
isotig75584	3.69614	1.76344
isotig50476	3.69318	1.80201
isotig101302	3.69147	1.6097
unigene109902	3.68789	1.31306
unigene200957	3.6838	1.36714
isotig24735	3.68178	1.41227
isotig120059	3.68034	1.70837
isotig32476	3.67458	1.51736
isotig40886	3.67401	2.0489
isotig84037	3.66751	1.43481
unigene48476	3.66687	1.45174
isotig59147	3.66174	1.45584
isotig72141	3.65753	1.45807
unigene131700	3.65699	2.52129
isotig48443	3.65468	1.76393
isotig72881	3.65378	1.49598
isotig51195	3.65229	1.52229
isotig40284	3.65019	2.15411
isotig60204	3.64602	1.55982
isotig133050	3.64216	1.61238
isotig92719	3.64175	1.322
isotig47817	3.64025	1.38564
isotig34786	3.63882	1.6331
unigene73895	3.63818	1.54851
isotig71326	3.63806	1.38271
isotig73914	3.6377	1.56766
unigene108180	3.63769	1.86257
unigene136791	3.63762	1.70421
unigene105849	3.63646	1.44444
isotig112814	3.63532	1.52231
isotig17606	3.63442	2.06671
isotig94126	3.62982	1.99914
isotig122001	3.62753	2.37385
unigene137198	3.6266	1.7099
unigene76172	3.6249	1.59076
isotig49347	3.62439	1.34345
isotig46467	3.62006	4.15961
isotig57425	3.61833	1.4701
isotig11798	3.61639	2.0209
isotig57049	3.6142	1.82917
isotig23150	3.61268	1.56996
isotig99351	3.61019	1.32876
isotig11607	3.60677	1.58936
isotig67035	3.6042	1.81087
isotig76440	3.60252	1.54594
isotig119331	3.60065	1.33404
isotig104282	3.59894	1.31524
isotig116038	3.59677	1.71285
isotig99575	3.59458	1.57493
isotig56721	3.59285	1.61577
PUT-509	3.59139	1.71276
isotig57925	3.59138	1.45145
unigene48662	3.58957	1.58966
unigene140989	3.58846	1.43991
isotig70685	3.58658	1.35062
unigene7290	3.58266	2.24434
unigene10020	3.57864	1.41612
unigene144225	3.57717	1.68805
isotig55179	3.57669	1.4542
unigene38587	3.57603	2.41167
isotig53105	3.57449	1.89479
isotig61151	3.57272	1.57956
isotig79704	3.57249	1.97634
isotig24581	3.56925	1.56033
unigene110931	3.56923	1.48924
unigene28624	3.56922	1.48675
isotig120529	3.56916	1.53489
isotig62101	3.56834	2.03503
isotig40992	3.56526	1.88806
isotig16663	3.56135	2.14454
unigene29895	3.55735	2.12355
isotig20561	3.55663	2.2553
isotig58432	3.55392	2.68396
isotig85076	3.55104	1.38296
isotig23960	3.55102	1.4444
isotig62253	3.54988	1.57316
isotig49743	3.54662	1.74843
isotig72429	3.53892	1.36386
isotig35862	3.53743	1.59782
unigene128958	3.53655	2.03871
unigene55605	3.53573	2.20677
isotig87533	3.5357	1.56606
unigene120601	3.53099	1.55634
unigene66738	3.53004	1.47353
unigene38859	3.53	1.69954
isotig59734	3.5256	1.96989
isotig32904	3.52184	2.03514
isotig63520	3.52005	1.64087
isotig35168	3.51879	2.52919
unigene198123	3.51596	1.46638
isotig102980	3.51536	1.53486
isotig81500	3.51413	2.59254
unigene107575	3.51376	2.42071
unigene44081	3.4994	1.4371
unigene57820	3.49902	2.04604
unigene97466	3.49867	1.80195
isotig85083	3.49864	1.56274
isotig71417	3.498	1.65133
unigene100215	3.493	1.36543
isotig103385	3.49204	1.53852
isotig63854	3.49189	1.73942
isotig56834	3.49142	1.47071
isotig91087	3.48975	1.81793
isotig53625	3.48776	1.6361
unigene30854	3.48776	1.48727
isotig57620	3.48717	2.03855
unigene92087	3.48458	2.44597
unigene31317	3.48441	1.34335
isotig81290	3.48288	1.36591
unigene137642	3.48191	2.09314
isotig59803	3.47996	1.44067
unigene202927	3.47752	1.44689
isotig102078	3.47697	1.39623
isotig41751	3.47564	1.48684
isotig55835	3.47492	1.79756
isotig62264	3.47138	1.31246
unigene38531	3.46883	1.59025
isotig110481	3.46823	2.18412
unigene129390	3.46757	1.30903
unigene5264	3.4663	2.20592
unigene99196	3.46403	1.40884
unigene113617	3.464	1.34384
isotig68466	3.46287	1.68957
unigene125324	3.46267	1.50115
unigene116097	3.46259	1.32933
isotig61340	3.46199	1.93158
isotig64146	3.46042	1.44229
isotig05994	3.46013	2.5777
isotig50152	3.45791	1.49583
isotig53471	3.45758	1.34782
isotig103934	3.45606	1.42071
unigene200732	3.45493	1.74308
unigene38138	3.4529	1.41047
unigene127392	3.45161	1.31742
isotig103720	3.45148	1.30134
unigene132645	3.44836	1.36876
unigene167423	3.44543	2.09866
unigene62304	3.445	1.30165
isotig136894	3.44293	1.41739
isotig77498	3.44155	1.35033
isotig122055	3.44015	2.16561
unigene120741	3.44012	2.96617
isotig10148	3.43918	2.4008
isotig38986	3.43787	2.2554
isotig102899	3.43596	1.51101
isotig40116	3.43406	1.34896
unigene92171	3.43341	1.64513
isotig51975	3.42696	1.5602
unigene47465	3.4252	2.48784
unigene51773	3.42507	2.09553
unigene196605	3.42505	1.43929
isotig80581	3.42381	1.45114
unigene131946	3.41619	1.41596
unigene193732	3.41612	2.15656
isotig51746	3.4158	1.8064
isotig51311	3.41494	1.44572
isotig59346	3.41453	1.52045
isotig38898	3.41407	2.15875
unigene64804	3.41329	1.64263
isotig118154	3.41285	1.9331
unigene145306	3.4126	1.415
unigene43850	3.40962	1.42058
isotig107279	3.40921	1.39877
isotig34750	3.40579	1.31506
isotig86309	3.40324	1.37724
isotig40654	3.40244	2.04548
isotig72752	3.40025	1.90723
isotig67248	3.3978	1.76192
isotig127929	3.39609	1.88835
isotig97642	3.39361	2.64385
unigene38356	3.39323	1.36767
unigene57066	3.39048	1.31983
isotig68821	3.39023	1.35092
isotig44117	3.3893	1.95564
isotig34288	3.38703	1.5084
isotig56084	3.38646	1.59557
unigene13951	3.38523	1.54873
unigene98836	3.38329	2.12564
isotig34824	3.38149	2.36854
unigene125982	3.3804	3.15194
isotig82074	3.37901	1.42869
isotig26393	3.37837	3.7366
unigene209936	3.37781	1.33526
unigene160732	3.37741	1.54812
isotig55700	3.37622	2.09938
isotig89054	3.37489	1.31045
isotig39486	3.37374	1.38621
isotig77352	3.37353	1.82405
isotig52208	3.37347	1.88132
unigene38300	3.37287	1.88024
unigene143402	3.36793	1.45866
unigene201443	3.36628	1.45143
isotig92831	3.36156	2.09266
isotig40976	3.36103	1.64057
isotig65960	3.35857	1.80436
isotig135321	3.35692	1.36547
unigene162190	3.35682	1.64425
isotig36762	3.35362	1.30236
isotig117428	3.35337	1.3255
unigene175932	3.35254	1.57779
isotig82538	3.35046	1.40536
unigene143736	3.35027	1.36621
isotig32546	3.34563	1.41262
isotig69496	3.34549	1.39927
isotig58260	3.3442	1.78154
isotig31406	3.33941	1.37522
unigene104827	3.33565	1.30508
isotig62793	3.33228	2.0184
isotig50956	3.3303	2.06778
isotig23051	3.32793	1.3517
isotig107689	3.32425	1.32419
isotig22407	3.32333	1.33928
isotig63119	3.32228	1.39644
isotig70876	3.32054	2.02088
isotig47841	3.31937	1.86894
unigene98597	3.31804	1.87906
isotig25513	3.31724	1.54335
unigene96392	3.31609	1.50551
isotig53494	3.31105	1.4895
isotig54208	3.31098	1.79816
unigene207535	3.3106	2.33393
isotig34842	3.31058	1.50661
unigene9541	3.30998	3.57873
unigene108407	3.30844	1.42401
isotig54994	3.30719	1.77761
isotig55506	3.30436	1.42051
isotig36890	3.30282	1.30759
isotig71587	3.3021	1.44525
unigene196347	3.30138	1.39803
isotig52554	3.29911	2.0066
isotig71332	3.29693	1.70046
isotig61405	3.2952	1.93109
unigene182719	3.29458	1.31164
unigene97234	3.29062	2.34483
unigene146770	3.2884	1.38227
isotig103205	3.2874	1.36169
unigene207167	3.28726	1.74949
isotig41758	3.28671	1.5633
isotig49763	3.28581	1.57728
unigene106842	3.2857	1.7165
isotig61029	3.28504	1.47742
unigene137099	3.2841	1.89327
isotig47675	3.28351	1.31228
isotig73871	3.27912	1.52232
unigene4485	3.27853	1.88104
unigene20928	3.27581	1.76616
isotig95652	3.27116	1.46801
unigene17487	3.27036	1.84248
isotig15005	3.26986	2.4345
isotig53968	3.26495	2.40188
isotig68950	3.2645	1.46776
unigene102035	3.25944	1.31029
isotig127602	3.25813	1.43462
isotig40248	3.25717	1.98335
isotig50038	3.25544	1.30652
isotig61232	3.25518	1.43439
isotig80852	3.25349	1.59744
unigene206971	3.25343	2.50997
isotig46521	3.25305	4.64017
isotig85100	3.25004	1.51272
isotig16316	3.24893	2.44352
unigene97221	3.24634	1.59633
unigene102414	3.24632	1.71151
isotig76235	3.2431	1.72876
isotig116492	3.24286	1.47237
isotig54808	3.24267	1.30451
unigene141647	3.24138	1.53495
unigene59063	3.23307	1.95418
unigene162243	3.23288	1.32761
isotig99419	3.23019	1.55108
unigene15639	3.22924	3.1863
isotig39586	3.22873	1.35281
isotig21123	3.2281	1.4941
unigene202063	3.22807	2.014
isotig09299	3.22741	1.63734
isotig24134	3.22501	1.56638
isotig62651	3.22462	1.33809
unigene175835	3.22431	3.23856
unigene49994	3.22053	1.37999
unigene130325	3.21906	1.30824
unigene64742	3.21714	1.50141
isotig82940	3.21702	1.94053
isotig88726	3.21552	1.75867
unigene14138	3.21302	1.41932
isotig67227	3.21052	1.42189
isotig58183	3.20994	1.48753
isotig01047	3.20816	1.79875
isotig09489	3.20769	1.51571
isotig85251	3.20763	1.36487
unigene11154	3.2034	1.36685
isotig47790	3.20336	3.07256
isotig22538	3.20264	1.74808
unigene61607	3.20058	1.97182
unigene115440	3.19848	1.55761
unigene164314	3.19725	1.72748
isotig37506	3.19513	1.31646
isotig78838	3.19038	3.34985
isotig90179	3.18831	1.63404
isotig39626	3.18817	1.48812
unigene189032	3.18659	3.21436
unigene14201	3.18643	5.80848
unigene38142	3.18584	2.2146
isotig83737	3.18577	1.67224
isotig108916	3.18368	1.44257
isotig109160	3.1829	5.5524
isotig63932	3.18172	1.43945
isotig45746	3.17975	1.54438
isotig39436	3.17955	2.9385
isotig75289	3.17915	1.60665
isotig74937	3.17898	1.66099
unigene115221	3.17732	2.98486
isotig59206	3.17708	1.43399
unigene139292	3.17703	1.69155
isotig49536	3.1754	3.00936
isotig51685	3.17461	1.58105
unigene43378	3.17376	1.5385
isotig90903	3.17215	1.93617
isotig80860	3.16964	1.68285
isotig07747	3.16695	1.55308
unigene100606	3.16576	1.53967
unigene129842	3.16565	2.02308
isotig52081	3.16541	1.43984
isotig75202	3.16396	1.39472
isotig51669	3.1633	1.6917
isotig90679	3.16263	1.63564
unigene126723	3.16215	1.64374
isotig49416	3.16211	1.87041
isotig75749	3.16068	1.33269
isotig59818	3.15791	2.65936
isotig63744	3.15502	1.88467
unigene167995	3.1528	1.68778
isotig88803	3.15118	1.30691
isotig122346	3.15077	2.49369
isotig88531	3.14897	1.44295
isotig68346	3.14891	1.57592
unigene175693	3.14883	1.37714
unigene94865	3.14836	1.78807
isotig21407	3.14678	1.91104
isotig39016	3.14525	1.48185
isotig65045	3.14341	1.66524
unigene114342	3.14219	1.44182
isotig125295	3.13897	1.43709
isotig51021	3.13617	1.49279
isotig58787	3.13189	1.55608
isotig53560	3.13037	1.98514
isotig15810	3.1257	1.64386
unigene66665	3.12539	1.30742
unigene106700	3.12354	1.89735
unigene38439	3.12142	1.47628
unigene198989	3.11571	2.71544
isotig52815	3.11514	2.19142
isotig76392	3.11469	1.76851
isotig36340	3.11427	2.16138
unigene137714	3.11155	1.67259
unigene44154	3.11113	3.85704
unigene40205	3.10892	1.57804
isotig114206	3.10687	1.3853
unigene147328	3.10522	2.31784
unigene4634	3.10089	2.03831
isotig73960	3.10052	1.48787
isotig100385	3.10044	1.62322
isotig28596	3.09802	1.33562
unigene129924	3.09696	1.58829
unigene38573	3.09694	1.62554
isotig77891	3.09667	1.40147
unigene103779	3.09473	2.43723
unigene54031	3.09318	1.30767
isotig15843	3.0908	1.88175
unigene203523	3.09049	2.31213
unigene34635	3.089	1.42746
isotig30236	3.08886	1.52638
isotig46746	3.08756	2.20181
unigene56608	3.08614	1.3401
unigene90447	3.08417	2.82834
unigene26838	3.08239	1.52891
unigene47565	3.07941	3.39857
isotig107139	3.07912	1.33516
unigene95087	3.0787	1.67174
isotig39170	3.07808	1.64536
isotig85066	3.07718	1.68406
isotig59280	3.07573	1.55499
unigene52282	3.07509	1.30524
unigene121422	3.07411	1.40207
isotig62598	3.07129	1.77147
isotig62647	3.0693	1.37846
unigene164454	3.06872	2.10522
isotig51359	3.06855	1.40874
isotig83558	3.06601	1.71042
unigene87265	3.06211	1.61405
isotig59687	3.05684	1.47596
unigene38214	3.0566	1.66199
isotig68587	3.0565	1.48599
isotig53268	3.05522	1.30688
isotig74053	3.05007	1.39346
isotig102222	3.04909	1.41071
isotig73981	3.04694	1.33373
isotig35530	3.04679	1.47589
unigene99302	3.04632	1.7164
unigene99878	3.0454	1.54321
unigene484	3.04531	9.95011
isotig86627	3.04403	1.47753
unigene110977	3.04327	1.7701
isotig54701	3.04303	1.48543
isotig39394	3.04283	1.68463
isotig75582	3.04235	1.84773
isotig78378	3.03994	1.40115
isotig55739	3.03915	1.36484
isotig68324	3.03787	1.32695
unigene4523	3.03679	3.53293
unigene133439	3.03615	1.52885
unigene159454	3.03564	2.01696
isotig90965	3.03459	1.38271
unigene140662	3.03439	1.30902
isotig14807	3.03383	1.5186
isotig51792	3.03133	2.51505
isotig45301	3.02877	1.93218
isotig67800	3.02749	1.65483
isotig16138	3.02663	2.09575
isotig58099	3.02645	1.65577
unigene19397	3.02591	1.47312
isotig90683	3.02401	1.40385
unigene135398	3.02364	1.45597
isotig73243	3.01921	1.38287
unigene93235	3.01881	1.6012
isotig58504	3.01412	1.35032
unigene208496	3.01399	1.63257
isotig40834	3.01301	3.00817
unigene25149	3.01291	2.29546
unigene38148	3.01284	1.38087
unigene38550	3.0125	1.70992
unigene36731	3.01141	1.50812
unigene42134	3.0107	1.49645
isotig62844	3.01065	1.85372
unigene163763	3.00384	1.42891
isotig60058	3.00344	1.56239
isotig70622	3.00252	1.47872
isotig119109	3.00065	1.65864
unigene45937	3.0001	2.08264
unigene22524	2.99931	2.02546
unigene38200	2.99574	1.97524
unigene105363	2.99512	2.19311
isotig54588	2.99341	1.56759
unigene127857	2.99305	2.05244
unigene106279	2.99228	1.30346
unigene130650	2.99219	1.34725
unigene55097	2.99133	4.29318
isotig52722	2.99047	1.63143
isotig74971	2.98906	1.82313
unigene82638	2.98688	1.43675
isotig67922	2.98539	1.56643
unigene19751	2.98506	1.36622
unigene52950	2.98426	1.43944
unigene42438	2.98382	1.39588
unigene62756	2.98195	1.79938
isotig34758	2.98042	1.9061
unigene38074	2.97972	2.71555
unigene88916	2.97753	1.44298
isotig06426	2.97553	1.92472
isotig35006	2.97552	1.33002
isotig75661	2.97461	2.19838
unigene56235	2.97124	3.12679
unigene40545	2.97042	1.30375
isotig71614	2.96985	1.38713
unigene91404	2.96909	1.54204
isotig85830	2.96598	1.6589
isotig79853	2.96456	1.63755
unigene15041	2.96356	1.6698
unigene36361	2.96298	1.61066
isotig102731	2.96253	1.45658
PUT-5755	2.96051	2.45834
unigene99985	2.95976	1.63812
isotig46865	2.95972	2.60572
unigene45914	2.95836	1.46129
unigene133574	2.95488	1.43267
unigene146327	2.95464	1.30982
unigene44010	2.9544	1.81267
unigene126023	2.95402	2.27465
isotig52334	2.95245	1.73977
unigene96072	2.95098	1.30791
isotig15263	2.95058	1.50905
isotig64844	2.94997	1.49139
isotig49498	2.94942	5.21408
isotig56845	2.9494	1.30573
isotig129908	2.94914	1.38806
isotig35156	2.94912	1.33697
isotig52140	2.94831	1.34998
isotig29064	2.94761	3.41343
isotig46303	2.94746	1.86858
unigene8716	2.94553	1.36444
isotig105803	2.94369	1.44503
isotig84754	2.94201	1.30351
isotig63345	2.94103	1.84105
unigene36327	2.93966	2.16844
isotig62717	2.93797	1.8213
isotig48473	2.93691	1.68676
isotig12365	2.93352	1.55786
isotig94248	2.9335	2.02794
isotig46117	2.93237	1.42698
isotig91575	2.93216	1.55111
isotig30288	2.93191	1.55351
isotig70698	2.93154	2.76232
unigene207590	2.93141	1.52252
unigene78924	2.93091	1.31695
unigene76795	2.92684	1.60327
isotig85406	2.92571	1.94681
unigene138435	2.92513	1.62538
unigene160986	2.92304	1.39939
isotig69898	2.92171	1.38124
unigene108507	2.92069	2.25164
unigene2224	2.91851	6.80142
isotig52774	2.91824	1.73385
unigene20124	2.91807	2.24422
isotig65842	2.91628	1.43654
isotig99970	2.9144	1.67275
unigene140371	2.91406	3.2281
unigene36997	2.91185	1.3759
unigene137231	2.91178	1.82763
isotig57742	2.91055	1.6714
isotig124944	2.90735	1.8214
unigene102312	2.90537	2.36261
unigene183948	2.90463	1.53063
isotig78092	2.90462	2.15956
isotig64434	2.90265	1.48834
unigene38338	2.90188	1.59302
isotig06262	2.89901	1.64705
unigene44247	2.89797	1.77731
isotig52588	2.89394	1.50494
isotig34722	2.8928	1.72666
unigene140787	2.89206	1.35413
isotig88634	2.89149	1.3012
isotig20517	2.89098	1.60851
unigene129879	2.89065	1.49535
isotig49072	2.89043	1.43263
unigene22317	2.88961	2.09138
unigene108455	2.88603	1.49508
isotig69375	2.88562	1.76132
unigene64401	2.88426	1.87708
unigene41264	2.8838	1.39977
isotig73315	2.87959	1.61353
isotig33132	2.87948	2.16649
isotig69707	2.87883	1.36978
unigene11261	2.87829	1.50317
isotig101938	2.87691	1.43622
unigene195560	2.87633	1.95445
isotig81666	2.87436	1.9687
unigene110191	2.87378	1.61509
isotig96816	2.86929	2.08412
unigene80500	2.86849	1.33845
isotig52942	2.86781	1.68394
unigene38217	2.86743	1.91178
unigene105572	2.86713	1.47678
isotig57874	2.86508	1.35854
unigene61307	2.86235	1.42504
isotig73949	2.86183	1.36024
isotig11749	2.85929	1.32804
isotig72288	2.85862	1.89183
isotig37806	2.85702	1.89019
unigene201996	2.85641	2.07816
isotig70103	2.8551	1.41272
isotig35174	2.85438	1.32904
isotig21555	2.85388	2.13749
isotig20409	2.8506	1.97977
unigene144738	2.84878	1.77978
isotig11360	2.8481	1.82536
unigene49428	2.84763	1.70698
unigene49700	2.84626	2.1241
isotig95047	2.84614	1.6268
unigene38571	2.84611	1.97482
isotig95601	2.84235	1.55683
unigene208510	2.84024	1.86192
unigene109407	2.83958	2.9818
isotig58780	2.83919	1.76863
isotig70290	2.83765	1.72141
unigene74583	2.83517	1.54273
isotig33598	2.83493	1.38857
isotig50487	2.83338	1.36135
isotig24471	2.83236	1.45228
unigene159668	2.8316	1.63693
isotig81620	2.82978	1.50831
unigene104615	2.82951	2.76457
isotig60477	2.82918	3.7301
isotig129688	2.82798	2.12559
unigene30022	2.82744	1.73481
isotig47933	2.82727	1.73437
isotig30408	2.82164	1.70224
isotig49836	2.81716	1.87076
isotig34124	2.8164	1.49774
isotig137890	2.81589	1.35739
unigene5990	2.81496	2.07105
isotig50380	2.81288	1.31244
isotig24403	2.81144	1.93145
isotig106920	2.81074	1.87104
unigene147194	2.80863	3.16653
unigene13928	2.80534	1.59255
isotig34310	2.80243	1.68291
isotig46947	2.80156	1.31292
unigene38370	2.80102	1.50399
unigene99007	2.80101	1.49891
unigene112685	2.8002	1.87106
isotig36076	2.79968	9.30494
isotig92931	2.79623	1.90138
isotig33790	2.79533	4.00119
isotig64686	2.79426	1.70146
isotig36644	2.79236	1.67867
unigene46016	2.79071	1.47099
unigene68897	2.78702	1.32543
unigene58260	2.78515	1.87769
isotig12043	2.78255	1.50857
unigene60829	2.78195	1.89913
unigene22650	2.77981	1.30623
isotig82550	2.77966	1.64939
unigene46292	2.77798	1.43104
isotig78445	2.77622	2.45668
unigene34867	2.77316	3.5991
unigene145697	2.77301	1.86363
unigene199375	2.77202	1.57909
isotig45161	2.77152	1.57138
isotig63175	2.77101	1.69653
unigene79910	2.77017	3.04814
unigene37115	2.76881	2.28552
unigene102363	2.76251	1.97155
unigene149251	2.76146	1.75171
isotig23864	2.75853	1.8753
isotig47798	2.75549	1.67057
isotig52639	2.75535	1.51517
unigene58257	2.7552	1.36229
isotig59360	2.75406	2.04769
isotig18292	2.75194	2.18426
unigene175522	2.75163	1.91568
isotig16432	2.75148	1.71882
isotig54418	2.75049	1.56034
unigene75817	2.74856	1.35291
isotig103346	2.74684	1.32853
unigene11280	2.74575	3.37551
isotig47304	2.74559	1.73282
isotig34344	2.74461	1.34043
isotig99792	2.74437	1.4816
isotig131696	2.74341	1.88026
PUT-4616005	2.74234	1.51469
isotig42933	2.73989	1.62917
isotig97181	2.73923	1.36987
unigene70224	2.73885	1.85451
isotig69670	2.73872	1.45889
unigene91703	2.73836	1.40152
isotig63954	2.73734	2.91708
isotig70852	2.73651	2.63358
unigene31631	2.73412	1.60881
isotig108131	2.73368	1.32004
isotig24160	2.73315	1.6391
isotig79568	2.73107	1.32447
unigene107490	2.73047	2.15497
isotig125391	2.73026	1.30321
unigene38651	2.7288	1.35413
isotig100849	2.72437	1.3553
isotig31582	2.72405	1.49013
unigene125263	2.71855	1.47394
unigene13282	2.71824	1.83894
unigene146518	2.71784	1.5935
unigene75650	2.71611	1.34825
unigene107959	2.71595	1.45296
unigene3132	2.71166	3.02202
isotig70810	2.71022	1.4757
isotig21737	2.70941	2.40002
isotig14669	2.70782	2.3797
isotig09573	2.70763	1.63464
unigene38285	2.70744	1.47079
unigene38186	2.70736	1.64756
unigene202107	2.70594	1.32434
unigene111961	2.70502	1.36978
isotig23899	2.70309	1.54013
unigene121345	2.70004	1.49535
isotig05549	2.69969	1.93501
isotig57991	2.69894	1.63107
isotig65076	2.69872	1.58504
isotig69904	2.6985	1.36638
isotig62042	2.69586	1.73501
isotig81713	2.69484	1.53616
unigene103963	2.69305	2.05381
unigene52655	2.69178	1.74364
isotig80062	2.69095	1.53779
unigene38099	2.68952	2.39262
isotig03036	2.68884	1.53891
unigene61393	2.68812	1.6448
unigene135743	2.68774	2.35715
unigene34578	2.68757	1.85243
isotig30960	2.687	1.71506
isotig77549	2.68647	2.10675
isotig48836	2.6837	1.66134
isotig115535	2.68292	1.34023
unigene38330	2.68268	1.37453
isotig56774	2.68205	1.50551
isotig13081	2.67916	1.7421
unigene96372	2.67894	1.50617
isotig20609	2.67871	1.86695
unigene144910	2.678	3.75453
isotig98426	2.67664	1.8318
isotig24223	2.67657	1.82166
unigene83626	2.67382	1.51622
unigene49315	2.6732	1.41861
unigene126690	2.67208	2.18222
unigene146516	2.6698	1.77726
isotig29510	2.6695	1.43406
unigene38380	2.66844	1.52429
isotig07472	2.66559	1.60206
unigene98110	2.66474	2.37649
isotig54035	2.66388	1.30442
isotig46567	2.66292	2.87115
unigene109386	2.66231	1.30751
unigene144982	2.66182	3.82763
unigene15597	2.65806	1.77173
unigene10640	2.65756	1.69784
isotig35118	2.65633	1.69371
unigene47682	2.65306	1.71226
isotig34736	2.6516	1.3244
isotig74874	2.65111	2.30084
isotig71457	2.65036	1.35025
unigene58367	2.64964	1.41125
isotig78739	2.64838	1.782
isotig47050	2.64783	1.33845
unigene24347	2.6477	2.50054
isotig45144	2.64748	1.31499
isotig48586	2.64637	2.41237
unigene96414	2.64564	2.43722
unigene38122	2.64293	2.11323
unigene128481	2.64067	1.67117
isotig13461	2.6404	1.95409
isotig70154	2.6385	5.05
unigene121433	2.63655	1.82845
isotig57228	2.63623	1.44335
unigene499	2.63488	1.56965
unigene39349	2.63265	1.44029
isotig72229	2.63125	1.87878
unigene28173	2.6308	1.78328
isotig90544	2.63003	1.7093
isotig51738	2.6273	1.94412
isotig79978	2.62546	1.7148
unigene38077	2.62436	2.19382
isotig37118	2.62218	1.39005
isotig93670	2.62173	1.5742
isotig28084	2.62151	1.47773
unigene163779	2.62124	2.4411
isotig04647	2.62108	1.72516
isotig115142	2.62076	1.38442
unigene49760	2.62072	1.37036
isotig23255	2.61927	1.67987
isotig92397	2.61876	1.40519
unigene189165	2.61767	1.36393
isotig111490	2.61737	1.51312
isotig131277	2.61645	1.85994
unigene51595	2.61635	1.78741
isotig84511	2.61433	1.48505
isotig02368	2.61058	1.99896
unigene124021	2.60964	1.74123
isotig100085	2.60901	1.31077
unigene136161	2.6086	2.06367
isotig37540	2.60824	1.32687
isotig99732	2.60816	1.44378
isotig23445	2.60675	2.05942
isotig139531	2.60599	1.76297
isotig57737	2.60439	1.33391
unigene126745	2.60367	4.42322
unigene77844	2.60349	1.50256
isotig22850	2.60303	1.79386
isotig31340	2.60176	3.06192
isotig49242	2.60127	1.37782
isotig71019	2.60095	1.56057
unigene55709	2.59948	1.49579
isotig34788	2.59741	2.15181
isotig12850	2.59678	1.85755
isotig36386	2.59578	1.32232
isotig73880	2.59504	1.65976
isotig76855	2.59337	1.44259
unigene32699	2.59257	1.45695
unigene34711	2.59089	1.65379
isotig66959	2.59081	2.60904
isotig76802	2.5905	1.74513
isotig75375	2.58996	1.84905
unigene81160	2.58921	1.59817
unigene123661	2.5887	1.59113
unigene92577	2.58716	1.81268
unigene34695	2.58609	1.3068
unigene130278	2.58482	2.03452
isotig34398	2.58411	1.45385
isotig89912	2.58317	1.7128
isotig37410	2.58268	1.50971
isotig07559	2.5826	1.58998
unigene145795	2.58154	2.36429
isotig92045	2.58055	2.66296
isotig59976	2.57891	2.00123
isotig72449	2.57859	1.5815
unigene36023	2.57731	1.90488
isotig59227	2.57647	4.50491
isotig14543	2.57606	1.57859
unigene38391	2.57603	1.47115
isotig46273	2.57589	1.39271
unigene22249	2.5734	1.4674
isotig54540	2.57198	1.36655
isotig20760	2.57169	1.83353
isotig22149	2.57155	1.54312
unigene17242	2.56811	3.43346
isotig86160	2.56775	1.78478
unigene130168	2.56657	1.56777
isotig112540	2.56636	1.41181
unigene25532	2.56506	1.81839
isotig57643	2.56475	1.93964
isotig33156	2.56449	1.43166
isotig112151	2.56262	1.70081
unigene29290	2.56237	1.5193
isotig31822	2.56065	2.23144
isotig34242	2.55914	1.73857
unigene95970	2.55813	1.3131
isotig52354	2.55671	1.42887
unigene6805	2.55522	1.43633
isotig88223	2.55242	1.95926
isotig16366	2.55034	1.58955
unigene27282	2.55013	1.39949
isotig51948	2.54883	1.55607
unigene14067	2.54832	3.36577
isotig60458	2.54823	1.82479
unigene98606	2.5478	1.64957
isotig60620	2.54764	1.61973
unigene38087	2.54757	1.81746
isotig31510	2.54644	1.44542
unigene83532	2.54523	1.36408
unigene100874	2.5445	1.83707
isotig49125	2.53867	1.49702
unigene50037	2.53784	2.0196
isotig130816	2.53556	1.4222
isotig05647	2.534	1.78607
isotig40510	2.53281	1.36064
isotig67638	2.53277	2.24203
unigene192748	2.53248	1.31813
unigene49626	2.53208	1.45501
isotig89529	2.53163	1.86111
isotig99099	2.53109	4.04951
unigene16693	2.53077	2.0635
isotig58272	2.5299	1.86259
unigene190970	2.5282	1.37913
isotig99190	2.52719	1.83443
isotig87046	2.52694	2.39894
unigene104886	2.52591	1.31752
unigene53	2.52443	2.39291
isotig33122	2.52403	1.56708
isotig63473	2.52399	1.40105
isotig69469	2.52383	1.34568
unigene38228	2.52308	1.90497
isotig32812	2.52171	1.30632
isotig16596	2.51867	1.64371
unigene42	2.51821	1.45623
isotig49244	2.51741	1.42983
unigene128352	2.51684	1.86015
PUT-4115999	2.51491	1.52381
unigene164489	2.51429	1.89958
unigene38386	2.51426	2.39525
unigene141178	2.5121	1.32946
unigene20696	2.51129	3.30021
isotig103257	2.5098	1.31894
isotig82342	2.50979	1.47128
unigene126764	2.50878	1.47713
unigene113507	2.50741	2.12843
unigene79429	2.50698	1.35173
isotig85359	2.50552	1.39933
isotig72796	2.50394	1.53263
unigene76589	2.50137	1.76147
unigene104858	2.49766	5.36242
isotig63353	2.49353	2.29469
isotig94803	2.49314	2.09473
isotig101084	2.49007	1.91223
isotig44025	2.48974	1.94068
isotig50769	2.4891	1.30942
isotig50235	2.48366	1.33608
isotig70192	2.48294	1.3824
unigene38454	2.48262	1.47371
isotig134722	2.48043	1.99102
unigene102348	2.4796	1.77595
isotig66453	2.47912	2.12149
isotig44112	2.47865	1.3142
unigene33973	2.47782	1.58651
isotig15747	2.47586	1.62743
unigene121966	2.47542	2.31549
unigene5723	2.47347	3.94689
isotig62948	2.47161	2.07391
isotig53726	2.46942	2.35042
isotig79483	2.46882	1.57336
unigene110827	2.4686	1.35697
isotig72378	2.46742	1.50029
isotig51451	2.46633	1.32372
unigene114158	2.46608	1.40277
unigene42578	2.46538	1.66213
isotig75524	2.4629	1.3882
unigene105014	2.46241	3.3048
isotig24480	2.46146	1.34133
isotig34184	2.46002	1.51478
unigene38323	2.45964	1.50174
unigene67929	2.45902	1.50938
isotig94628	2.45847	1.50183
isotig51903	2.45811	1.70977
unigene107634	2.45726	2.27031
isotig18041	2.45462	1.48703
unigene136003	2.45393	1.54815
isotig52455	2.45195	1.49374
isotig82221	2.45173	1.35148
isotig55154	2.45053	1.42517
isotig31168	2.44904	1.63395
unigene56534	2.44877	1.6313
isotig67030	2.44868	1.49794
unigene1719	2.44849	2.16277
unigene41	2.44751	1.93275
unigene127208	2.44619	2.39161
isotig78017	2.44529	1.32934
isotig37550	2.44438	1.32198
unigene16699	2.44401	1.48193
unigene38572	2.44335	1.48357
unigene113750	2.44331	1.42216
isotig88645	2.44283	1.41627
unigene38465	2.44226	1.42382
isotig50339	2.4401	1.39831
unigene17163	2.43948	3.55675
isotig53316	2.43934	1.6981
isotig45957	2.43838	2.02779
unigene38070	2.4353	1.65322
unigene107613	2.43505	1.46676
isotig34720	2.43046	1.58162
isotig102517	2.43009	1.68288
unigene121256	2.43007	1.4888
isotig49753	2.42981	1.76101
isotig105392	2.42898	2.68517
isotig35330	2.42868	1.51297
isotig25356	2.42795	1.35287
isotig91889	2.4269	1.69512
isotig21920	2.42689	5.28501
unigene38128	2.42659	1.34942
isotig53055	2.42535	1.80581
isotig85829	2.42314	1.60945
isotig42584	2.42121	1.68418
isotig80303	2.42105	2.65092
isotig80722	2.42057	2.90934
isotig47898	2.41976	1.31536
unigene31698	2.4195	3.25662
unigene118013	2.41862	2.0731
unigene125013	2.4161	1.67929
unigene102329	2.41594	1.49449
isotig131671	2.41411	1.76087
isotig52889	2.41384	1.71931
unigene61365	2.41378	1.63264
isotig70984	2.41281	1.76118
isotig58847	2.41146	1.45168
unigene7841	2.41029	1.40501
unigene130008	2.40973	1.423
isotig26381	2.40815	3.31568
isotig45173	2.40535	1.62348
unigene42269	2.40382	1.42915
unigene129007	2.40254	1.50076
unigene75944	2.40162	1.96298
isotig82052	2.40092	1.7583
isotig74723	2.4004	1.4295
unigene132780	2.4001	1.9714
isotig43653	2.39988	1.44817
unigene8021	2.39918	2.1598
isotig65765	2.39726	1.88121
isotig18354	2.3962	1.34763
isotig56301	2.39542	1.33152
isotig75178	2.39401	1.55784
isotig59714	2.39122	1.31671
isotig68436	2.39116	1.95381
unigene141365	2.38966	1.54695
isotig124678	2.38954	1.67166
isotig41762	2.38924	1.90287
isotig16158	2.38743	2.1515
isotig06306	2.38727	1.45054
unigene125393	2.38567	1.41819
isotig58577	2.38419	2.52065
isotig44008	2.38069	1.38183
unigene38605	2.3803	1.91235
unigene65961	2.37991	1.58499
isotig25821	2.37908	1.61207
isotig28976	2.37781	1.31852
isotig19813	2.37646	1.69829
unigene76435	2.37442	1.39421
isotig47267	2.37193	1.5182
isotig110681	2.36858	1.33775
unigene38357	2.3684	1.54233
unigene38840	2.36797	1.53349
isotig36354	2.36754	1.55705
unigene26684	2.36627	1.33925
isotig49172	2.36362	1.31574
unigene21504	2.36106	1.76851
isotig34520	2.36092	1.96235
unigene64533	2.3586	1.83235
unigene33527	2.35708	2.04639
unigene207495	2.35459	1.67981
unigene32261	2.35412	1.98805
isotig52009	2.35275	1.85092
isotig29272	2.35242	1.47181
unigene53264	2.35152	1.76843
unigene12918	2.34894	1.33179
isotig36964	2.34828	1.87052
isotig51244	2.34625	2.27671
isotig97867	2.34563	1.68524
unigene127965	2.34507	1.34015
isotig23403	2.34316	1.5801
isotig04715	2.34223	1.43878
unigene38216	2.33926	1.36586
isotig14423	2.33885	1.61787
unigene33659	2.33748	1.30284
isotig102777	2.33718	1.61442
unigene120930	2.33714	1.42894
isotig48590	2.3362	1.76146
isotig33334	2.33528	1.39795
isotig16837	2.33491	1.6797
isotig57219	2.33234	1.90806
unigene110053	2.33028	1.71432
isotig12259	2.3288	2.38089
isotig76849	2.32871	1.91419
isotig08672	2.3281	1.67717
unigene79461	2.3266	1.99403
isotig110720	2.32645	1.82577
unigene148185	2.32613	2.13423
unigene23952	2.32489	1.594
isotig71825	2.32404	1.57145
unigene38088	2.32393	1.52686
isotig21055	2.3223	1.61566
isotig76812	2.31971	1.96773
unigene11861	2.31867	1.49346
unigene103426	2.31735	3.02305
isotig56237	2.31652	1.54275
isotig71197	2.3149	1.3223
isotig00427	2.31346	1.76802
unigene98572	2.31158	1.33498
isotig54819	2.30865	1.5824
unigene33402	2.30839	1.69065
isotig32566	2.30733	1.4942
isotig100518	2.30515	3.6881
isotig98673	2.30332	1.88955
isotig75883	2.3026	1.36062
isotig30029	2.30219	2.831
unigene38744	2.30063	1.34942
isotig49691	2.29524	1.43783
isotig37104	2.29503	1.48501
unigene92381	2.29481	1.37364
isotig36736	2.29345	1.65029
isotig22874	2.29159	1.74907
unigene80915	2.2915	1.72755
isotig97707	2.28913	1.78065
isotig124177	2.28681	2.03119
isotig82717	2.28654	1.30937
unigene107830	2.28478	1.34037
isotig40370	2.2841	1.51211
isotig38072	2.2805	1.60632
unigene38396	2.2782	2.06219
unigene57632	2.2778	1.47651
isotig99941	2.27689	1.71172
unigene186329	2.2764	1.3903
isotig56092	2.27638	1.54619
unigene126581	2.27565	1.3867
isotig91815	2.27263	1.37497
unigene35212	2.27012	2.93221
isotig56970	2.2686	6.40211
unigene21677	2.2683	3.26378
unigene17028	2.26535	2.55156
unigene112386	2.26515	1.80084
unigene125038	2.26391	2.28661
unigene125462	2.2636	1.44518
isotig34554	2.26262	1.3239
isotig67606	2.26153	1.40856
isotig16327	2.26153	1.82524
unigene93182	2.26131	1.57828
isotig51377	2.26071	1.4057
isotig72993	2.26037	1.58055
isotig61105	2.25961	1.55276
unigene137986	2.25907	1.39206
unigene125434	2.25893	5.10622
isotig36020	2.2566	2.40853
unigene107348	2.25606	2.04909
isotig72836	2.25528	1.84913
isotig03979	2.2552	1.77883
isotig50627	2.25472	1.46909
isotig109363	2.25283	1.58261
isotig91604	2.2525	1.88208
isotig51246	2.25174	1.30595
unigene94273	2.25057	1.38766
isotig83897	2.24976	1.63192
isotig51510	2.24908	1.50757
isotig35958	2.24828	1.92394
isotig58376	2.24727	1.5387
isotig36126	2.24656	1.71664
isotig58089	2.24593	2.39398
isotig66311	2.24534	1.36167
isotig25227	2.24507	1.67852
isotig06852	2.24396	1.49264
unigene120881	2.24385	2.58007
isotig90426	2.24317	1.39958
unigene88582	2.24313	1.85062
unigene38463	2.23949	1.56654
isotig13648	2.23721	1.56918
unigene116931	2.23374	1.45977
unigene37772	2.23369	4.19116
isotig55357	2.23154	2.62128
isotig32254	2.23076	1.92867
isotig23332	2.22983	1.30146
isotig21255	2.22975	2.25361
isotig42788	2.22774	3.32747
isotig49387	2.22726	1.60207
isotig117818	2.22669	2.19869
unigene141880	2.22567	1.7232
isotig55018	2.22458	2.05635
unigene8836	2.22409	1.57609
isotig51215	2.22327	1.85128
unigene142232	2.223	3.51776
isotig55921	2.22087	5.42707
isotig76035	2.2207	1.67799
isotig20309	2.22063	1.76825
isotig38568	2.21968	1.41831
unigene33925	2.21908	1.66042
unigene21230	2.21902	1.80399
isotig80177	2.21777	2.35107
isotig38588	2.21728	1.58236
isotig76798	2.2162	1.50203
unigene38620	2.21547	1.60559
unigene38483	2.21515	1.7258
isotig68834	2.21489	1.39004
unigene207506	2.21327	1.61036
unigene38132	2.21325	1.61057
unigene2916	2.21134	1.55721
isotig14173	2.21109	2.30942
isotig36608	2.21019	1.54823
unigene189143	2.20976	2.09409
isotig30274	2.20918	1.56206
isotig52453	2.20899	1.35222
unigene681	2.20784	1.56136
unigene27663	2.20714	1.70396
unigene161589	2.2053	1.50627
unigene105914	2.20527	1.33702
isotig18910	2.20397	1.60803
unigene113763	2.20393	1.47364
isotig47571	2.2039	1.31831
isotig16277	2.20324	1.38543
isotig74930	2.20263	2.04559
unigene101743	2.20204	2.06619
unigene38512	2.20158	1.71797
isotig69067	2.20156	1.54922
isotig06078	2.20131	1.55594
isotig47151	2.20121	1.62211
unigene166145	2.20089	1.66747
isotig113694	2.20073	1.70147
isotig81887	2.20047	2.82089
unigene19098	2.20036	4.51519
isotig34410	2.19894	1.34706
isotig96233	2.19645	1.94293
unigene147335	2.19637	1.86917
unigene114100	2.1952	1.61693
unigene147338	2.19497	1.33685
unigene92660	2.19495	3.98551
unigene14665	2.19405	2.103
unigene15222	2.19392	1.89079
isotig57339	2.1923	1.76297
unigene19	2.19152	1.71376
isotig09175	2.19125	1.53673
isotig34008	2.19042	1.37217
isotig50169	2.18807	1.85
isotig30442	2.18619	1.70912
isotig15125	2.18562	1.76197
unigene99387	2.18488	1.44027
isotig49621	2.18408	1.49062
unigene66457	2.18396	1.66611
isotig68631	2.18333	1.38606
unigene96624	2.18217	1.62354
unigene32938	2.18145	1.45608
isotig49165	2.18121	2.19277
unigene132912	2.18013	1.42126
unigene163228	2.17979	3.46073
isotig20053	2.17829	1.61114
unigene56	2.17553	1.89852
unigene80700	2.17543	1.45801
unigene31443	2.17331	1.67219
isotig52991	2.17255	1.31501
isotig78933	2.17248	1.44005
isotig71837	2.17232	1.50558
isotig70075	2.17229	1.48321
unigene38116	2.1709	2.52512
unigene90254	2.17025	1.8438
isotig61808	2.16563	1.43958
unigene207116	2.16438	1.45121
unigene28171	2.16373	1.33565
unigene38536	2.16301	1.84553
unigene38160	2.16248	1.38139
unigene33479	2.16176	1.57486
isotig61955	2.16173	1.82731
isotig04174	2.16152	1.56271
isotig50749	2.1615	1.98483
isotig75240	2.15936	1.41951
[truncated: 5,427 more rows]
