# Supplementary material for: Rootstock effects on scion gene expression in maritime pine
Source: Sci Rep. 2021 Jun 2;11:11582. doi: 10.1038/s41598-021-90672-y (PMC8173007; doi:10.1038/s41598-021-90672-y)
Supplement: Supplementary file 6 — Supplementary Information 6. [file 41598_2021_90672_MOESM6_ESM.xlsx]

## Sheet: Supplementary Table 4
Supplementary Table 4. Genes exclusively differentially expressed in Oria 6/R1S vs Oria 6/R18T (Figure 4b). The gene ID, Log2 fold change (Log2FC) values and -Log(pValue) are provided.
Oria 6/R1S vs Oria 6/R18T
Gene ID	Log2FC	-Log(pValue)
unigene210304	7.65	2.5771
unigene18128	7.64591	4.25727
PUT-8779	7.16	3.0874
unigene14277	7.14	3.81062
PUT-8016	7.11464	7.8041
isotig18361	6.99	2.36616
unigene142265	6.65237	8.51286
isotig117693	6.56	3.0323
isotig127269	6.35	1.60157
unigene105192	6.18	2.14399
PUT-5672	6.14	3.7207
unigene143140	6	3.66287
isotig19010	5.93761	7.63264
unigene9084	5.88	1.78842
unigene35166	5.7	1.85282
isotig80373	5.67	3.24349
unigene39469	5.61	3.4817
unigene142387	5.47625	8.84164
unigene31331	5.41	1.64335
PUT-131	5.31	1.36134
unigene35787	5.29	1.84155
isotig65298	5.26	2.01973
isotig18252	5.26	1.53774
unigene131178	5.25	3.19005
unigene40149	5.25	2.95388
unigene187174	5.19	1.75286
isotig11039	5.15	3.38071
unigene34193	5.04	3.55698
isotig80864	4.99	2.36151
unigene22237	4.94	1.8672
unigene70612	4.92	1.68109
isotig51761	4.91	2.75083
unigene147643	4.9	3.65863
unigene34384	4.86	1.94125
PUT-15536	4.84	1.56584
unigene12553	4.8	2.80984
unigene168691	4.8	1.81146
PUT-14225	4.8	1.58071
unigene4483	4.8	1.40844
unigene18994	4.74	1.65018
isotig50488	4.7	1.41641
unigene28967	4.67	2.14227
isotig80307	4.64	2.25468
isotig64621	4.62	1.81552
unigene210171	4.61	1.49787
unigene53661	4.58	1.69824
unigene136177	4.57	1.31098
PUT-15564	4.53	1.65533
unigene180686	4.52	2.52302
unigene4924	4.51	1.45949
unigene145199	4.5	2.17992
isotig124606	4.5	1.42888
unigene34258	4.48	1.77942
unigene25488	4.47	2.99095
unigene136864	4.44	1.37424
unigene17972	4.39	2.0274
unigene130046	4.37	2.64123
unigene207957	4.36	1.56404
isotig116712	4.35	1.96939
unigene43715	4.35	1.30429
isotig56991	4.34	1.97708
isotig131509	4.29	2.15563
unigene141811	4.29	1.87093
isotig98763	4.28	1.59671
isotig106671	4.24	1.77299
unigene62504	4.23	1.69806
unigene55275	4.23	1.5204
unigene141945	4.22	1.31879
unigene11433	4.21	1.60829
unigene31030	4.19	1.35663
unigene125780	4.18	1.87486
unigene68901	4.18	1.82165
isotig23323	4.18	1.58387
isotig58141	4.17	2.19344
unigene142894	4.14	2.20221
PUT-1785	4.14	1.5531
unigene100411	4.12	1.99748
isotig88436	4.12	1.43595
unigene111063	4.11	1.3411
isotig124540	4.1	2.03203
unigene11261	4.09	2.06257
isotig104091	4.09	2.00059
unigene132452	4.08	2.8904
unigene146766	4.08	1.71177
unigene133343	4.08	1.40303
unigene94995	4.03	2.28367
PUT-2597	4.03	1.47484
isotig53486	4.01	2.30973
unigene81366	4	1.72286
unigene110745	3.99	1.46314
unigene16843	3.98	1.65866
isotig50620	3.98	1.53736
unigene103248	3.97	1.97018
unigene54509	3.96	1.56761
isotig81704	3.95	2.07751
unigene138455	3.94	2.79405
unigene188012	3.87	1.50896
unigene187132	3.86	1.78155
unigene56661	3.85	1.34431
unigene129248	3.84	2.63537
unigene19697	3.81	1.40839
isotig54057	3.78	2.2424
unigene50381	3.75	1.96881
unigene81562	3.73	1.98852
unigene90511	3.73	1.61175
isotig71386	3.73	1.366
unigene42542	3.72	1.46117
unigene91762	3.71	1.72035
unigene49658	3.7	1.64584
unigene359	3.68	1.71102
unigene30798	3.66	2.14584
unigene146303	3.66	1.78773
unigene13928	3.65	1.64595
unigene38698	3.62	1.79577
unigene61866	3.62	1.76609
unigene73351	3.62	1.35896
isotig82199	3.61	1.42212
unigene118120	3.61	1.34532
unigene159635	3.6	1.83541
isotig71213	3.6	1.45235
unigene203138	3.59	1.45513
unigene50916	3.58	1.46051
unigene14029	3.57	1.96635
isotig95195	3.57	1.41948
unigene47267	3.55	1.81165
unigene146301	3.54	2.32399
unigene207774	3.51	1.73275
unigene117705	3.5	1.73377
isotig90324	3.5	1.70152
unigene166557	3.48	1.51701
unigene115203	3.47	1.32013
unigene129031	3.45	1.46435
unigene48184	3.44	1.43073
unigene92541	3.42	1.63143
unigene105376	3.41	1.38787
unigene87204	3.4	2.53924
isotig28126	3.4	1.8894
unigene29012	3.4	1.66516
isotig49137	3.38	1.62375
unigene133550	3.38	1.33508
unigene115632	3.37	1.54592
unigene160624	3.37	1.43605
unigene100478	3.36	1.41425
unigene137522	3.35	1.93953
unigene96412	3.35	1.45472
unigene145535	3.33	1.7263
unigene56185	3.32	2.18336
unigene38134	3.32	1.81579
isotig102078	3.32	1.32051
isotig117228	3.3	2.00446
isotig103720	3.29	1.33399
isotig135597	3.29	1.32299
unigene20499	3.27	1.93482
unigene47697	3.26	1.35774
unigene9452	3.25	1.69709
unigene137462	3.24	1.51785
unigene105341	3.23	1.47897
unigene62912	3.22	1.38639
unigene210095	3.21	1.37268
PUT-14471	3.2	2.56733
isotig22979	3.2	2.08906
isotig69675	3.2	1.77365
unigene37742	3.2	1.65132
isotig77902	3.2	1.61786
unigene30716	3.2	1.60547
isotig70984	3.2	1.5307
unigene115144	3.2	1.40849
isotig90792	3.17	1.7037
unigene107959	3.16	1.34111
unigene113045	3.14	1.46476
isotig20907	3.12	1.57822
unigene99865	3.12	1.48255
isotig46375	3.11	2.89665
isotig104020	3.11	1.62516
unigene29178	3.11	1.37819
isotig63955	3.11	1.31526
unigene7554	3.1	2.0963
isotig113252	3.1	1.76981
isotig46117	3.1	1.45519
isotig127820	3.1	1.40648
unigene36633	3.03	1.50528
unigene206336	3.03	1.46296
isotig78243	3	1.89617
unigene62929	3	1.80056
unigene105381	3	1.6298
unigene6936	3	1.55173
unigene19515	3	1.36089
isotig139176	3	1.35131
isotig110671	2.97	1.33445
isotig19000	2.96	1.42651
unigene82183	2.95	1.43084
unigene40803	2.93	3.12174
unigene113403	2.92	1.33837
unigene20415	2.89	2.0771
unigene74760	2.89	2.0401
isotig79416	2.89	1.6329
unigene148604	2.86	1.44607
isotig129939	2.84	1.91974
isotig60563	2.83	1.69007
isotig14928	2.75	1.77228
isotig36558	2.75	1.4244
unigene105428	2.75	1.38707
isotig07811	2.74	1.39288
unigene144232	2.7	1.34487
unigene97090	2.68	1.77744
isotig79755	2.64	1.89165
isotig54925	2.6	2.67313
isotig85926	2.6	1.52874
unigene23550	2.56	2.62053
unigene16552	2.56	2.38754
unigene196272	2.48	1.48485
unigene125390	2.45	1.65272
unigene74883	2.44	1.43149
unigene36367	2.44	1.30188
isotig64126	2.42	1.82742
unigene15361	2.42	1.31039
isotig79819	2.4	1.65469
unigene125589	2.4	1.46312
unigene73881	2.36	2.32451
unigene75828	2.34	1.64439
isotig82720	2.34	1.61781
unigene100115	2.34	1.50256
isotig113748	2.32	1.33336
unigene52875	2.31	1.48258
unigene126103	2.3	1.43618
unigene126369	2.29	1.41622
unigene165722	2.28	3.12211
unigene136897	2.21	1.35696
isotig104743	2.2	3.37331
unigene76050	2.2	1.79594
unigene35424	2.2	1.62424
unigene108116	2.2	1.44559
unigene208950	2.19	1.52887
isotig11756	2.17	1.78942
unigene113283	2.17	1.72053
unigene4578	2.16	1.57624
unigene62552	2.15	1.49818
unigene16809	2.14	2.04022
unigene129682	2.13	1.35214
isotig131039	2.12	1.38232
unigene68068	2.1	2.30509
unigene22975	2.1	1.81191
isotig140630	2.09	1.34743
unigene205960	2.08	2.35783
isotig84428	2.07	1.71309
unigene65214	2.07	1.36008
isotig88298	2.06	1.62999
isotig113103	2.04	1.6557
unigene135662	2.03	2.05871
isotig114761	2.02	3.21463
unigene107256	2.02	1.66806
isotig46276	2	2.59105
isotig101039	2	2.27504
unigene28020	2	1.58972
isotig97867	1.99	1.51068
unigene58217	1.99	1.34343
unigene106541	1.98	2.10961
isotig107870	1.97	1.70495
unigene39263	1.97	1.35941
unigene61645	1.97	1.32882
isotig55540	1.95	2.25811
isotig54862	1.95	1.82412
isotig51252	1.95	1.3248
isotig26329	1.95	1.3057
unigene29133	1.94	1.39843
unigene32208	1.92	2.72135
PUT-3064	1.92	2.21975
unigene13644	1.9	2.54803
isotig60337	1.9	1.85471
isotig129403	1.9	1.7344
unigene97152	1.9	1.54608
unigene63352	1.89	2.2031
unigene16527	1.88	1.39402
unigene134883	1.87	1.73617
unigene100390	1.87	1.38794
isotig116837	1.86	2.41593
unigene107705	1.84	1.49768
isotig79066	1.84	1.38976
unigene100985	1.84	1.38026
unigene20594	1.83	1.69033
isotig92405	1.83	1.35132
unigene41030	1.82	1.31427
unigene127737	1.8	1.65214
isotig115622	1.79	1.58303
isotig116276	1.78	1.82476
isotig57411	1.76	2.26716
unigene209086	1.75	1.99394
unigene42321	1.75	1.47148
unigene79439	1.72	1.44465
PUT-6396	1.7	2.66299
isotig102924	1.7	2.56414
isotig85168	1.7	1.6909
unigene111118	1.7	1.66964
isotig37560	1.7	1.52642
unigene15930	1.7	1.47057
unigene127305	1.69	1.46547
isotig50059	1.68	1.66496
isotig76303	1.68	1.41162
unigene4365	1.68	1.33002
unigene3078	1.67	1.81431
unigene26753	1.67	1.68402
unigene16654	1.66	2.04928
unigene131169	1.66	1.30921
unigene193745	1.65	1.3381
PUT-7536	1.64	1.4978
unigene147175	1.63	2.52324
unigene22546	1.63	1.55311
unigene98088	1.62	1.44352
unigene77006	1.61	1.85695
isotig81155	1.6	1.56931
unigene120410	1.6	1.38547
isotig102138	1.59	2.11112
unigene65187	1.58	1.83882
unigene185250	1.58	1.57024
isotig87953	1.58	1.40629
isotig128184	1.57	2.1149
unigene144279	1.56	2.10822
isotig52946	1.55	1.81134
unigene98829	1.54	1.4908
unigene142185	1.53	1.48506
unigene23790	1.52	1.56905
isotig97954	1.52	1.33307
unigene106825	1.51	2.24466
isotig32932	1.51	1.51756
unigene483	1.5	1.44111
unigene5858	1.49	2.94226
unigene15978	1.49	2.09089
unigene31576	1.49	1.96984
unigene63967	1.49	1.73378
unigene100777	1.49	1.53699
unigene29084	1.49	1.46205
isotig56253	1.48	1.63534
unigene57281	1.48	1.38617
unigene17386	1.46	2.29022
isotig50215	1.46	1.62364
unigene124563	1.45	1.60483
unigene126745	1.45	1.51025
isotig93385	1.45	1.35233
isotig62899	1.44	2.63222
isotig24172	1.43	1.31979
unigene207801	1.42	1.81754
unigene94013	1.42	1.5305
isotig126531	1.41	1.77882
isotig55296	1.41	1.59488
isotig35480	1.41	1.51959
isotig54976	1.4	1.96284
unigene18065	1.4	1.93364
unigene50033	1.4	1.69413
isotig16174	1.4	1.67792
unigene103426	1.4	1.49408
isotig110103	1.4	1.46305
unigene34824	1.37	1.65752
unigene206390	1.37	1.40259
isotig74372	1.37	1.34718
unigene15151	1.36	2.18578
PUT-3516007	1.36	2.05191
unigene4238	1.36	1.72579
unigene28306	1.34	1.59217
unigene208545	1.34	1.50103
unigene137355	1.34	1.31324
unigene22147	1.33	1.6063
unigene101934	1.33	1.5869
unigene35666	1.32	1.53351
isotig23616	1.32	1.43766
unigene47696	1.31	1.71743
isotig131009	1.31	1.39348
isotig30699	1.3	2.03634
unigene118221	1.3	1.47659
isotig52899	1.3	1.30338
unigene129623	1.29	1.42837
unigene109022	1.27	1.88165
unigene37789	1.27	1.81945
unigene207740	1.26	1.72402
isotig34684	1.23	3.84797
unigene30913	1.23	2.04743
unigene127187	1.22	2.7674
isotig49108	1.22	2.18679
isotig56865	1.22	1.39913
unigene195349	1.21	2.03182
isotig55748	1.21	1.39945
unigene10397	1.2	1.96019
unigene124926	1.2	1.83568
unigene31041	1.2	1.3891
unigene54126	1.2	1.3075
isotig33500	1.2	1.30126
isotig49875	1.19	1.79526
isotig43325	1.19	1.54053
unigene122109	1.19	1.43839
unigene18619	1.18	1.66092
isotig32752	1.18	1.4336
unigene145557	1.18	1.3983
unigene73638	1.16	2.12961
unigene100051	1.16	1.43738
unigene123972	1.16	1.36407
unigene28096	1.15	1.8685
unigene37457	1.15	1.76796
unigene103486	1.14	1.42927
isotig44493	1.14	1.31753
isotig50905	1.13	2.06715
unigene20923	1.13	1.85751
isotig126731	1.13	1.4497
isotig25658	1.13	1.44509
isotig17181	1.13	1.40422
unigene19449	1.13	1.32956
isotig03106	1.12	1.45157
isotig31994	1.11	1.85239
unigene103525	1.11	1.54653
unigene16457	1.1	1.5301
unigene130428	1.09	1.47197
isotig33902	1.09	1.34885
unigene205806	1.08	1.97498
unigene202075	1.08	1.70675
isotig38912	1.08	1.65473
isotig76983	1.07	2.39853
unigene20635	1.07	1.34289
unigene1617	1.06	1.49924
unigene107031	1.06	1.30507
isotig12794	1.04	3.50133
isotig49160	1.04	1.80848
unigene183378	1.04	1.71414
unigene4977	1.04	1.3767
isotig06447	1.03	3.83837
unigene10935	1.03	2.10995
isotig106873	1.03	1.98179
isotig29698	1.03	1.75581
unigene24036	1.03	1.34481
isotig35120	1.02	2.26983
unigene44164	1.02	1.80537
unigene127732	1.02	1.31863
isotig49107	1.01	2.06418
isotig46896	1.01	1.41899
unigene12604	1	2.98247
isotig57548	1	2.61445
isotig126027	1	2.55279
isotig33634	1	2.06239
isotig25981	1	1.43576
unigene206332	1	1.42932
unigene62706	1	1.31421
isotig42955	0.99953	1.40973
isotig58355	0.99839	1.7387
isotig21231	0.996507	1.60117
isotig80869	0.992934	1.41461
unigene99391	0.99198	1.62267
unigene10180	0.99097	1.55333
unigene75258	0.990497	2.33144
unigene394	0.986941	1.95935
isotig87521	0.986829	1.3172
isotig97316	0.98492	1.38271
isotig62297	0.984186	1.49428
unigene135616	0.98025	1.39761
unigene42324	0.978961	1.5562
unigene14342	0.971379	1.65005
unigene25205	0.9704	1.71098
isotig82127	0.968836	1.87641
unigene40519	0.964153	1.56237
isotig05367	0.958153	1.62654
unigene186204	0.946478	1.38487
isotig56331	0.936975	1.30905
unigene148279	0.935839	1.38775
isotig34172	0.935825	1.33755
isotig31302	0.93515	2.08211
unigene2068	0.929704	1.30421
isotig98743	0.929701	2.54309
unigene94300	0.927879	1.30568
unigene14591	0.923607	2.1539
unigene61803	0.921171	1.35058
isotig121078	0.92042	1.41621
isotig13157	0.904602	1.37852
isotig16612	0.90436	1.61399
unigene209195	0.899089	2.13642
isotig31328	0.897235	1.42067
unigene8532	0.892585	1.3888
unigene36675	0.887761	1.51337
unigene5649	0.883134	1.43706
isotig47450	0.872874	1.5718
unigene21017	0.869915	1.35618
isotig19942	0.865676	1.7488
unigene5827	0.865597	1.33848
isotig48524	0.864052	2.12607
unigene34537	0.859153	2.30544
unigene22127	0.855755	1.40801
unigene9558	0.855032	1.80871
unigene21575	0.852681	2.24613
unigene137637	0.848041	1.35608
isotig31540	0.843627	1.32748
unigene210337	0.841799	2.005
isotig134335	0.841167	2.62107
unigene73835	0.839196	1.74114
unigene3342	0.83736	1.30203
PUT-290	0.836389	1.4287
unigene208902	0.83487	2.75328
isotig61875	0.834526	1.35649
unigene18229	0.834251	2.04774
unigene3820	0.83418	1.68446
unigene137266	0.828138	1.98195
unigene39094	0.825679	1.41225
unigene3382	0.825431	1.52104
isotig47648	0.824391	1.81377
isotig27488	0.824244	1.83423
unigene137593	0.822285	2.21947
isotig80658	0.820805	2.20161
isotig56229	0.820775	1.39295
isotig47283	0.820296	1.39977
isotig52084	0.818641	1.4925
unigene23000	0.817503	2.45529
isotig24032	0.811826	1.39791
unigene11211	0.810318	1.98652
PUT-1964	0.808111	1.8348
unigene186701	0.806417	2.34817
unigene204800	0.801647	2.17671
unigene13929	0.800825	1.57258
unigene13649	0.799577	1.54399
isotig18161	0.797306	2.53858
isotig118839	0.796195	2.2142
isotig23694	0.794656	1.59822
isotig45571	0.791671	2.31617
PUT-13242	0.791469	1.35813
unigene11741	0.790338	1.38367
isotig49465	0.788906	1.49006
unigene45997	0.788629	2.17347
isotig48584	0.787871	1.39011
unigene3722	0.781502	3.85687
isotig61728	0.779118	1.303
unigene44910	0.776305	1.3991
isotig61866	0.775614	2.17558
unigene30999	0.774756	2.36789
unigene109300	0.77262	1.31968
unigene33191	0.769298	1.35592
isotig47203	0.768518	1.75865
unigene54851	0.76832	1.40316
isotig34074	0.767128	1.31419
unigene8141	0.766013	1.49994
unigene207711	0.763913	1.47126
isotig10026	0.763662	1.51541
isotig05880	0.762865	2.74782
unigene17064	0.760192	1.40196
isotig47521	0.749668	1.82089
isotig26065	0.749439	1.82392
isotig44668	0.747774	1.30217
isotig52809	0.747361	1.40024
isotig84165	0.744938	1.63432
unigene1323	0.743512	1.32383
unigene75820	0.740454	1.98711
isotig45867	0.738278	1.31822
unigene186283	0.736101	1.55111
isotig26462	0.735443	1.40723
isotig10494	0.730796	1.45389
isotig32990	0.728631	1.78198
isotig41740	0.726719	1.52319
isotig44548	0.722479	1.51142
unigene33638	0.719009	1.52839
isotig58971	0.718864	1.44803
isotig43104	0.718365	2.55429
isotig56749	0.713033	1.38883
unigene34544	0.70955	1.43049
isotig49562	0.707032	1.90482
isotig30512	0.705723	3.17466
unigene101363	0.705362	1.46923
isotig37698	0.700865	1.71842
isotig43899	0.699155	3.19148
unigene15708	0.698058	1.42859
unigene10632	0.697914	1.37937
unigene6431	0.697033	1.34428
isotig48259	0.695977	2.12934
isotig68789	0.695383	1.88967
isotig32126	0.693715	1.39988
isotig47008	0.691593	1.30318
unigene14894	0.691329	2.4143
isotig85648	0.686008	1.40831
isotig47783	0.684529	1.49456
unigene144818	0.683901	1.55822
unigene113116	0.683631	1.42845
unigene5333	0.6825	1.50048
unigene25020	0.681228	1.37471
unigene127875	0.672498	1.8572
unigene93859	0.672315	1.36473
isotig23299	0.671927	1.38418
unigene17712	0.670555	1.35723
unigene8276	0.670109	1.57065
isotig46799	0.667488	1.37161
PUT-10090	0.664577	1.97152
unigene46021	0.664462	2.2734
isotig18720	0.663066	2.58761
isotig42861	0.66294	1.326
unigene209690	0.662274	1.88899
isotig127508	0.661898	1.79916
isotig45999	0.661406	2.87342
unigene21387	0.652651	2.33439
unigene42277	0.651475	1.4734
isotig75493	0.648661	1.7146
isotig66402	0.647842	2.01348
isotig56036	0.647542	1.47007
isotig57846	0.646211	1.57663
isotig52956	0.643948	1.62615
unigene10750	0.637394	2.28827
unigene136238	0.637359	1.31868
isotig40174	0.636727	1.98478
isotig52659	0.63609	3.41792
isotig46668	0.635235	2.9446
isotig56955	0.634967	1.59026
isotig13886	0.631973	1.68048
isotig44249	0.631478	1.66247
isotig22585	0.628293	2.11063
isotig19059	0.627688	1.54986
unigene126675	0.625759	1.53401
isotig28223	0.622163	1.42025
isotig35144	0.621987	1.44692
unigene20714	0.618771	2.41391
isotig33376	0.618419	1.41416
isotig137068	0.617336	1.64919
isotig25577	0.616541	1.50624
isotig130881	0.615256	1.70457
isotig36992	0.614488	1.35981
isotig99349	0.614412	2.94977
isotig73996	0.613559	1.39577
unigene30142	0.613516	1.61265
unigene16280	0.609693	1.56516
isotig45414	0.609609	1.32602
isotig42441	0.606688	2.34883
unigene4532	0.606135	1.71679
unigene207680	0.601969	1.44339
unigene93854	0.600751	1.63884
isotig49868	0.598889	2.28294
unigene112565	0.598858	1.45245
isotig127850	0.597007	1.48505
isotig58113	0.595842	1.3517
unigene29397	0.593369	1.56126
isotig76721	0.59335	1.37314
isotig47462	0.590396	1.34103
unigene2865	0.58809	1.38492
unigene77209	0.586135	1.35982
isotig45735	0.585865	1.5012
unigene18129	0.582723	1.32162
isotig44092	0.579399	2.34666
isotig47049	0.575431	2.5725
unigene54280	0.570237	1.36718
unigene29493	0.569318	1.45863
isotig58453	0.567726	1.48665
unigene208973	0.566543	1.74538
unigene15061	0.566075	1.3271
isotig45066	0.565602	1.78006
isotig84406	0.565473	1.32115
unigene141113	0.565298	1.85813
isotig50220	0.565077	2.20979
unigene5828	0.56027	1.61884
unigene125702	0.557699	1.52647
isotig44966	0.55727	1.33208
unigene128041	0.555696	2.12558
unigene52118	0.555524	1.3532
unigene5245	0.555488	1.75951
unigene20338	0.555197	2.26354
unigene28043	0.554358	1.40297
isotig25322	0.553913	1.60345
unigene210367	0.553689	1.69381
isotig49018	0.553377	1.36312
isotig49978	0.552986	2.01566
unigene143843	0.550853	1.40637
unigene99652	0.548113	1.50735
isotig22167	0.544713	1.66022
unigene9185	0.54104	2.48231
isotig32072	0.538668	1.38629
isotig18752	0.538072	1.35717
isotig46426	0.537966	1.53785
unigene140366	0.534714	1.32986
isotig30918	0.529694	1.94257
isotig22262	0.524445	1.84699
unigene34778	0.524273	1.74444
isotig51298	0.52	1.57941
isotig41960	0.519553	2.33896
unigene143196	0.518561	1.32928
isotig48750	0.517867	2.3367
isotig29548	0.516777	1.62801
unigene721	0.514392	1.49779
unigene96918	0.513405	1.73179
unigene18184	0.513329	1.55498
unigene132599	0.511448	1.38076
isotig120679	0.510904	1.4427
unigene61908	0.509269	1.33795
unigene77745	0.50867	1.79179
isotig101940	0.506046	1.44801
isotig32396	0.50488	1.972
isotig30860	0.504783	1.39212
isotig50184	0.504578	1.42011
unigene7092	0.504278	1.7221
isotig72010	0.503882	1.55023
isotig14711	0.502278	2.24655
isotig51476	0.501989	2.46884
isotig82122	0.501967	2.42379
isotig29380	0.501211	1.50708
isotig45292	0.499338	1.33846
isotig44532	0.497259	1.50704
isotig46856	0.497254	1.46234
unigene12648	0.494576	1.32699
isotig16130	0.494498	2.13556
isotig54000	0.493587	2.14059
unigene94461	0.493271	2.18727
unigene28362	0.492716	1.33636
isotig40004	0.491692	1.46339
unigene3798	0.490355	1.73605
unigene2146	0.490132	1.33136
unigene40808	0.488478	1.49049
isotig51950	0.486515	1.41905
isotig30528	0.48548	1.85082
isotig27602	0.483962	2.45994
isotig125008	0.483605	1.73119
isotig06340	0.483368	1.62756
isotig17998	0.481539	1.54801
unigene74218	0.479567	1.31916
isotig31560	0.479363	1.65438
isotig32708	0.47819	1.74642
unigene437	0.47733	1.73224
unigene48464	0.474273	1.34396
unigene2860	0.471675	1.54466
isotig46808	0.471165	1.85227
isotig33806	0.470664	1.46817
isotig43215	0.470412	1.35499
isotig46978	0.469974	1.45213
isotig28988	0.466279	1.32498
isotig52494	0.46499	1.83067
isotig67006	0.464452	1.40802
unigene74853	0.463452	2.11295
isotig53010	0.46199	1.53231
unigene40066	0.461587	1.32381
isotig80290	0.46059	1.38077
unigene127216	0.460225	2.48658
isotig49038	0.458903	1.66839
unigene137753	0.458281	1.34075
unigene7875	0.456401	1.51098
isotig43204	0.455602	2.49579
unigene1351	0.454098	1.48884
unigene35647	0.453675	1.53983
isotig43114	0.450779	2.46478
isotig89992	0.449864	1.50113
isotig25073	0.44985	1.30595
isotig47327	0.449138	1.46021
isotig45736	0.446742	2.17535
isotig03374	0.446578	1.75091
unigene25454	0.445833	1.61909
unigene6239	0.444809	2.42274
isotig35248	0.442774	2.1047
isotig27794	0.442699	1.50597
isotig11256	0.442058	1.36949
unigene24163	0.43839	1.3231
isotig46346	0.43576	1.96533
isotig35680	0.430304	1.67717
unigene27710	0.429445	1.49121
isotig47733	0.426257	2.26644
unigene6894	0.426138	1.8941
isotig30806	0.424857	1.50217
unigene30624	0.424251	1.80573
isotig45984	0.424034	1.68362
isotig23142	0.423127	1.31816
isotig47079	0.422117	2.13477
unigene28216	0.420125	1.81401
unigene8063	0.41966	1.67905
isotig31144	0.419532	1.45318
isotig26003	0.419132	1.76989
isotig21785	0.414865	1.81095
isotig46164	0.414697	1.46467
unigene9164	0.413576	1.66729
unigene6354	0.410959	1.49669
unigene16832	0.407638	1.40405
isotig08232	0.404156	1.39432
isotig42765	0.402216	1.67408
isotig117637	0.398919	1.44071
isotig42529	0.398813	1.55667
unigene18819	0.394308	1.89775
unigene10671	0.393023	1.39448
isotig48245	0.389624	1.64986
isotig30186	0.389323	1.3641
isotig22072	0.389043	2.46498
isotig44437	0.388522	2.8795
isotig47298	0.387582	1.48262
isotig29870	0.387464	1.9444
isotig45087	0.387408	1.36087
unigene8752	0.385547	1.9781
isotig47745	0.385102	1.72678
isotig32782	0.384694	1.50786
isotig17215	0.384649	1.35516
unigene10612	0.382585	2.00899
isotig31732	0.382518	1.56494
isotig46533	0.38081	2.49932
isotig32616	0.380604	1.45212
unigene5319	0.379687	1.38864
isotig45891	0.377963	1.54575
isotig62831	0.376952	2.27544
isotig22289	0.376227	2.49294
isotig42985	0.374991	1.83108
isotig49270	0.374092	1.5857
isotig51851	0.372673	1.42211
unigene583	0.371774	1.32255
isotig30360	0.371451	1.53189
unigene29079	0.368592	1.38423
isotig51631	0.367283	2.54436
isotig128151	0.365861	1.92909
isotig15492	0.36561	1.43344
isotig56860	0.365298	1.54597
unigene96277	0.365233	1.8643
isotig32696	0.365097	1.33548
unigene36342	0.365018	1.3453
unigene2563	0.364215	1.4637
isotig10716	0.363524	1.56497
unigene189117	0.362847	1.83269
isotig19514	0.362375	1.82659
isotig82620	0.360309	1.32605
unigene22707	0.360289	1.7322
isotig43327	0.357953	1.64145
isotig22953	0.356298	1.32432
unigene34862	0.355329	1.31297
isotig44979	0.355085	1.56199
isotig13457	0.354496	1.62042
isotig87989	0.354177	1.42742
unigene127862	0.354055	1.76186
isotig30654	0.353525	1.52201
unigene5811	0.352333	1.993
isotig29676	0.351221	1.84298
unigene18918	0.350539	1.86876
unigene2258	0.349913	2.2006
isotig50155	0.349602	1.79557
isotig08644	0.348821	1.51582
unigene38029	0.34876	1.51673
unigene17886	0.34819	1.57061
isotig51404	0.347742	1.34815
isotig45511	0.346527	1.52324
unigene12044	0.345739	1.63472
isotig106657	0.34559	2.34055
unigene5429	0.343555	1.60462
unigene29603	0.342886	1.3984
unigene128682	0.342577	1.37428
unigene3578	0.340314	1.49128
unigene11820	0.339767	1.32162
isotig49671	0.335168	1.36398
isotig44139	0.334274	1.34769
isotig46161	0.333248	1.35489
isotig29398	0.332502	1.87481
unigene9116	0.331027	2.30962
unigene21610	0.330999	1.89849
isotig30372	0.330604	1.32844
isotig44239	0.3304	1.94152
unigene35022	0.328982	1.31064
isotig78199	0.328433	1.43424
isotig49037	0.327447	1.53889
unigene34222	0.327247	1.32126
unigene2415	0.326817	2.07644
unigene7380	0.326647	1.65946
isotig45941	0.325845	1.70267
isotig30234	0.324933	1.51849
isotig47965	0.323153	1.50001
unigene182859	0.322952	1.51601
isotig26130	0.32104	1.56464
unigene23925	0.319921	1.36893
isotig42928	0.318878	1.42137
isotig49807	0.318194	1.40747
unigene11221	0.313693	2.28131
unigene18302	0.311271	1.94844
unigene20173	0.311139	1.64475
isotig43617	0.311112	1.33951
unigene3296	0.307653	1.62863
isotig30750	0.306984	1.3394
unigene14055	0.306533	1.46448
isotig46660	0.304744	1.78737
isotig26270	0.304127	1.5225
unigene27072	0.30253	1.52723
unigene23028	0.300508	1.35787
isotig28698	0.300414	1.40739
isotig30066	0.298208	1.82971
isotig49721	0.298016	1.61509
unigene127531	0.297046	1.61972
unigene8061	0.296796	1.43261
unigene6429	0.29526	1.4001
isotig44422	0.294757	1.63106
isotig09536	0.294484	1.89458
unigene3922	0.293372	2.0373
unigene5474	0.293263	1.32751
isotig44176	0.292066	1.92436
isotig17380	0.291717	1.98333
unigene8634	0.290274	1.44559
unigene34382	0.290092	1.31419
unigene2954	0.289615	1.33374
isotig45573	0.288558	1.55896
isotig30300	0.288506	1.4172
unigene5322	0.288326	1.39516
isotig30292	0.284662	1.31353
unigene7191	0.28324	1.63069
isotig48826	0.282942	2.01756
isotig25392	0.282802	1.4271
isotig44369	0.281954	1.9537
isotig28306	0.281697	1.36832
isotig30850	0.281233	1.41618
unigene15901	0.281058	1.76882
unigene3263	0.280732	1.47308
isotig28064	0.279646	1.56891
isotig29654	0.279412	2.07437
isotig08685	0.278637	1.69025
unigene2220	0.277287	1.75385
isotig44563	0.27692	2.05059
isotig12409	0.276856	1.31095
isotig47725	0.276778	1.82054
isotig26363	0.275258	2.21613
isotig27332	0.275139	1.47095
isotig28272	0.274989	1.31656
isotig42594	0.274886	1.3056
isotig45184	0.274631	1.38708
isotig53175	0.274043	1.35736
isotig22048	0.273315	1.64221
isotig29844	0.273258	1.58372
unigene722	0.27307	1.53517
isotig44985	0.272791	1.74982
isotig42866	0.271011	1.49911
isotig49675	0.27054	1.34435
isotig30626	0.270364	1.3227
isotig23291	0.269723	1.36805
isotig54474	0.26893	1.41968
isotig30486	0.268578	1.63363
isotig47018	0.264284	1.48879
unigene6700	0.261522	1.41724
isotig27816	0.26124	2.35104
unigene482	0.26032	1.78634
isotig19741	0.260234	1.50188
isotig43670	0.259316	1.49701
isotig43310	0.259218	1.43099
unigene5343	0.258643	1.51867
isotig28001	0.258317	1.66285
isotig46873	0.257862	1.96778
unigene141865	0.257627	1.33831
isotig17530	0.254071	1.34941
unigene25453	0.252049	2.13149
isotig48131	0.251166	1.42399
isotig50040	0.250961	1.31059
unigene9318	0.250683	1.48865
isotig28562	0.249133	1.41265
unigene126629	0.248763	1.84707
isotig28186	0.248753	1.62706
isotig10254	0.24425	1.38545
isotig51175	0.244031	1.49995
unigene6539	0.242944	1.34342
isotig21909	0.237548	1.36994
isotig26610	0.237343	1.60271
isotig48915	0.236688	1.31926
isotig44756	0.236402	1.49885
isotig43554	0.234577	1.88579
isotig19341	0.234205	2.25802
isotig21758	0.232844	1.43426
isotig43886	0.230843	1.66611
isotig44645	0.227033	1.34232
unigene22867	0.224433	1.3568
isotig22574	0.220204	1.37154
unigene37906	0.21656	1.43984
isotig20081	0.215613	1.35048
isotig44400	0.215442	1.34452
isotig27512	0.205107	1.33832
isotig31064	0.201509	1.43024
isotig42321	0.200689	1.31157
isotig44189	0.196789	1.86489
isotig46716	0.178517	1.34218
unigene7485	-0.200473	1.43427
isotig42596	-0.202887	1.57601
isotig19477	-0.241954	1.47812
unigene8353	-0.245295	1.59667
isotig44636	-0.255466	1.51028
isotig128281	-0.259076	1.37362
unigene12320	-0.267531	1.34479
unigene32062	-0.271209	1.51338
isotig15387	-0.274976	1.30218
isotig49687	-0.277428	1.38341
isotig42521	-0.278711	1.34195
unigene9912	-0.29078	1.30598
unigene24458	-0.29263	1.3588
isotig10239	-0.293278	1.8171
isotig42825	-0.301613	1.5339
isotig41848	-0.305305	1.55436
isotig41784	-0.306087	1.4491
isotig42619	-0.308442	1.33119
isotig22439	-0.314561	1.35387
isotig31030	-0.316234	1.53394
isotig27210	-0.316393	1.92408
isotig29016	-0.318283	1.52315
isotig42964	-0.324407	1.91241
unigene128456	-0.333871	1.456
isotig21728	-0.338058	1.62401
isotig12994	-0.339013	1.43771
isotig27350	-0.343778	1.71225
isotig13020	-0.356916	2.50321
isotig12674	-0.357246	1.42198
unigene34151	-0.357378	1.31086
isotig43519	-0.362361	2.16566
isotig20369	-0.364598	1.3076
unigene12324	-0.366776	1.57863
unigene3479	-0.37066	1.32385
isotig46807	-0.370949	1.30847
isotig42730	-0.374159	1.56308
unigene1770	-0.376455	1.67066
isotig10271	-0.386453	1.42412
isotig42969	-0.388406	2.90323
unigene919	-0.388916	1.31883
unigene7660	-0.389084	1.44071
isotig36208	-0.38998	1.56829
unigene1220	-0.391261	1.64153
unigene25133	-0.391791	1.70443
unigene1226	-0.40287	1.36819
isotig44079	-0.404084	1.59424
unigene26041	-0.404196	1.49563
isotig07267	-0.405363	1.56668
unigene5103	-0.409103	1.52621
isotig22677	-0.409886	2.06475
isotig41934	-0.414766	1.36058
isotig42344	-0.415031	1.69291
isotig29678	-0.418326	2.05415
isotig25979	-0.419599	2.69415
unigene6177	-0.420339	1.34328
unigene137	-0.422373	2.05915
isotig43608	-0.42354	1.62475
isotig32878	-0.428317	1.45257
isotig22421	-0.429204	1.79024
isotig12622	-0.429481	1.97202
isotig41859	-0.4338	1.48456
unigene6886	-0.434612	1.5519
unigene5328	-0.435338	1.39931
isotig25760	-0.43731	1.4186
unigene3258	-0.438287	1.38868
isotig53838	-0.439055	1.30826
isotig42373	-0.439922	1.53447
unigene5339	-0.440668	1.68252
unigene40212	-0.443661	1.44694
isotig23409	-0.447047	1.42089
unigene3284	-0.448038	2.02549
isotig48374	-0.450249	1.53439
unigene47848	-0.450262	1.81532
isotig51744	-0.453516	1.38024
unigene86	-0.457088	1.93126
isotig30848	-0.458409	2.10683
unigene34928	-0.460406	2.506
unigene2044	-0.460519	1.39074
isotig19569	-0.466571	1.50963
isotig16087	-0.466847	1.61063
isotig43505	-0.467593	1.50804
isotig25093	-0.468061	2.12722
unigene23751	-0.47268	1.77375
isotig45862	-0.473025	1.71939
unigene15922	-0.473428	1.86659
unigene9949	-0.476868	1.35577
unigene6006	-0.478641	1.60711
isotig10951	-0.484539	1.68397
isotig08952	-0.487343	1.3551
unigene85417	-0.490157	1.48755
unigene5297	-0.493105	1.67426
unigene1686	-0.493709	1.62188
unigene34357	-0.494359	1.8479
unigene23753	-0.497835	1.90807
isotig47062	-0.500489	1.46354
unigene38051	-0.502933	1.42693
unigene1618	-0.50825	2.16744
isotig49845	-0.511044	1.79545
isotig13353	-0.516789	1.48926
isotig91617	-0.517847	1.41954
isotig22835	-0.519649	1.50723
isotig28598	-0.520045	1.85155
isotig19111	-0.523706	1.35249
unigene14568	-0.524562	1.96251
isotig52244	-0.531054	1.45468
isotig48789	-0.532097	1.63617
unigene126184	-0.536882	1.84206
isotig72921	-0.539165	1.3099
unigene27858	-0.541788	1.38716
unigene27598	-0.543603	1.48346
unigene37811	-0.545208	2.16816
isotig16993	-0.548802	1.79992
isotig43919	-0.550459	1.35837
unigene21730	-0.559072	1.86232
unigene8238	-0.559165	1.38141
isotig122819	-0.562951	1.48898
unigene9468	-0.563877	1.88504
isotig29900	-0.564068	1.3824
isotig30574	-0.565097	1.41028
unigene94295	-0.565392	1.56896
isotig30900	-0.56566	1.51674
unigene21080	-0.567558	1.61188
isotig43142	-0.567773	1.97825
isotig67286	-0.570282	1.4476
isotig50612	-0.570823	2.01142
isotig42615	-0.575079	1.50577
unigene10735	-0.577407	1.61569
unigene12164	-0.578679	1.62982
unigene43000	-0.579479	1.32557
unigene22973	-0.580979	1.56955
isotig28352	-0.583821	1.54365
unigene10899	-0.584056	1.52669
isotig30494	-0.58598	1.32717
isotig33074	-0.586495	1.46521
unigene35692	-0.587248	1.44147
unigene6404	-0.5894	1.50392
isotig104779	-0.592114	1.40077
isotig111835	-0.592976	1.51682
isotig16999	-0.594321	1.91793
isotig74448	-0.597128	1.45963
unigene134298	-0.59875	1.41667
unigene152808	-0.598966	1.45812
unigene3104	-0.601946	1.59957
unigene3024	-0.606837	1.59312
isotig46038	-0.607835	1.69484
unigene3037	-0.607909	1.55865
unigene4001	-0.609551	1.83814
isotig52751	-0.609942	1.36931
isotig27696	-0.611224	2.05154
unigene97546	-0.611791	1.31842
isotig63729	-0.614791	1.30311
isotig44454	-0.615615	1.44525
isotig43283	-0.621526	2.11294
isotig23117	-0.621683	1.45292
unigene102220	-0.622015	1.35169
isotig44565	-0.622642	1.31812
unigene23625	-0.62357	2.37106
isotig49919	-0.625303	1.34399
unigene26311	-0.627388	1.60568
unigene102477	-0.628923	1.535
unigene16868	-0.62894	1.86263
isotig47595	-0.631535	1.44729
unigene100457	-0.635039	1.37814
unigene93	-0.641194	1.44228
unigene2875	-0.645319	1.85854
isotig90628	-0.646959	1.38408
unigene17308	-0.649374	1.45533
unigene102631	-0.650806	1.32256
isotig34642	-0.651881	1.52348
unigene11532	-0.65379	1.67655
unigene12777	-0.655862	1.9252
isotig42869	-0.658546	1.43324
unigene99399	-0.660577	1.77121
unigene13046	-0.664119	1.84052
isotig17902	-0.666157	1.74632
unigene15578	-0.670526	2.29838
unigene13830	-0.671309	1.8671
unigene10936	-0.672827	1.49905
unigene105290	-0.674179	1.45523
isotig43492	-0.675898	1.39823
unigene22243	-0.676231	1.36222
unigene23093	-0.678724	1.49923
isotig25316	-0.679071	1.45855
isotig19573	-0.680835	1.5123
isotig20041	-0.682443	1.57449
isotig76632	-0.68419	1.48535
unigene37767	-0.684353	2.55937
isotig47499	-0.687531	1.33568
unigene124027	-0.688122	1.38142
unigene9138	-0.688371	1.85438
isotig51443	-0.691154	1.43679
unigene76782	-0.691677	1.32742
unigene8823	-0.692408	1.42108
unigene14388	-0.693266	1.91921
unigene99610	-0.693715	1.37577
unigene28215	-0.703961	1.61414
unigene14952	-0.707354	1.34527
unigene3217	-0.710818	1.77449
unigene37019	-0.711467	1.94903
isotig22725	-0.712494	1.41681
unigene1565	-0.712531	1.46112
unigene94188	-0.712761	1.62252
unigene14371	-0.717912	1.48651
isotig08178	-0.718634	2.34853
PUT-6976	-0.72213	1.69371
isotig51147	-0.725796	1.57851
unigene9043	-0.726243	2.41616
unigene22024	-0.727686	1.51358
isotig47776	-0.73024	1.52867
unigene125987	-0.730259	1.69255
isotig44623	-0.730967	1.42022
unigene53414	-0.731287	1.31235
unigene106123	-0.731639	1.34438
isotig42496	-0.73317	1.38207
unigene116002	-0.734208	1.4632
unigene112137	-0.734307	1.47885
unigene66314	-0.736028	1.66288
unigene8463	-0.738177	1.39313
isotig106756	-0.738772	2.2217
isotig29988	-0.739203	1.31951
unigene119451	-0.74103	1.43166
isotig88202	-0.744053	1.84773
unigene103704	-0.749573	1.37822
isotig37276	-0.75003	1.72805
isotig43063	-0.75079	2.04892
unigene36524	-0.75144	1.91364
unigene4492	-0.752781	1.67141
unigene106026	-0.763837	1.50286
unigene111026	-0.764439	1.62006
unigene10006	-0.765264	1.37122
isotig40290	-0.769346	1.33
unigene95373	-0.778853	1.36691
isotig55107	-0.779509	2.35592
unigene95449	-0.779755	1.93654
unigene28665	-0.782039	1.47013
isotig43486	-0.783892	1.54806
unigene8406	-0.783983	2.34618
isotig48637	-0.78465	1.39805
unigene208521	-0.786831	1.33491
unigene917	-0.786946	1.4432
isotig20525	-0.790631	1.7023
isotig12698	-0.793704	1.39429
unigene3554	-0.79632	1.76122
isotig31874	-0.797183	1.45136
unigene5502	-0.797511	2.09822
isotig64896	-0.802017	1.45105
isotig44121	-0.802598	1.36604
unigene8578	-0.803515	1.57563
isotig126747	-0.808713	1.8035
isotig84220	-0.814296	1.50403
unigene37890	-0.814495	2.91325
unigene144479	-0.814714	1.7654
unigene49580	-0.821907	1.40875
unigene60743	-0.822303	1.66029
unigene2142	-0.825043	1.88179
unigene35653	-0.825456	1.48784
unigene113339	-0.826584	1.31176
unigene9017	-0.827037	1.36129
unigene142733	-0.827876	2.24269
unigene210306	-0.828336	2.37307
unigene32901	-0.828972	1.65018
isotig10464	-0.830411	1.97143
unigene189027	-0.831964	1.48268
isotig51947	-0.832977	1.43558
isotig51344	-0.833275	1.50847
unigene128228	-0.834356	1.458
isotig78998	-0.834426	1.63678
isotig31788	-0.83667	1.3849
unigene11821	-0.837879	1.40694
unigene7956	-0.83973	2.09462
PUT-3297	-0.841982	1.83799
isotig44257	-0.843356	1.38259
unigene1402	-0.843606	1.31554
unigene126345	-0.843874	1.49025
PUT-7512	-0.844146	1.38403
isotig42479	-0.847271	1.3997
isotig59706	-0.850363	1.49807
isotig22278	-0.852655	1.87024
isotig49771	-0.853625	2.0165
unigene10551	-0.856042	2.16583
isotig136963	-0.858008	1.61859
unigene29374	-0.858487	2.60348
unigene129458	-0.85856	2.79298
isotig79780	-0.867741	1.40111
unigene35286	-0.868641	2.52858
isotig56989	-0.868664	1.37337
unigene10797	-0.870563	1.40246
unigene3753	-0.87279	1.52493
isotig45952	-0.875244	1.31394
isotig34392	-0.875627	1.73898
isotig45047	-0.876505	1.37067
unigene9168	-0.87743	1.30531
unigene114792	-0.877985	1.71761
unigene14272	-0.878909	1.56685
isotig41968	-0.880957	1.48306
unigene95088	-0.881411	2.41434
unigene4902	-0.881529	2.73363
isotig31586	-0.884839	1.56728
unigene8111	-0.890834	1.50482
unigene97274	-0.892939	2.2541
unigene13984	-0.894386	1.31666
unigene107192	-0.897899	1.57545
isotig47861	-0.897933	1.48083
unigene4463	-0.898121	2.82874
isotig52891	-0.898158	1.41764
isotig111742	-0.899238	1.50074
isotig49945	-0.899509	1.56886
isotig90980	-0.90007	2.62968
unigene104731	-0.900382	1.80734
isotig39156	-0.900885	2.15783
isotig77819	-0.903037	1.31285
isotig115716	-0.905291	1.37172
unigene142800	-0.910173	2.8302
unigene5840	-0.912242	1.56594
unigene15492	-0.913177	1.33361
unigene13829	-0.915308	1.66441
unigene4154	-0.915425	1.45367
unigene7452	-0.917246	1.64123
unigene100856	-0.918664	1.47516
isotig128753	-0.922157	1.38572
isotig113885	-0.923216	3.15672
unigene21753	-0.924316	1.68998
isotig46483	-0.925192	2.51385
unigene34183	-0.931114	1.68788
unigene34631	-0.935479	1.50817
isotig71391	-0.938327	1.62378
isotig56831	-0.941181	1.95291
isotig44699	-0.941439	2.39759
unigene14773	-0.943014	1.79462
unigene130201	-0.944982	1.63338
unigene146877	-0.947068	1.4743
unigene100634	-0.950231	1.35999
isotig47455	-0.95119	2.0611
isotig66357	-0.955329	1.48519
isotig31494	-0.955819	1.91755
isotig46559	-0.956607	1.57251
isotig90118	-0.956919	2.78727
isotig52159	-0.958501	2.06749
isotig45031	-0.959558	1.41694
unigene11905	-0.963594	2.12721
isotig81651	-0.963933	1.41916
isotig64997	-0.969059	1.61317
unigene98750	-0.969172	1.47848
unigene104618	-0.972201	1.98061
isotig73827	-0.972976	2.01222
isotig58307	-0.975079	1.33538
unigene119712	-0.97512	1.6648
unigene106703	-0.9785	1.48999
unigene132527	-0.979298	1.80287
unigene110927	-0.98207	1.39807
isotig88836	-0.982745	1.31033
isotig59173	-0.985273	1.55564
isotig48589	-0.986488	1.60233
isotig79741	-0.989327	1.37607
unigene24139	-0.991855	1.76438
isotig52058	-0.993921	1.42126
unigene52259	-0.994706	1.39817
isotig27970	-1	3.63872
unigene1362	-1	3.04909
unigene23898	-1	2.84693
unigene34076	-1	2.55149
unigene8337	-1	2.23086
unigene94602	-1	2.11353
unigene23225	-1	1.93368
unigene41007	-1	1.77275
unigene37265	-1	1.71301
isotig47688	-1	1.46211
unigene48165	-1	1.45493
unigene41167	-1	1.31302
unigene100055	-1.01	2.42033
unigene130524	-1.01	1.56758
isotig47411	-1.01	1.37783
unigene36953	-1.01	1.36419
unigene141615	-1.01	1.31587
unigene131668	-1.02	2.392
unigene144537	-1.02	2.15863
unigene3358	-1.02	1.62637
unigene130036	-1.02	1.51189
unigene2527	-1.03	2.44724
isotig70416	-1.03	1.62314
isotig43815	-1.04	2.92269
unigene5178	-1.04	2.34346
unigene1003	-1.04	1.49219
unigene142168	-1.04	1.3821
unigene98850	-1.04	1.37709
unigene104858	-1.05	1.50631
isotig70372	-1.05	1.4372
isotig25141	-1.05	1.36481
unigene36814	-1.06	2.07471
isotig70615	-1.06	1.6789
unigene13576	-1.06	1.52772
isotig118769	-1.06	1.47616
unigene34681	-1.06	1.3618
unigene17665	-1.07	1.92342
unigene115932	-1.07	1.84893
isotig18177	-1.07	1.50957
unigene167743	-1.07	1.41408
isotig80114	-1.07	1.39816
unigene128479	-1.08	3.84577
unigene9225	-1.08	1.87611
unigene97590	-1.08	1.5151
unigene65038	-1.09	1.77341
unigene105871	-1.09	1.70964
isotig52279	-1.1	1.93382
isotig49656	-1.1	1.72385
unigene50394	-1.1	1.60031
unigene122167	-1.1	1.59143
unigene13350	-1.1	1.57714
unigene145136	-1.1	1.51431
isotig38990	-1.1	1.38127
unigene42732	-1.1	1.3585
unigene19134	-1.1	1.31204
unigene56488	-1.11	2.03304
unigene149888	-1.11	1.95678
unigene67588	-1.11	1.38106
isotig42165	-1.12	1.7178
unigene131137	-1.12	1.62781
unigene116151	-1.12	1.58483
unigene112155	-1.12	1.55755
unigene103421	-1.12	1.40402
isotig48999	-1.12	1.3566
unigene19954	-1.12	1.32327
isotig120448	-1.12	1.30202
unigene12856	-1.13	2.53873
isotig08784	-1.13	1.68227
isotig28682	-1.13	1.53676
unigene76466	-1.13	1.48848
unigene47702	-1.13	1.45751
isotig45327	-1.14	2.61023
unigene108554	-1.14	1.46601
isotig42446	-1.14	1.44362
unigene130477	-1.15	1.85383
isotig86319	-1.15	1.85285
unigene126142	-1.15	1.63277
isotig19933	-1.15	1.62256
unigene143792	-1.15	1.30305
isotig124586	-1.16	2.12856
unigene68589	-1.16	1.44819
unigene63770	-1.16	1.38385
unigene102884	-1.17	1.52392
unigene34105	-1.18	1.82413
isotig90644	-1.18	1.7027
isotig30088	-1.18	1.57197
unigene4471	-1.18	1.35572
unigene79641	-1.19	1.56347
isotig31334	-1.2	3.90301
unigene29237	-1.2	2.29441
unigene12360	-1.2	1.95145
isotig70800	-1.2	1.80591
unigene183212	-1.2	1.77644
unigene119864	-1.2	1.61664
unigene85983	-1.2	1.46039
isotig96508	-1.2	1.32726
unigene82924	-1.21	2.30049
isotig57457	-1.21	1.39667
unigene86090	-1.21	1.3359
unigene3472	-1.22	1.57625
unigene95209	-1.23	2.10058
isotig36222	-1.23	1.65148
isotig36288	-1.23	1.53447
unigene102804	-1.23	1.47957
unigene37073	-1.23	1.39299
unigene2214	-1.24	1.57469
unigene112120	-1.24	1.52915
unigene35024	-1.25	2.45073
unigene56159	-1.25	2.076
isotig130816	-1.25	1.59901
isotig126686	-1.25	1.32993
isotig18705	-1.26	3.51227
isotig22180	-1.26	1.35743
isotig43773	-1.27	2.40555
isotig49350	-1.27	2.10263
isotig106816	-1.27	1.8841
unigene125871	-1.27	1.41361
unigene94944	-1.28	2.02805
unigene94183	-1.28	1.66033
isotig51361	-1.28	1.3498
unigene63653	-1.29	1.75364
unigene22046	-1.29	1.60878
unigene61987	-1.29	1.37452
isotig51371	-1.3	2.0063
unigene122127	-1.3	1.9617
isotig73398	-1.3	1.48599
isotig55911	-1.31	1.45501
unigene103563	-1.32	1.86234
isotig28148	-1.32	1.6475
isotig30276	-1.32	1.36639
unigene2888	-1.33	2.21183
isotig108709	-1.33	2.0539
unigene162978	-1.34	1.65808
unigene13051	-1.34	1.37208
unigene22633	-1.34	1.35151
isotig44290	-1.35	2.65036
unigene37929	-1.35	2.3163
isotig52082	-1.35	1.68727
unigene47282	-1.35	1.36166
isotig56065	-1.36	2.2733
isotig61080	-1.36	1.76692
isotig69568	-1.36	1.71848
unigene105799	-1.36	1.50336
unigene97775	-1.36	1.30369
isotig41976	-1.37	2.05211
unigene34547	-1.38	1.82133
unigene49541	-1.38	1.61054
unigene202990	-1.38	1.59507
isotig30286	-1.39	1.79922
unigene128997	-1.39	1.58781
unigene66294	-1.39	1.38398
isotig40668	-1.4	2.53719
unigene132689	-1.4	2.01005
isotig61901	-1.4	1.57116
unigene112898	-1.4	1.43966
isotig55265	-1.4	1.31025
unigene133171	-1.4	1.30939
unigene123543	-1.41	2.50488
isotig59152	-1.41	1.79984
unigene141365	-1.41	1.40448
unigene127663	-1.41	1.36988
unigene29006	-1.42	2.7641
unigene9585	-1.42	2.63075
unigene28840	-1.42	2.56144
unigene197224	-1.42	1.70362
unigene92576	-1.42	1.34689
unigene122691	-1.42	1.32489
isotig31792	-1.43	3.91286
unigene184683	-1.43	1.86356
isotig60189	-1.43	1.74533
isotig44799	-1.43	1.54088
unigene108372	-1.43	1.3156
unigene143283	-1.44	1.87019
isotig59839	-1.44	1.68874
unigene45857	-1.44	1.58587
unigene46126	-1.44	1.43082
unigene11421	-1.45	1.97467
unigene89655	-1.45	1.77527
isotig47657	-1.45	1.70644
unigene54586	-1.45	1.56703
isotig43929	-1.45	1.41704
isotig36819	-1.45	1.3827
unigene122642	-1.45	1.36857
isotig74710	-1.45	1.35317
unigene32987	-1.46	2.65727
isotig69359	-1.46	2.08337
unigene36280	-1.46	1.35015
unigene55097	-1.46	1.32186
unigene300	-1.47	2.60799
unigene10572	-1.47	2.27983
isotig49756	-1.47	1.44993
unigene125434	-1.48	2.36116
unigene18996	-1.48	1.98615
unigene69563	-1.48	1.78505
unigene130060	-1.48	1.73127
unigene103540	-1.48	1.4212
unigene142862	-1.49	1.69629
isotig65213	-1.49	1.60069
unigene105227	-1.49	1.41954
unigene31130	-1.5	2.84541
isotig44017	-1.5	2.06637
unigene38653	-1.5	1.7005
unigene102878	-1.5	1.6842
unigene13693	-1.5	1.67509
isotig50018	-1.51	2.29409
unigene143910	-1.51	1.78809
unigene21677	-1.51	1.68404
isotig53640	-1.51	1.30351
unigene13647	-1.52	1.69543
unigene164192	-1.52	1.573
isotig34302	-1.52	1.43009
unigene62277	-1.52	1.35153
unigene14235	-1.54	1.97578
unigene2454	-1.54	1.51787
unigene24613	-1.55	1.61569
unigene93753	-1.55	1.50064
unigene9093	-1.56	2.42973
isotig89134	-1.56	2.17696
unigene97486	-1.56	1.3096
unigene14793	-1.57	1.6908
unigene26656	-1.58	2.5882
isotig48608	-1.58	2.35398
isotig128041	-1.58	2.01852
isotig50075	-1.58	1.86959
unigene124883	-1.58	1.53745
unigene208873	-1.58	1.45621
unigene209397	-1.58	1.43242
unigene11228	-1.58	1.42985
unigene57222	-1.59	1.81621
unigene13901	-1.59	1.56018
isotig51384	-1.59	1.53628
unigene181939	-1.59	1.496
isotig106869	-1.59	1.44087
unigene22479	-1.59	1.44078
isotig60990	-1.59	1.40749
isotig39198	-1.6	1.68384
unigene7182	-1.62	2.75561
unigene176400	-1.62	1.90585
unigene64820	-1.62	1.33442
unigene13052	-1.63	2.53683
unigene2446	-1.64	2.21589
unigene120647	-1.64	1.76292
isotig115657	-1.64	1.63821
isotig44665	-1.64	1.52237
unigene209760	-1.64	1.36227
isotig15639	-1.65	2.19607
unigene141874	-1.65	1.74468
unigene86024	-1.66	1.82122
unigene104556	-1.66	1.30973
unigene29924	-1.67	2.41122
unigene29175	-1.67	1.50897
isotig38942	-1.67	1.46631
isotig34246	-1.68	2.01978
isotig87122	-1.68	1.36612
isotig34690	-1.68	1.34192
unigene89300	-1.7	2.93064
unigene109857	-1.7	1.76921
unigene102365	-1.7	1.72912
unigene99302	-1.7	1.47276
isotig55752	-1.7	1.3909
isotig107553	-1.7	1.3471
isotig30726	-1.71	3.46905
unigene124639	-1.72	1.53201
unigene11364	-1.72	1.3476
unigene125267	-1.72	1.30265
unigene108912	-1.73	1.86648
unigene33805	-1.73	1.6041
unigene40795	-1.75	1.89956
unigene112453	-1.75	1.41522
unigene9779	-1.75	1.41361
isotig19865	-1.75	1.40326
isotig89941	-1.76	2.56514
unigene73661	-1.76	1.78476
unigene82690	-1.76	1.77824
unigene163127	-1.76	1.6069
unigene109342	-1.76	1.56366
unigene103849	-1.77	1.53097
unigene4181	-1.77	1.45666
unigene52314	-1.79	2.72775
isotig41811	-1.79	1.63486
isotig77643	-1.8	1.92225
isotig17233	-1.8	1.86446
isotig44434	-1.8	1.46089
isotig92885	-1.8	1.36049
unigene5123	-1.81	1.83142
unigene59725	-1.81	1.49702
unigene116196	-1.81	1.40917
unigene78405	-1.82	2.52903
unigene25218	-1.82	1.46681
isotig44813	-1.84	1.94995
unigene98617	-1.85	1.34076
isotig123355	-1.86	2.207
isotig59037	-1.86	1.89814
unigene38832	-1.86	1.74039
unigene122049	-1.86	1.57344
unigene32698	-1.86	1.52602
isotig65930	-1.87	1.66387
unigene82378	-1.88	1.49822
isotig39036	-1.89	1.6385
unigene203510	-1.89	1.43208
unigene81448	-1.89	1.36473
PUT-9948	-1.9	2.6597
unigene77440	-1.9	2.06766
isotig64201	-1.9	1.80603
unigene34452	-1.9	1.69747
unigene142225	-1.91	1.67133
unigene142500	-1.92	2.59636
isotig72848	-1.92	2.48657
unigene2847	-1.92	1.9138
isotig114195	-1.93	2.33683
isotig81956	-1.94	2.04693
isotig29228	-1.95	3.72161
isotig70420	-1.95	2.13926
isotig70999	-1.95	1.87612
unigene58240	-1.95	1.68252
isotig89296	-1.95	1.5745
unigene104004	-1.96	2.27908
unigene93476	-1.96	1.59948
unigene113350	-1.97	1.44978
unigene12170	-1.98	2.53793
unigene25149	-1.98	1.67403
unigene67741	-1.99	1.60505
unigene112274	-1.99	1.30682
unigene10578	-2	1.47621
isotig111982	-2	1.30261
unigene87492	-2.01	1.46768
unigene104947	-2.01	1.45907
isotig56418	-2.01	1.3471
unigene17372	-2.02	1.90379
unigene96372	-2.02	1.33354
unigene106247	-2.03	1.39578
isotig68584	-2.04	1.71015
unigene124831	-2.05	1.90184
unigene43325	-2.05	1.65797
unigene105803	-2.05	1.49689
isotig69429	-2.05	1.46269
PUT-4486	-2.06	2.60914
unigene13154	-2.06	1.61718
isotig20121	-2.07	2.79881
isotig69163	-2.07	1.41127
unigene61463	-2.07	1.322
unigene118218	-2.09	1.31942
isotig67515	-2.1	2.02946
unigene182986	-2.1	1.4361
unigene134185	-2.1	1.36286
unigene103628	-2.11	2.37845
isotig58794	-2.11	2.14103
isotig62077	-2.12	1.41928
isotig78736	-2.13	2.04387
unigene132017	-2.13	1.50043
unigene2487	-2.14	1.47898
unigene186185	-2.14	1.46426
unigene202453	-2.14	1.4623
unigene108441	-2.15	2.89888
isotig61136	-2.15	1.51981
isotig19813	-2.16	1.64122
unigene15581	-2.17	1.741
unigene36064	-2.17	1.32959
unigene62756	-2.21	1.88746
unigene183656	-2.21	1.5835
unigene8843	-2.24	1.37216
unigene189165	-2.27	1.66172
unigene61769	-2.27	1.44513
unigene3073	-2.27	1.37534
unigene123179	-2.27	1.35904
unigene137642	-2.28	1.71326
isotig76091	-2.28	1.46966
unigene206693	-2.29	2.04859
unigene209074	-2.29	2.01224
unigene86213	-2.29	1.84726
unigene77000	-2.29	1.6141
unigene197161	-2.29	1.34574
unigene141020	-2.3	1.58775
isotig63733	-2.3	1.52597
unigene186937	-2.3	1.4083
isotig121322	-2.31	2.00235
unigene201387	-2.32	1.77829
unigene207481	-2.34	2.65856
unigene207333	-2.34	1.30343
unigene34864	-2.35	1.69809
unigene23031	-2.36	2.60594
unigene147460	-2.37	2.5155
unigene140551	-2.37	2.0015
unigene857	-2.38	1.49609
unigene122114	-2.38	1.48745
unigene32289	-2.39	2.23593
isotig69002	-2.39	1.40976
isotig52774	-2.4	1.38754
unigene147165	-2.41	2.86763
unigene53164	-2.42	1.34776
PUT-9529	-2.47	2.4134
unigene207341	-2.5	2.69038
isotig90026	-2.5	2.45348
unigene118206	-2.5	1.78409
isotig71132	-2.5	1.4662
unigene82248	-2.5	1.42417
unigene62092	-2.51	1.7686
PUT-4516002	-2.52	2.94321
unigene137844	-2.52	2.15834
isotig62188	-2.52	1.98189
unigene107444	-2.52	1.31284
isotig58336	-2.53	1.5084
unigene108432	-2.55	1.82194
isotig100251	-2.56	1.4866
isotig49689	-2.57	2.46104
unigene125982	-2.57	1.32927
unigene141501	-2.59	3.97386
isotig13401	-2.59	1.7533
unigene21722	-2.62	2.84914
isotig134470	-2.62	1.45498
unigene198291	-2.62	1.37052
unigene22090	-2.63	1.38503
isotig67999	-2.64	2.81688
unigene63239	-2.64	1.50371
isotig24084	-2.64	1.35084
isotig117453	-2.66	1.68849
unigene97788	-2.67	1.90623
isotig61017	-2.67	1.35427
isotig30338	-2.68	2.45871
isotig118990	-2.69	1.36068
unigene120330	-2.7	1.37806
unigene30308	-2.71	3.29705
unigene147467	-2.71	2.6924
unigene83842	-2.72	1.82944
unigene143568	-2.74	3.31544
unigene33783	-2.74	3.0526
unigene133611	-2.74	1.5477
isotig112606	-2.74	1.52572
PUT-7139	-2.74981	6.36051
unigene1251	-2.75	2.03151
isotig117485	-2.75	1.56005
unigene126647	-2.76	2.42852
PUT-2136	-2.76133	7.2426
unigene73449	-2.77	3.70111
unigene59173	-2.78	1.32231
unigene75591	-2.8	3.92038
unigene16952	-2.8	1.95378
isotig134277	-2.8	1.6249
unigene99831	-2.8	1.33381
isotig98954	-2.82	1.40741
unigene34709	-2.83	1.4275
isotig47946	-2.85	2.73419
unigene206562	-2.86	2.60867
isotig08628	-2.87	1.3316
isotig70205	-2.89	1.4219
unigene127439	-2.9	3.72206
isotig51746	-2.91	1.40872
unigene11661	-2.92	2.36681
unigene93878	-2.95	2.03207
isotig18938	-2.96	1.31727
PUT-5866	-2.97	2.77498
unigene164210	-2.97	1.385
unigene209394	-2.99	3.64827
unigene28266	-2.99	1.31319
isotig57013	-3	2.00203
unigene6979	-3	1.36587
unigene5404	-3.02	2.34054
unigene177334	-3.02	1.75679
isotig56595	-3.03	2.26325
unigene44017	-3.03	1.32861
unigene64234	-3.05	1.59739
isotig69898	-3.06	1.32821
unigene36563	-3.08	2.11208
unigene130641	-3.09	1.44474
unigene104827	-3.11	1.67191
unigene25211	-3.12	2.08669
unigene24872	-3.12	1.77635
isotig56724	-3.12	1.3639
unigene23732	-3.13	3.30567
unigene29134	-3.13	2.1611
isotig18688	-3.18	1.34059
unigene147306	-3.18158	7.87615
unigene147128	-3.19053	6.5784
unigene161777	-3.2	1.82717
unigene78108	-3.2	1.53855
isotig08528	-3.21	1.72663
isotig27430	-3.22	1.74596
unigene8333	-3.22	1.36988
isotig51144	-3.25	2.09381
isotig105603	-3.26	1.76003
unigene143214	-3.27	3.20485
unigene147350	-3.27	1.84307
unigene100425	-3.27	1.55535
PUT-8442	-3.29	1.32005
PUT-3316000	-3.29145	6.12033
unigene207865	-3.3	2.06031
isotig116292	-3.31	1.62589
unigene18434	-3.31	1.50468
unigene111599	-3.34	1.44368
isotig64437	-3.37	1.72372
unigene36415	-3.38	1.42518
isotig60778	-3.4	2.50131
unigene143013	-3.41	1.31038
isotig59982	-3.43	1.60855
unigene24070	-3.46	1.53625
unigene7565	-3.47	1.99131
unigene70440	-3.5	1.5311
unigene181991	-3.5	1.4838
unigene131098	-3.51	1.80889
unigene129838	-3.51	1.42739
unigene116563	-3.53	1.95417
unigene103613	-3.56	1.64315
isotig140651	-3.6	1.51136
unigene3879	-3.6	1.45337
isotig71010	-3.6	1.4108
isotig39214	-3.6	1.36341
unigene94677	-3.63	2.10151
unigene76264	-3.63	1.31486
unigene49098	-3.67	1.68183
unigene17822	-3.67	1.44953
unigene187859	-3.68	1.4845
unigene24609	-3.73	1.98124
isotig58888	-3.74	1.83672
isotig70246	-3.74	1.57354
unigene97100	-3.75	1.42329
unigene27309	-3.77	1.39619
isotig91106	-3.77	1.37082
isotig53948	-3.78	1.3021
isotig12390	-3.8	1.84795
unigene166649	-3.8	1.56499
unigene75713	-3.8	1.33355
unigene90364	-3.8	1.33074
unigene30370	-3.81	1.50665
unigene16624	-3.81	1.38084
unigene20925	-3.83	1.74572
unigene48415	-3.83	1.40552
unigene144524	-3.84	1.66613
PUT-8356	-3.85	1.82298
unigene92040	-3.85	1.75553
unigene123219	-3.9	1.36771
isotig22892	-3.91	1.61367
unigene75782	-3.92	2.35028
unigene4680	-3.93	1.53969
unigene47698	-3.94	1.86824
unigene182107	-3.94	1.53869
isotig49944	-3.96	1.34803
unigene113606	-3.96	1.3211
isotig43802	-3.97	1.76132
unigene94896	-3.99	1.45028
isotig21063	-4	1.32651
unigene40429	-4.04	2.12948
isotig82914	-4.05	1.51825
isotig31840	-4.06	1.53961
unigene74629	-4.07	1.5943
isotig71994	-4.08	1.49702
isotig67728	-4.12	2.46389
isotig93271	-4.17	2.13343
unigene197510	-4.17	1.43747
unigene195551	-4.19	1.51427
unigene47892	-4.23	1.79971
isotig119905	-4.25	1.32405
isotig35504	-4.26	1.54534
unigene4398	-4.27	1.66851
isotig57564	-4.27	1.5613
isotig60082	-4.28	1.76682
isotig61160	-4.28	1.72699
unigene20418	-4.3	2.21903
unigene99405	-4.3	2.04818
unigene104871	-4.3	2.02365
unigene181166	-4.3	1.82148
unigene70144	-4.3	1.52601
unigene133563	-4.31	1.47781
isotig37210	-4.33	1.8278
isotig95913	-4.33	1.62871
unigene75057	-4.36	2.66583
isotig66622	-4.36	1.40155
unigene109747	-4.37	1.52818
unigene22383	-4.4	1.81389
unigene61684	-4.4	1.37261
isotig58446	-4.41	2.48202
unigene186242	-4.41	2.19819
unigene204326	-4.41	1.35759
unigene135995	-4.44	1.63547
isotig119298	-4.48	1.56135
isotig110726	-4.53	1.5177
isotig52656	-4.54	2.04003
isotig56433	-4.55	1.35869
unigene147152	-4.56865	5.24949
isotig39738	-4.58	3.23094
unigene8908	-4.58	2.43919
isotig18421	-4.6	2.32819
unigene206863	-4.6	1.69969
isotig113737	-4.6	1.32062
unigene108017	-4.62	1.90563
PUT-8729	-4.63	2.09295
isotig36262	-4.63	2.02078
isotig36536	-4.72	2.32627
isotig128652	-4.74	1.59449
isotig32848	-4.75	1.67129
unigene38699	-4.76	2.00084
unigene93684	-4.77	2.02551
isotig90531	-4.79	1.62816
unigene128123	-4.8	2.61405
isotig67848	-4.8	1.47326
unigene106551	-4.83	3.0435
unigene112926	-4.84	3.10262
unigene139079	-4.84	1.64357
unigene143724	-4.85	3.2299
unigene88812	-4.85	2.98919
unigene142548	-4.85	2.87512
unigene93793	-4.87	1.52113
unigene36091	-4.88	1.55889
unigene12026	-4.9	2.6689
unigene40731	-4.9	1.89819
unigene107512	-5	2.51757
PUT-14951	-5.01	1.72953
unigene32436	-5.1	2.12753
unigene107341	-5.13	1.79295
unigene135175	-5.14	2.52731
isotig91539	-5.19	2.07823
unigene3395	-5.19	1.62216
unigene34389	-5.2	1.64714
isotig83684	-5.23	1.715
isotig60230	-5.27	2.01581
unigene101951	-5.28	1.38772
unigene37268	-5.32	2.27576
unigene180600	-5.33	2.03959
unigene46601	-5.34	2.57874
unigene35607	-5.34	2.36878
isotig75909	-5.35	2.88889
isotig53890	-5.37	2.20969
unigene148766	-5.39	1.59197
unigene14035	-5.51	2.50006
unigene34732	-5.58	1.5854
unigene58236	-5.61	3.14115
unigene210489	-5.65	1.62627
unigene183337	-5.76	2.40402
isotig98442	-5.78	1.98341
unigene89552	-5.81	1.58924
unigene52912	-6.04	1.41624
unigene95610	-6.15	1.98276
unigene127353	-6.15	1.55107
isotig97928	-6.37	2.00086
unigene34764	-6.5	2.70585
unigene182749	-6.58	3.05419
unigene65496	-6.61337	6.81248
unigene32099	-6.65	3.55591
unigene143822	-6.72	2.59866
unigene141978	-6.74	2.36487
unigene145851	-6.83	3.69095
unigene202155	-6.9	1.31579
isotig91997	-7.56	2.37149
unigene100413	-7.77	3.37529
unigene17571	-7.85	3.46595
isotig112019	-8.03	3.78945
unigene143709	-8.63	3.17327
