# Supplementary material for: Rootstock effects on scion gene expression in maritime pine
Source: Sci Rep. 2021 Jun 2;11:11582. doi: 10.1038/s41598-021-90672-y (PMC8173007; doi:10.1038/s41598-021-90672-y)
Supplement: Supplementary file 7 — Supplementary Information 7. [file 41598_2021_90672_MOESM7_ESM.xlsx]

## Sheet: Supplementary Table 5
Supplementary Table 5. MapMan and GO analysis of genes exclusively differentially expressed identified in Gal 1056/R1S vs Oria 6/R1S and Gal 1065/R18T vs Oria 6/R18T (pValue≤0.05). The gene ID, bin name, GO annotation and Log2 fold change (Log2FC) values are provided.
Gal 1056/R1S vs Oria 6/R1S
Gene ID	Bin Name	GO Annotation	Log2FC
unigene100392	Amino acid metabolism.biosynthesis.aspartate family.aspartate-derived amino acids.isoleucine.acetolactate synthase complex.regulatory subunit.	FRA1B_FRAANRecName: Full=Major strawberry allergen Fra a 1-B; AltName: Full=Fra a 1.01B; AltName: Allergen=Fra a 1	1.66506
isotig44355	Amino acid metabolism.biosynthesis.aspartate family.aspartate-derived amino acids.isoleucine.methionine gamma-lyase.	methionine gamma-lyase	-2.7972
isotig95174	Amino acid metabolism.biosynthesis.glutamate family.glutamate-derived amino acids.proline.main pathway.pyrroline-5-carboxylate synthetase.	#N/A	4.88173
unigene14277	Amino acid metabolism.biosynthesis.pyruvate family.pyruvate-derived amino acids.leucine.2-isopropylmalate synthase.	LEU1B_SOLPNRecName: Full=2-isopropylmalate synthase B; AltName: Full=Alpha-IPM synthase B; AltName: Full=Alpha-isopropylmalate synthase B	-9.12947
unigene20935	Amino acid metabolism.degradation.aromatic amino acid.tyrosine.fumarylacetoacetate hydrolase.	FAAA_DICDIRecName: Full=Fumarylacetoacetase; Short=FAA; AltName: Full=Beta-diketonase; AltName: Full=Fumarylacetoacetate hydrolase	-1.94034
isotig90302	Amino acid metabolism.degradation.branched-chain amino acid.valine.3-hydroxyisobutyryl-CoA hydrolase.	HIBC8_ARATHRecName: Full=3-hydroxyisobutyryl-CoA hydrolase-like protein 5	-2.81833
unigene137999	Amino acid metabolism.degradation.cysteine.	#N/A	8.05998
isotig75843	Amino acid metabolism.degradation.cysteine.	CYT6_ARATHRecName: Full=Cysteine proteinase inhibitor 6; Short=AtCYS-6; AltName: Full=PIP-M; AltName: Full=PRLI-interacting factor M; Flags: Precursor	-3.05678
isotig08844	Carbohydrate metabolism.fermentation.alcoholic fermentation.alcohol dehydrogenase.	putative sinapyl alcohol dehydrogenase	-1.56762
unigene782	Carbohydrate metabolism.fermentation.alcoholic fermentation.alcohol dehydrogenase.	ADH1_MAIZERecName: Full=Alcohol dehydrogenase 1	-1.94917
isotig96323	Carbohydrate metabolism.nucleotide sugar biosynthesis.GDP-D-mannose biosynthesis.GDP-D-mannose pyrophosphorylase (VTC1).	GMPP1_ARATHRecName: Full=Mannose-1-phosphate guanylyltransferase 1; AltName: Full=GDP-mannose pyrophosphorylase 1; AltName: Full=Protein CYTOKINESIS DEFECTIVE 1; AltName: Full=Protein EMBRYO DEFECTIVE 101; AltName: Full=Protein HYPERSENSITIVE TO AMMONIUM ION 1; AltName: Full=Protein SENSITIVE TO OZONE 1; AltName: Full=Protein VITAMIN C DEFECTIVE 1	-5.31055
unigene18128	Carbohydrate metabolism.nucleotide sugar biosynthesis.UDP-D-glucuronic acid biosynthesis.myo-inositol oxidation pathway (MIOP).myo-inositol-1-phosphate phosphatase.	SKP1B_ARATHRecName: Full=SKP1-like protein 1B; AltName: Full=SKP1-like 2; AltName: Full=UFO-binding protein 2	-6.93828
unigene6750	Carbohydrate metabolism.nucleotide sugar biosynthesis.UDP-N-acetylglucosamine biosynthesis.de novo biosynthesis.UDP-N-acetylglucosamine pyrophosphorylase.	UAP1L_XENTRRecName: Full=UDP-N-acetylhexosamine pyrophosphorylase-like protein 1	-1.50304
unigene36953	Carbohydrate metabolism.oligosaccharide metabolism.raffinose synthase.	#N/A	2.33421
isotig86380	Carbohydrate metabolism.plastidial glycolysis.phosphoglycerate mutase.	METE2_ORYSJRecName: Full=5-methyltetrahydropteroyltriglutamate--homocysteine methyltransferase 2; AltName: Full=Cobalamin-independent methionine synthase 2	-4.9888
unigene116593	Carbohydrate metabolism.starch metabolism.biosynthesis.starch synthase activities.starch synthase (SSIV).	DTX25_ARATHRecName: Full=Protein DETOXIFICATION 25; Short=AtDTX25; AltName: Full=Multidrug and toxic compound extrusion protein 25; Short=MATE protein 25	1.7237
isotig47167	Carbohydrate metabolism.sucrose metabolism.degradation.fructose kinase.	probable fructokinase-4	-2.79933
isotig27925	Carbohydrate metabolism.sucrose metabolism.degradation.invertase activities.acid beta-fructofuranosidase (CWIN).	beta-fructofuranosidase 1	-1.55157
unigene100478	Carbohydrate metabolism.sucrose metabolism.degradation.invertase activities.acid beta-fructofuranosidase (CWIN).	CINV1_ORYSJRecName: Full=Cytosolic invertase 1; Short=OsCYT-INV1	-5.27743
unigene63345	Cell cycle organisation.cell cycle control.cyclin-dependent regulation.cyclin activities.cyclin (CYCT).	#N/A	5.16963
isotig47356	Cell cycle organisation.cell cycle control.cyclin-dependent regulation.cyclin-dependent protein kinase complex.catalytic component CDKG.	cyclin-dependent kinase G-2 isoform X2	-1.623
isotig70339	Cell cycle organisation.cell cycle control.cyclin-dependent regulation.cyclin-dependent protein kinase complex.catalytic component CDKG.	CDKG2_ORYSJRecName: Full=Cyclin-dependent kinase G-2; Short=CDKG;2	-1.87881
isotig46185	Cell cycle organisation.cytokinesis.phragmoplast disassembly.NACK-PQR signalling pathway.MAPKK-kinase (NPK/ANP).	mitogen-activated protein kinase kinase kinase 17	-2.78584
unigene46120	Cell cycle organisation.mitosis and meiosis.chromosome segregation.centromere assembly and maintenance.	EFR_ARATHRecName: Full=LRR receptor-like serine/threonine-protein kinase EFR; AltName: Full=Elongation factor Tu receptor; Short=EF-Tu receptor; Flags: Precursor	1.97093
isotig47509	Cell cycle organisation.mitosis and meiosis.chromosome segregation.centromere assembly and maintenance.	major centromere autoantigen B-like	-2.05485
isotig50135	Cell cycle organisation.mitosis and meiosis.chromosome segregation.centromere assembly and maintenance.CENH3-recruitment factor (KNL2/Mis18).	PIP14_ARATHRecName: Full=Probable aquaporin PIP1-4; AltName: Full=Plasma membrane intrinsic protein 1-4; Short=AtPIP1;4; AltName: Full=Transmembrane protein C; Short=TMP-C	2.98589
unigene128226	Cell cycle organisation.mitosis and meiosis.metaphase to anaphase transition.Anaphase-Promoting Complex/Cyclosome (APC/C)-dependent ubiquitination.E2 ubiquitin conjugating protein (APC/C).	UBC7_WHEATRecName: Full=Ubiquitin-conjugating enzyme E2 7; AltName: Full=E2 ubiquitin-conjugating enzyme 7; AltName: Full=Ubiquitin carrier protein 7; AltName: Full=Ubiquitin-protein ligase 7	-6.68013
isotig47419	Cell cycle organisation.mitosis and meiosis.sister chromatid separation.spindle assembly checkpoint machinery.checkpoint protein (BUB1).	mitotic checkpoint protein BUB3.1	-1.78857
unigene12682	Cell cycle organisation.organelle division.mitochondrion and peroxisome division.dynamin-like protein (DRP3).	DRP4C_ARATHRecName: Full=Dynamin-related protein 4C	-2.14587
unigene34681	Cell wall organisation.lignin.monolignol biosynthesis.caffeoyl-CoA 3-O-methyltransferase (CCoA-OMT).	#N/A	1.69498
unigene7586	'Cell wall organisation.pectin.rhamnogalacturonan I.modification and degradation.alpha-L-arabinofuranosidase activities.bifunctional alpha-L-arabinofuranosidase and beta-D-xylosidase (BXL)'	BXL4_ARATHRecName: Full=Beta-D-xylosidase 4; Short=AtBXL4; Flags: Precursor	-2.95299
isotig100774	Cellular respiration.oxidative phosphorylation.ATP synthase complex.membrane MF0 subcomplex.subunit ATP6.	RU17_ARATHRecName: Full=U1 small nuclear ribonucleoprotein 70 kDa; Short=U1 snRNP 70 kDa; Short=U1-70K; Short=snRNP70	2.1161
isotig51352	Cellular respiration.oxidative phosphorylation.ATP synthase complex.membrane MF0 subcomplex.subunit g.	GDL48_ARATHRecName: Full=GDSL esterase/lipase At2g42990; AltName: Full=Extracellular lipase At2g42990; Flags: Precursor	-1.50801
unigene2489	Cellular respiration.oxidative phosphorylation.ATP synthase complex.membrane MF0 subcomplex.subunit g.	GDL48_ARATHRecName: Full=GDSL esterase/lipase At2g42990; AltName: Full=Extracellular lipase At2g42990; Flags: Precursor	-2.0985
unigene40803	Cellular respiration.oxidative phosphorylation.ATP synthase complex.membrane MF0 subcomplex.subunit g.	CPR49_ARATHRecName: Full=GDSL esterase/lipase CPRD49; AltName: Full=Extracellular lipase CPRD49; Flags: Precursor	-3.77833
unigene101647	Cellular respiration.oxidative phosphorylation.ATP synthase complex.membrane MF0 subcomplex.subunit g.	GDL50_ARATHRecName: Full=GDSL esterase/lipase At3g09930; AltName: Full=Extracellular lipase At3g09930; Flags: Precursor	-5.14893
unigene206371	Cellular respiration.oxidative phosphorylation.cytochrome c oxidase complex.accessory assembly components.component COX17.	CX172_ARATHRecName: Full=Cytochrome c oxidase copper chaperone 2	-1.52072
isotig26479	Cellular respiration.oxidative phosphorylation.cytochrome c.CCM cytochrome c maturation system (system I).CcmABC complex.ATP-binding component CcmA'	ABC transporter I family member 17	-1.6096
unigene12863	Cellular respiration.oxidative phosphorylation.cytochrome c.CCM cytochrome c maturation system (system I).CcmABC complex.ATP-binding component CcmA.	AB17I_ARATHRecName: Full=ABC transporter I family member 17; Short=ABC transporter ABCI.17; Short=AtABCI17; AltName: Full=MRP-related protein 1; AltName: Full=Non-intrinsic ABC protein 3	-1.51438
unigene121966	Chromatin organisation.DNA methylation.RNA-independent DNA methylation.ASI1-AIPP1-EDM2 chromatin silencing regulator complex.component EDM2.	#N/A	2.52594
isotig84339	Chromatin organisation.histone chaperone activities.histone chaperone (ASF1).	ASI1_ARATHRecName: Full=Protein ANTI-SILENCING 1; AltName: Full=Protein INCREASE IN BONSAI METHYLATION 2; AltName: Full=Protein SHOOT GROWTH 1	-2.15558
unigene107858	Chromatin organisation.histone modifications.histone deacetylation.HD1 histone deacetylase family.class-I histone deacetylase.	#N/A	6.95238
isotig30088	Chromatin organisation.histone modifications.histone deacetylation.HD1 histone deacetylase family.HDA9-PWR deacetylation complex.component HOS15.	SNL2_ARATHRecName: Full=Paired amphipathic helix protein Sin3-like 2	2.42693
unigene126	Chromatin organisation.histone modifications.histone deacetylation.SNL-HDA19 histone deacetylase complex.key scaffold component SNL.	---NA---	2.56598
isotig26462	Chromatin organisation.histone modifications.histone lysine methylation.histone H3K9 methylation reader (AGDP1).	DUF724 domain-containing protein 3-like isoform X2	-2.11267
isotig25322	Chromatin organisation.histone modifications.histone phosphorylation.protein kinase (MLK).	protein HEADING DATE REPRESSOR 1-like isoform X2	-1.67929
isotig32742	Chromatin organisation.histone modifications.histone ubiquitination.BAH-EMF1 Polycomb gene silencing complex.component BAH.	P2C07_ARATHRecName: Full=Protein phosphatase 2C 7; Short=AtPP2C07; AltName: Full=Protein HYPERSENSITIVE TO ABA 2; AltName: Full=Protein phosphatase 2C HAB2; Short=PP2C HAB2; Flags: Precursor	2.36786
isotig34340	Chromatin organisation.histones.histone (H2A).	histone H2A.1	-1.64134
isotig48949	Chromatin organisation.histones.histone (H2A).	Histone H2A	-1.6692
isotig26611	Chromatin organisation.histones.histone (H2B).	histone H2B.3-like	-1.73041
PUT-290	Chromatin organisation.histones.histone (H3).	H33_ARATHRecName: Full=Histone H3.3; AltName: Full=Histone H3.2	-2.12525
unigene20923	Coenzyme metabolism.iron-sulfur cluster assembly machinery.cytosolic CIA system.assembly phase.electron donor complex.component DRE2.	DRE21_PICSIRecName: Full=Anamorsin homolog 1; AltName: Full=Fe-S cluster assembly protein DRE2 homolog 1	-1.58342
unigene15978	Coenzyme metabolism.iron-sulfur cluster assembly machinery.mitochondrial ISC system.assembly phase.adrenodoxin oxidoreductase.	MFDR_ARATHRecName: Full=NADPH:adrenodoxin oxidoreductase	-1.74694
isotig18268	Coenzyme metabolism.iron-sulfur cluster assembly machinery.plastidial SUF system.transfer phase.scaffold protein (NFU1|2|3).	nifU-like protein 3	-2.29269
isotig48629	Coenzyme metabolism.lipoic acid biosynthesis.lipoate synthase.	Lipoyl synthase	-1.53513
isotig49860	Coenzyme metabolism.NAD/NADP biosynthesis.NAD homeostasis.nicotinate N-methyltransferase.	---NA---	5.75026
unigene11777	Coenzyme metabolism.S-adenosyl methionine (SAM) cycle.S-adenosyl homocysteine hydrolase.	SAHH_NICSYRecName: Full=Adenosylhomocysteinase; Short=AdoHcyase; AltName: Full=Cytokinin-binding protein CBP57; AltName: Full=S-adenosyl-L-homocysteine hydrolase	-2.37695
unigene78322	Coenzyme metabolism.S-adenosyl methionine (SAM) cycle.S-adenosyl homocysteine hydrolase.	SAHH_MEDSARecName: Full=Adenosylhomocysteinase; Short=AdoHcyase; AltName: Full=S-adenosyl-L-homocysteine hydrolase	-2.61593
isotig25087	Coenzyme metabolism.tetrapyrrol biosynthesis.chlorophyll metabolism.chlorophyll breakdown.magnesium dechelatase.	senescence-inducible chloroplast stay-green protein 1	-2.76974
unigene18396	Coenzyme metabolism.tetrapyrrol biosynthesis.chlorophyll metabolism.chlorophyll(ide) interconversions.geranylgeranyl reductase (ChlP).	GGPP1_ARATHRecName: Full=Heterodimeric geranylgeranyl pyrophosphate synthase large subunit 1	-1.6861
isotig98974	DNA damage response.nucleotide excision repair (NER).multi-functional TFIIh complex.core module.subunit TFB5.	TFB5_ARATHRecName: Full=General transcription and DNA repair factor IIH subunit TFB5; Short=AtTFB5; Short=TFIIH subunit TFB5; AltName: Full=RNA polymerase II transcription factor B subunit 5	-1.53086
unigene95897	DNA damage response.nucleotide excision repair (NER).transcription-coupled nucleotide excision repair (TC-NER).ubiquitin protease (USP7).	UBP54_RATRecName: Full=Inactive ubiquitin carboxyl-terminal hydrolase 54; AltName: Full=Inactive ubiquitin-specific peptidase 54	7.68043
unigene133094	DNA damage response.nucleotide excision repair (NER).transcription-coupled nucleotide excision repair (TC-NER).ubiquitin protease (USP7).	#N/A	5.43332
isotig44511	DNA damage response.nucleotide excision repair (NER).transcription-coupled nucleotide excision repair (TC-NER).ubiquitin protease (USP7).	RZ1A_ARATHRecName: Full=Glycine-rich RNA-binding protein RZ1A; Short=AtRZ-1a	3.10559
isotig131509	DNA damage response.nucleotide excision repair (NER).transcription-coupled nucleotide excision repair (TC-NER).ubiquitin protease (USP7).	probable ubiquitin carboxyl-terminal hydrolase FAF-X isoform X4	-4.87843
unigene20696	'Enzyme classification.EC_1 oxidoreductases.EC_1.14 oxidoreductase acting on paired donor with incorporation or reduction of molecular oxygen'	#N/A	3.15683
unigene144982	'Enzyme classification.EC_1 oxidoreductases.EC_1.14 oxidoreductase acting on paired donor with incorporation or reduction of molecular oxygen'	#N/A	2.20811
unigene21220	'Enzyme classification.EC_3 hydrolases.EC_3.6 hydrolase acting on acid anhydride'	#N/A	3.51803
unigene13547	'Enzyme classification.EC_4 lyases.EC_4.3 carbon-nitrogen lyase'	PAM_TAXCARecName: Full=Phenylalanine aminomutase (L-beta-phenylalanine forming); AltName: Full=Phenylalanine ammonia-lyase	-2.53348
unigene162608	External stimuli response.pathogen.defense mechanisms.	---NA---	5.25241
unigene122507	External stimuli response.pathogen.defense mechanisms.	#N/A	5.12315
unigene62899	External stimuli response.pathogen.defense mechanisms.	Y2144_ARATHRecName: Full=Putative leucine-rich repeat receptor-like serine/threonine-protein kinase At2g14440; Flags: Precursor	4.57431
unigene159668	External stimuli response.pathogen.defense mechanisms.	BRK1_ARATHRecName: Full=Protein BRICK 1; Short=AtBRK1	3.42058
unigene120398	External stimuli response.pathogen.defense mechanisms.	---NA---	2.84953
unigene37043	External stimuli response.pathogen.defense mechanisms.	#N/A	2.8314
isotig22105	External stimuli response.pathogen.defense mechanisms.systemic acquired resistance (SAR).	#N/A	2.75269
unigene195784	External stimuli response.pathogen.defense mechanisms.	---NA---	2.73857
unigene126186	External stimuli response.pathogen.defense mechanisms.	ERF23_ARATHRecName: Full=Ethylene-responsive transcription factor ERF023	2.72429
unigene109407	External stimuli response.pathogen.defense mechanisms.	#N/A	2.55863
unigene98390	External stimuli response.pathogen.defense mechanisms.	---NA---	1.88107
unigene12702	External stimuli response.pathogen.defense mechanisms.	#N/A	1.68473
unigene147946	External stimuli response.pathogen.defense mechanisms.	#N/A	1.67364
unigene32826	External stimuli response.pathogen.defense mechanisms.systemic acquired resistance (SAR).	CRJ34_CRYJARecName: Full=Pathogenesis-related thaumatin-like protein 3.4; AltName: Allergen=Cry j 3.4; Flags: Precursor	-1.73333
unigene189352	External stimuli response.pathogen.defense mechanisms.	DRL27_ARATHRecName: Full=Disease resistance protein At4g27190	-2.06164
isotig71341	External stimuli response.pathogen.defense mechanisms.	RGA1_SOLBURecName: Full=Putative disease resistance protein RGA1; AltName: Full=RGA3-blb	-2.34443
unigene141966	External stimuli response.pathogen.defense mechanisms.	RPP1_ARATHRecName: Full=Probable disease resistance protein RPP1; AltName: Full=Protein RECOGNITION OF PERONOSPORA PARASITICA 1	-4.63235
PUT-2597	External stimuli response.pathogen.defense mechanisms.	DRL29_ARATHRecName: Full=Probable disease resistance protein At4g33300	-5.33215
isotig57101	External stimuli response.pathogen.defense mechanisms	CRJ34_CRYJARecName: Full=Pathogenesis-related thaumatin-like protein 3.4; AltName: Allergen=Cry j 3.4; Flags: Precursor	-5.64726
unigene26968	External stimuli response.salinity.SOS (Salt Overly Sensitive) signalling pathway.	RD22_ARATHRecName: Full=BURP domain protein RD22; AltName: Full=Dehydration-responsive protein RD22; Flags: Precursor	-7.50044
unigene16811	Lipid metabolism.fatty acid biosynthesis.acetyl-CoA carboxylation.polymeric acetyl-CoA carboxylase complex.biotin carboxyl carrier subunit.	---NA---	1.73912
unigene18209	Lipid metabolism.fatty acid biosynthesis.endoplasmic reticulum-localized fatty acid elongase (FAE) system.fatty acid elongation complex.3-ketoacyl-CoA synthase (KCS).	KCS10_ARATHRecName: Full=3-ketoacyl-CoA synthase 10; Short=KCS-10; AltName: Full=Protein FIDDLEHEAD; AltName: Full=Very long-chain fatty acid condensing enzyme 10; Short=VLCFA condensing enzyme 10	-3.19252
unigene6991	Lipid metabolism.phytosterol biosynthesis.phytosterol conjugation.phytosterol esterification.acyl-CoA:cholesterol acyltransferase.	ASAT1_ARATHRecName: Full=Acyl-CoA--sterol O-acyltransferase 1; AltName: Full=Sterol O-acyltransferase 1	-4.88822
isotig12605	Lipid metabolism.sphingolipid biosynthesis.ketosphinganine reductase.	3-dehydrosphinganine reductase TSC10A-like	-4.78303
unigene28096	Lipid metabolism.sphingolipid biosynthesis.sphingosine transfer protein.	BPA1_ARATHRecName: Full=Binding partner of ACD11 1	-1.71561
isotig77310	Lipid metabolism.sphingolipid biosynthesis.sphingosine transfer protein.	BPA1_ARATHRecName: Full=Binding partner of ACD11 1	-2.07273
unigene131300	Nucleotide metabolism.deoxynucleotides.catabolism.deoxyguanidine triphosphatase.	SAMH1_MOUSERecName: Full=Deoxynucleoside triphosphate triphosphohydrolase SAMHD1; Short=dNTPase; AltName: Full=Interferon-gamma-inducible protein Mg11; AltName: Full=SAM domain and HD domain-containing protein 1; Short=mSAMHD1	-4.08067
unigene144917	Photosynthesis.calvin cycle.glyceraldehyde 3-phosphate dehydrogenase.	G3PC_PINSYRecName: Full=Glyceraldehyde-3-phosphate dehydrogenase	-3.83157
PUT-668	Photosynthesis.calvin cycle.transketolase.	TKTC_MAIZERecName: Full=Transketolase	-6.32697
unigene62034	Photosynthesis.photophosphorylation.cytochrome b6/f complex.component PetN.	DRL3_ARATHRecName: Full=Probable disease resistance protein At1g15890	-2.10118
isotig39942	Photosynthesis.photophosphorylation.photosystem I.LHC-I complex.component LHCa3.	type 2 light-harvesting chlorophyll a/b-binding polypeptide	-1.67163
isotig26836	Photosynthesis.photophosphorylation.photosystem II.assembly and maintenance.regulatory protein (Psb27).	thylakoid lumenal 17.4 kDa protein	-1.98474
unigene146356	Photosynthesis.photophosphorylation.photosystem II.LHC-II complex.component LHCb1/2/3.	CB2B_PINSYRecName: Full=Chlorophyll a-b binding protein type 2 member 1B	-1.85327
unigene127011	Photosynthesis.photophosphorylation.photosystem II.LHC-II complex.component LHCb1/2/3.	CB21_GOSHIRecName: Full=Chlorophyll a-b binding protein 151	-2.671
unigene146504	Photosynthesis.photophosphorylation.photosystem II.LHC-II complex.component LHCb1/2/3.	CB2_PHYPARecName: Full=Chlorophyll a-b binding protein	-3.07241
unigene56052	Photosynthesis.photophosphorylation.photosystem II.LHC-II complex.component LHCb1/2/3.	CB22_PINSYRecName: Full=Chlorophyll a-b binding protein type 2 member 2; AltName: Full=Chlorophyll a-b binding protein type II 2; Short=CAB; AltName: Full=LHCP	-21.8273
isotig46726	Phytohormone action.abscisic acid.biosynthesis.neoxanthin cleavage protein.	putative 9-cis-epoxycarotenoid dioxygenase	-2.53042
isotig32508	Phytohormone action.abscisic acid.biosynthesis.xanthoxin oxidase (ABA2).	#N/A	2.88149
isotig80133	Phytohormone action.abscisic acid.perception and signalling.PYR/PYL-receptor.cytoplasm-localized receptor complex.regulatory phosphatase component.	#N/A	18.3562
unigene9541	Phytohormone action.abscisic acid.perception and signalling.PYR/PYL-receptor.cytoplasm-localized receptor complex.regulatory phosphatase component.	unknown	3.81399
isotig47726	Phytohormone action.abscisic acid.perception and signalling.PYR/PYL-receptor.cytoplasm-localized receptor complex.regulatory phosphatase component.	#N/A	2.75392
unigene56805	Phytohormone action.abscisic acid.transport.abscisic acid transporter (AIT).	---NA---	1.67275
unigene97344	Phytohormone action.abscisic acid.transport.abscisic acid transporter (AIT).	#N/A	1.50099
isotig42955	Phytohormone action.abscisic acid.transport.abscisic acid transporter (AIT).	protein NRT1/ PTR FAMILY 5.1-like	-1.99515
isotig31540	Phytohormone action.auxin.conjugation and degradation.indole-3-acetic acid carboxyl methyltransferase.	methylesterase 17-like	-1.6083
isotig67449	Phytohormone action.auxin.conjugation and degradation.indole-3-acetic acid carboxyl methyltransferase.	PME18_ARATHRecName: Full=Pectinesterase/pectinesterase inhibitor 18; AltName: Full=AtPMEpcrA; Contains: RecName: Full=Pectinesterase inhibitor 18; AltName: Full=Pectin methylesterase inhibitor 18; Contains: RecName: Full=Bifunctional pectinesterase 18/rRNA N-glycosylase; Short=PE 18; AltName: Full=Pectin methylesterase 18; AltName: Full=Pectin methylesterase 4; Short=AtPME4; AltName: Full=Ribosom…	-5.13906
unigene67467	Phytohormone action.auxin.perception and signal transduction.receptor complex.repressor component Aux/IAA.	AB5C_ARATHRecName: Full=ABC transporter C family member 5; Short=ABC transporter ABCC.5; Short=AtABCC5; AltName: Full=ATP-energized glutathione S-conjugate pump 5; AltName: Full=Glutathione S-conjugate-transporting ATPase 5; AltName: Full=Multidrug resistance-associated protein 5	4.16402
unigene654	Phytohormone action.auxin.perception and signal transduction.transcriptional repressor (TPL)	#N/A	5.40299
isotig75974	Phytohormone action.auxin.perception and signal transduction.transcriptional repressor (TPL)	#N/A	4.95803
unigene146644	Phytohormone action.auxin.perception and signal transduction.transcriptional repressor (TPL)	#N/A	4.56769
unigene62521	Phytohormone action.auxin.perception and signal transduction.transcriptional repressor (TPL)	---NA---	3.02225
unigene146045	Phytohormone action.auxin.perception and signal transduction.transcriptional repressor (TPL)	DRL23_ARATHRecName: Full=Putative disease resistance protein At4g10780	1.95683
isotig48335	Phytohormone action.auxin.perception and signal transduction.transcriptional repressor (TPL)	RLM1B_ARATHRecName: Full=Disease resistance protein RML1B; AltName: Full=Protein RESISTANCE TO LEPTOSPHAERIA MACULANS 1B	1.5913
unigene60568	Phytohormone action.auxin.perception and signal transduction.transcriptional repressor (TPL).	#N/A	2.59247
unigene4455	Phytohormone action.brassinosteroid.biosynthesis.steroid 22-alpha-hydroxylase (DWF4).	C94B1_ARATHRecName: Full=Cytochrome P450 94B1; AltName: Full=Jasmonoyl-L-amino acid 12-hydroxylase	-1.55842
unigene111578	Phytohormone action.cytokinin.biosynthesis.cytokinin phosphoribohydrolase.	---NA---	2.81779
isotig43808	Phytohormone action.gibberellin.modification and degradation.SAM-dependent carboxyl methyltransferase.	gibberellic acid methyltransferase 2-like	-2.91451
unigene23790	Phytohormone action.jasmonic acid.biosynthesis.13-lipoxygenase.	LOX3_PEARecName: Full=Seed linoleate 9S-lipoxygenase-3; AltName: Full=Lipoxygenase-3	-1.96152
isotig48939	Phytohormone action.jasmonic acid.biosynthesis.13-lipoxygenase.	putative linoleate 9S-lipoxygenase 4	-2.78117
unigene35275	Phytohormone action.jasmonic acid.biosynthesis.allene oxidase synthase (AOS)	AOS2_SOLLCRecName: Full=Allene oxide synthase 2	-2.02808
isotig49108	Phytohormone action.jasmonic acid.perception and signal transduction.receptor complex.component COI.	COI1B_ORYSJRecName: Full=Coronatine-insensitive protein homolog 1b; Short=OsCOI1b; AltName: Full=COI1 protein homolog; Short=OsCOI1H	-1.52916
unigene47696	Phytohormone action.jasmonic acid.perception and signal transduction.receptor complex.component COI.	COI1B_ORYSJRecName: Full=Coronatine-insensitive protein homolog 1b; Short=OsCOI1b; AltName: Full=COI1 protein homolog; Short=OsCOI1H	-1.84773
unigene42321	Phytohormone action.signalling peptides.CRP (cysteine-rich-peptide) category.EPF/EPFL-peptide activity.EPF/EPFL-precursor polypeptide.	PGLR_VITVIRecName: Full=Probable polygalacturonase; Short=PG; AltName: Full=Pectinase	-2.52427
isotig34784	Phytohormone action.signalling peptides.CRP (cysteine-rich-peptide) category.GASA/GAST-peptide activity.GASA-precursor polypeptide.	protein GAST1-like	-2.6848
unigene209555	Phytohormone action.signalling peptides.CRP (cysteine-rich-peptide) category.GASA/GAST-peptide activity.GASA-precursor polypeptide.	RSI1_SOLLCRecName: Full=Protein RSI-1; AltName: Full=TR132; Flags: Precursor	-2.75091
unigene73895	Phytohormone action.signalling peptides.NCRP (non-cysteine-rich-peptide) category.PIP/PIPL-peptide activity.PIP/PIPL peptide receptor (RLK7).	#N/A	4.49645
unigene64742	Phytohormone action.strigolactone.perception and signal transduction.signal transducer (MAX2).	HSL1_ARATHRecName: Full=Receptor-like protein kinase HSL1; AltName: Full=Protein HAESA-LIKE1; Flags: Precursor	4.0806
unigene81181	Polyamine metabolism.polyamine degradation.FAD-dependent polyamine oxidase activities.cytosolic polyamine oxidase (PAO1).	short-chain dehydrogenase reductase 2a	3.84952
isotig29004	Polyamine metabolism.polyamine degradation.FAD-dependent polyamine oxidase activities.cytosolic polyamine oxidase (PAO1).	polyamine oxidase	-4.28882
isotig50337	Polyamine metabolism.spermidine biosynthesis.spermidine synthase.	Y3475_ARATHRecName: Full=Probable LRR receptor-like serine/threonine-protein kinase At3g47570; Flags: Precursor	1.62188
unigene34768	Polyamine metabolism.spermidine biosynthesis.spermidine synthase.	SPD2_ARATHRecName: Full=Spermidine synthase 2; Short=SPDSY 2; AltName: Full=Putrescine aminopropyltransferase 2	-3.31758
unigene22229	Protein biosynthesis.ribosome biogenesis.large ribosomal subunit (LSU).LSU proteome.component RPL10.	RL10_VITRIRecName: Full=60S ribosomal protein L10; AltName: Full=QM protein homolog	-3.10078
unigene147623	Protein biosynthesis.ribosome biogenesis.large ribosomal subunit (LSU).LSU proteome.component RPL21.	---NA---	1.68634
PUT-11857	Protein biosynthesis.ribosome biogenesis.large ribosomal subunit (LSU).LSU proteome.component RPL21.	UBQ3_ARATHRecName: Full=Polyubiquitin 3; Contains: RecName: Full=Ubiquitin; Flags: Precursor	-1.72669
unigene140957	Protein biosynthesis.ribosome biogenesis.large ribosomal subunit (LSU).LSU proteome.component RPL21.	UBI1P_PETCRRecName: Full=Polyubiquitin; Contains: RecName: Full=Ubiquitin; Flags: Precursor	-3.88932
isotig130629	Protein biosynthesis.ribosome biogenesis.large ribosomal subunit (LSU).LSU proteome.component RPL21.	polyubiquitin	-7.30935
unigene105192	Protein biosynthesis.ribosome biogenesis.large ribosomal subunit (LSU).LSU proteome.component RPL21.	UBQ11_ARATHRecName: Full=Polyubiquitin 11; Contains: RecName: Full=Ubiquitin; Flags: Precursor	-10.8552
unigene62885	Protein biosynthesis.ribosome biogenesis.large ribosomal subunit (LSU).LSU proteome.component RPL36.	---NA---	6.38762
unigene37888	Protein biosynthesis.ribosome biogenesis.large ribosomal subunit (LSU).LSU proteome.component RPL9.	RL9_ORYSJRecName: Full=60S ribosomal protein L9	-3.70603
unigene143140	Protein biosynthesis.ribosome biogenesis.rRNA biosynthesis.rRNA processing factor (IRP1).	TCTP_PSEMZRecName: Full=Translationally-controlled tumor protein homolog; Short=TCTP	-8.7384
isotig21920	'Protein biosynthesis.translation initiation.mRNA loading.mRNA poly-A-tail binding factor (PABP)'	---NA---	3.11318
unigene128279	Protein homeostasis.protein quality control.cytosolic Hsp70 chaperone system.co-chaperone (Hsp40).	PTR4_ARATHRecName: Full=Protein NRT1/ PTR FAMILY 5.3; Short=AtNPF5.3; AltName: Full=Peptide transporter PTR3-B	2.1116
unigene121661	Protein homeostasis.protein quality control.cytosolic Hsp70 chaperone system.co-chaperone (Hsp40).	DNAJ_CYAA5RecName: Full=Chaperone protein DnaJ	-2.32202
isotig61048	Protein homeostasis.protein quality control.Hsp60 chaperone system.Hsp60-co-chaperone (Hsp20).	CH101_ARATHRecName: Full=10 kDa chaperonin 1	-1.98172
unigene79165	Protein homeostasis.proteolysis.cysteine-type peptidase activities.C26-class gamma-glutamyl peptidase.	#N/A	6.84155
isotig39732	Protein homeostasis.proteolysis.cysteine-type peptidase activities.C26-class gamma-glutamyl peptidase.	NLTP_PINTARecName: Full=Non-specific lipid-transfer protein; Short=LTP; Flags: Precursor	2.10748
unigene21695	Protein homeostasis.proteolysis.cysteine-type peptidase activities.C26-class gamma-glutamyl peptidase.	#N/A	2.00898
isotig33515	Protein homeostasis.proteolysis.cysteine-type peptidase activities.C26-class gamma-glutamyl peptidase.	gamma-glutamyl peptidase 5-like	-3.24731
unigene202714	Protein homeostasis.proteolysis.cysteine-type peptidase activities.C26-class gamma-glutamyl peptidase.	GGP5_ARATHRecName: Full=Gamma-glutamyl peptidase 5	-3.948
isotig23990	Protein homeostasis.proteolysis.serine-type peptidase activities.	#N/A	2.01329
isotig42311	Protein homeostasis.ubiquitin-proteasome system.ubiquitin-fold protein conjugation.Cullin-based ubiquitylation complexes.CUL3-BTB E3 ligase complexes.BTB/POZ substrate adaptor components.	BTB/POZ domain-containing protein At1g30440	-1.52654
unigene22147	Protein homeostasis.ubiquitin-proteasome system.ubiquitin-fold protein conjugation.Cullin-based ubiquitylation complexes.SKP1-CUL1-FBX (SCF) E3 ligase complexes.F-BOX substrate adaptor components.component SKP2.	SNE_ARATHRecName: Full=F-box protein SNE; AltName: Full=Protein SNEEZY; AltName: Full=Sleepy protein 2	-1.84264
unigene28952	Protein modification.phosphorylation.CAMK protein kinase superfamily.protein kinase (PPCK).	---NA---	2.07442
isotig124540	Protein modification.phosphorylation.CMGC protein kinase superfamily.protein kinase (GSK).	KSG8_ARATHRecName: Full=Shaggy-related protein kinase theta; AltName: Full=ASK-theta; AltName: Full=Shaggy-related protein kinase 32; Short=AtSK32	-6.34506
unigene37115	Protein modification.phosphorylation.TKL protein kinase superfamily.LRR-X protein kinase families.protein kinase (LRR-Xb).	PP221_ARATHRecName: Full=Pentatricopeptide repeat-containing protein At3g09060	3.51379
unigene8823	Protein modification.phosphorylation.TKL protein kinase superfamily.LRR-X protein kinase families.protein kinase (LRR-Xb).	---NA---	2.08963
unigene16095	Protein modification.phosphorylation.TKL protein kinase superfamily.LRR-X protein kinase families.protein kinase (LRR-Xb).	---NA---	1.87771
unigene37483	Protein modification.phosphorylation.TKL protein kinase superfamily.LRR-XIII protein kinase families.	---NA---	2.62183
unigene18787	Protein modification.phosphorylation.TKL protein kinase superfamily.LRR-XIII protein kinase families.	#N/A	2.36257
unigene119066	Protein modification.phosphorylation.TKL protein kinase superfamily.LRR-XIII protein kinase families.	RD22_ARATHRecName: Full=BURP domain protein RD22; AltName: Full=Dehydration-responsive protein RD22; Flags: Precursor	1.87561
unigene76466	Protein modification.phosphorylation.TKL protein kinase superfamily.LRR-XIII protein kinase families.	#N/A	1.84395
isotig75135	Protein modification.phosphorylation.TKL protein kinase superfamily.LRR-XIII protein kinase families.	---NA---	1.64766
unigene116514	Protein modification.phosphorylation.TKL protein kinase superfamily.LRR-XIII protein kinase families.	#N/A	1.57042
unigene129458	Protein modification.phosphorylation.TKL protein kinase superfamily.LRR-XIII protein kinase families.	LEAF RUST 10 DISEASE-RESISTANCE LOCUS RECEPTOR-LIKE PROTEIN KINASE-like 1.2 isoform X1	1.52259
unigene157961	Protein modification.phosphorylation.TKL protein kinase superfamily.protein kinase (LRR-XI).	OFUT1_ARATHRecName: Full=O-fucosyltransferase 1; Short=O-FucT-1; AltName: Full=O-fucosyltransferase family protein	1.74259
unigene44830	Protein modification.phosphorylation.tyrosine protein phosphatase (PTP) superfamily.dual-specificity phosphatase activities.phosphoglucan phosphatase (LSF).	PWD_ARATHRecName: Full=Phosphoglucan	-3.28369
isotig15972	Protein modification.S-glutathionylation.glutathione S-transferase activities.class zeta glutathione S-transferase.	#N/A	1.56644
unigene29847	Protein modification.S-nitrosylation.protein-S-nitrosothiol reductase (TRX5).	TRXH_PICMARecName: Full=Thioredoxin H-type; Short=Trx-H	-2.40802
unigene28021	Redox homeostasis.hydrogen peroxide removal.ascorbate-glutathione cycle.ascorbate peroxidase (APX).	PER4_VITVIRecName: Full=Peroxidase 4; Flags: Precursor	-5.35116
unigene77551	Redox homeostasis.hydrogen peroxide removal.glutathione peroxidase.	GPX4_GOSHIRecName: Full=Probable phospholipid hydroperoxide glutathione peroxidase; Short=PHGPx	-2.70746
unigene72198	Redox homeostasis.low-molecular-weight scavengers.ascorbate biosynthesis.phosphomannose isomerase (PMI).	MPI1_ARATHRecName: Full=Mannose-6-phosphate isomerase 1; AltName: Full=Phosphohexomutase 1; AltName: Full=Phosphomannose isomerase 1; Short=PMI1; AltName: Full=Protein MATERNAL EFFECT EMBRYO ARREST 31	-2.79076
isotig33634	Redox homeostasis.low-molecular-weight scavengers.tocopherol biosynthesis.gamma-tocopherol methyltransferase (VTE4/TMT).	U-box domain-containing protein 4-like	-1.86106
unigene101950	Redox homeostasis.reactive oxygen generation.NADPH-oxidase (Rboh)	RBOHC_ARATHRecName: Full=Respiratory burst oxidase homolog protein C; AltName: Full=NADPH oxidase RBOHC; Short=AtRBOHC; AltName: Full=Protein ROOT HAIR DEFECTIVE 2	-3.14919
unigene7452	Redox homeostasis.reactive oxygen generation.NADPH-oxidase (Rboh).	#N/A	1.68851
isotig83304	RNA biosynthesis.organelle machinery.RNA polymerase activities.plastid-encoded RNA polymerase (PEP) complex.essential co-factor components.component PAP1/TAC3.	CSLCA_ORYSJRecName: Full=Putative xyloglucan glycosyltransferase 10; AltName: Full=Cellulose synthase-like protein C10; AltName: Full=OsCslC10	4.51057
unigene57471	RNA biosynthesis.organelle machinery.RNA polymerase activities.plastid-encoded RNA polymerase (PEP) complex.essential co-factor components.component PAP1/TAC3.	#N/A	3.10318
unigene63165	RNA biosynthesis.organelle machinery.RNA polymerase activities.plastid-encoded RNA polymerase (PEP) complex.essential co-factor components.component PAP1/TAC3.	#N/A	2.13318
isotig64810	RNA biosynthesis.organelle machinery.RNA polymerase activities.plastid-encoded RNA polymerase (PEP) complex.essential co-factor components.component PAP1/TAC3.	---NA---	2.09383
isotig68634	RNA biosynthesis.organelle machinery.RNA polymerase activities.plastid-encoded RNA polymerase (PEP) complex.essential co-factor components.component PAP1/TAC3.	Transmembrane protein	1.97613
isotig54740	RNA biosynthesis.organelle machinery.RNA polymerase activities.plastid-encoded RNA polymerase (PEP) complex.essential co-factor components.component PAP1/TAC3.	---NA---	1.93121
unigene59480	RNA biosynthesis.organelle machinery.RNA polymerase activities.plastid-encoded RNA polymerase (PEP) complex.essential co-factor components.component PAP1/TAC3.	PPR21_ARATHRecName: Full=Pentatricopeptide repeat-containing protein At1g08070	-1.66506
unigene111119	RNA biosynthesis.organelle machinery.RNA polymerase activities.plastid-encoded RNA polymerase (PEP) complex.essential co-factor components.component PAP1/TAC3.	PPR74_ARATHRecName: Full=Pentatricopeptide repeat-containing protein DWY1	-1.8523
unigene105247	RNA biosynthesis.organelle machinery.RNA polymerase activities.plastid-encoded RNA polymerase (PEP) complex.essential co-factor components.component PAP1/TAC3.	PPR59_ARATHRecName: Full=Putative pentatricopeptide repeat-containing protein At1g26500	-1.85898
unigene70612	RNA biosynthesis.organelle machinery.RNA polymerase activities.plastid-encoded RNA polymerase (PEP) complex.essential co-factor components.component PAP1/TAC3.	PPR64_ARATHRecName: Full=Pentatricopeptide repeat-containing protein At1g30610	-6.4896
isotig103963	RNA biosynthesis.RNA polymerase II-dependent transcription.MEDIATOR transcription co-activator complex.head module.component MED19.	---NA---	1.60799
isotig37932	RNA biosynthesis.RNA polymerase II-dependent transcription.MEDIATOR transcription co-activator complex.head module.component MED33'	#N/A	1.67217
unigene126724	RNA biosynthesis.transcriptional regulation.AP2/ERF transcription factor superfamily.transcription factor (DREB).	---NA---	3.64308
unigene126766	RNA biosynthesis.transcriptional regulation.AP2/ERF transcription factor superfamily.transcription factor (DREB).	SDEH4_ARATHRecName: Full=Senescence/dehydration-associated protein At4g35985	-1.74104
unigene207166	RNA biosynthesis.transcriptional regulation.AP2/ERF transcription factor superfamily.transcription factor (DREB).	GSTUH_ARATHRecName: Full=Glutathione S-transferase U17; Short=AtGSTU17; AltName: Full=GST class-tau member 17; AltName: Full=Glutathione S-transferase 30; AltName: Full=Protein EARLY RESPONSIVE TO DEHYDRATION 9	-4.44526
unigene53624	RNA biosynthesis.transcriptional regulation.AP2/ERF transcription factor superfamily.transcription factor (ERF).	#N/A	6.79629
isotig61112	RNA biosynthesis.transcriptional regulation.AP2/ERF transcription factor superfamily.transcription factor (ERF).	---NA---	4.50958
isotig51064	RNA biosynthesis.transcriptional regulation.AP2/ERF transcription factor superfamily.transcription factor (ERF).	ERF16_ARATHRecName: Full=Ethylene-responsive transcription factor ERF016	-3.36761
unigene21615	RNA biosynthesis.transcriptional regulation.AP2/ERF transcription factor superfamily.transcription factor (ERF).	H32_PEARecName: Full=Histone H3.2	-5.2487
unigene28967	RNA biosynthesis.transcriptional regulation.AP2/ERF transcription factor superfamily.transcription factor (ERF).	H32_ENCALRecName: Full=Histone H3.2	-5.47621
unigene99302	RNA biosynthesis.transcriptional regulation.B3 transcription factor superfamily.transcription factor (ARF).	#N/A	4.30971
unigene142265	RNA biosynthesis.transcriptional regulation.bZIP transcription factor superfamily.transcription factor (bZIP).	RL3_ORYSJRecName: Full=60S ribosomal protein L3	-9.8454
unigene76050	RNA biosynthesis.transcriptional regulation.C2C2 transcription factor superfamily.transcription factor (BBX-CO).	COL7_ARATHRecName: Full=Zinc finger protein CONSTANS-LIKE 7	-2.69403
isotig52746	RNA biosynthesis.transcriptional regulation.GRF-GIF transcription factor complex.component GRF.	GRF1_MAIZERecName: Full=Growth-regulating factor 1; Short=ZmGRF1; AltName: Full=Growth-regulating factor 6	-3.58231
unigene37663	RNA biosynthesis.transcriptional regulation.Homeobox transcription factor superfamily.transcription factor (PHD).	PRS1_SOLTURecName: Full=Pathogenesis-related protein STH-21	-5.32342
isotig70075	RNA biosynthesis.transcriptional regulation.MYB transcription factor superfamily.transcription factor (MYB).	#N/A	3.1229
unigene129401	RNA biosynthesis.transcriptional regulation.MYB transcription factor superfamily.transcription factor (MYB).	MYB4_ARATHRecName: Full=Transcription repressor MYB4; AltName: Full=Myb-related protein 4; Short=AtMYB4	-4.82626
unigene15769	'RNA biosynthesis.transcriptional regulation.MYB transcription factor superfamily.transcription factor (MYB-related)'	---NA---	6.9584
isotig108630	RNA biosynthesis.transcriptional regulation.MYB transcription factor superfamily.transcription factor (MYB-related).	CHI4_PHAVURecName: Full=Endochitinase PR4; Flags: Precursor	-1.7567
unigene27363	RNA biosynthesis.transcriptional regulation.MYB transcription factor superfamily.transcription factor (MYB-related).	CHI5_ARATHRecName: Full=Endochitinase EP3; AltName: Full=Chitinase class IV; Short=AtchitIV; AltName: Full=Protein HOMOLOG OF CARROT EP3-3 CHITINASE; Short=AtEP3; Flags: Precursor	-2.51721
unigene11211	RNA biosynthesis.transcriptional regulation.NF-Y transcription factor complex.component NF-YC.	NFYC1_ARATHRecName: Full=Nuclear transcription factor Y subunit C-1; Short=AtNF-YC-1; AltName: Full=Transcriptional activator HAP5A	-1.85655
unigene68589	RNA biosynthesis.transcriptional regulation.transcription factor (ARR-B).	#N/A	1.75345
unigene6056	RNA biosynthesis.transcriptional regulation.transcription factor (ARR-B).	APRR2_ARATHRecName: Full=Two-component response regulator-like APRR2; AltName: Full=Pseudo-response regulator 2; AltName: Full=TOC2 protein	-1.88538
unigene14309	RNA biosynthesis.transcriptional regulation.transcription factor (AS2/LOB).	MIP2_ARATHRecName: Full=MAG2-interacting protein 2	2.4915
isotig35098	RNA biosynthesis.transcriptional regulation.transcription factor (bHLH).	mutant beta-helix-loop-helix transcription factor	-2.02054
isotig30978	RNA biosynthesis.transcriptional regulation.transcription factor (C2H2-ZF).	---NA---	2.32201
isotig43222	RNA biosynthesis.transcriptional regulation.transcription factor (C2H2-ZF).	hypothetical protein C4D60_Mb01t13820	-1.57706
isotig28462	RNA biosynthesis.transcriptional regulation.transcription factor (C2H2-ZF).	probable E3 ubiquitin-protein ligase RHB1A	-1.62016
unigene129155	RNA biosynthesis.transcriptional regulation.transcription factor (C2H2-ZF).	ZFP34_ARATHRecName: Full=E3 ubiquitin-protein ligase RZFP34; AltName: Full=CHY zinc-finger and RING protein 1; AltName: Full=RING zinc-finger protein 34; AltName: Full=RZFP34 protein homolog; Short=AtRZPF34	-2.29001
PUT-8016	RNA biosynthesis.transcriptional regulation.transcription factor (C2H2-ZF).	DTX2_MOUSERecName: Full=Probable E3 ubiquitin-protein ligase DTX2; AltName: Full=Protein deltex-2; Short=Deltex2; Short=mDTX2; AltName: Full=RING-type E3 ubiquitin transferase DTX2	-6.81392
unigene114766	RNA biosynthesis.transcriptional regulation.transcription factor (CAMTA).	CML6_ARATHRecName: Full=Calmodulin-like protein 6	-1.88408
isotig77130	RNA biosynthesis.transcriptional regulation.transcription factor (CAMTA).	CALM_SOLLCRecName: Full=Calmodulin; Short=CaM	-3.06716
isotig19813	RNA biosynthesis.transcriptional regulation.transcription factor (E2F/DP).	---NA---	2.85657
isotig11756	RNA biosynthesis.transcriptional regulation.transcription factor (HSF).	17.6 kda class i heat shock protein	-3.37021
unigene38095	RNA biosynthesis.transcriptional regulation.transcription factor (HSF).	HS181_ARATHRecName: Full=18.1 kDa class I heat shock protein; AltName: Full=18.1 kDa heat shock protein; Short=AtHsp18.1	-4.77432
PUT-14542	RNA biosynthesis.transcriptional regulation.transcription factor (HSF).	HSP11_DAUCARecName: Full=17.8 kDa class I heat shock protein; AltName: Full=Clone DCHSP17.7	-4.8642
unigene16654	RNA biosynthesis.transcriptional regulation.transcription factor (MADS/AGL).	SOC1_ARATHRecName: Full=MADS-box protein SOC1; AltName: Full=Agamous-like MADS-box protein AGL20; AltName: Full=Protein SUPPRESSOR OF CONSTANS OVEREXPRESSION 1	-2.70419
isotig68518	RNA biosynthesis.transcriptional regulation.transcription factor (NAC).	---NA---	5.16599
unigene12170	RNA biosynthesis.transcriptional regulation.transcription factor (NAC).	#N/A	2.82234
isotig50521	RNA biosynthesis.transcriptional regulation.transcription factor (NAC).	#N/A	1.86267
isotig22383	RNA biosynthesis.transcriptional regulation.transcription factor (NAC).	RS91_ARATHRecName: Full=40S ribosomal protein S9-1	1.66663
isotig75493	RNA biosynthesis.transcriptional regulation.transcription factor (NAC).	BGL04_ARATHRecName: Full=Beta-glucosidase 4; Short=AtBGLU4; Flags: Precursor	-1.71592
isotig45480	RNA biosynthesis.transcriptional regulation.transcription factor (NAC).	beta-glucosidase 12-like	-1.72865
isotig49137	RNA biosynthesis.transcriptional regulation.transcription factor (NAC).	NAC68_ORYSJRecName: Full=NAC domain-containing protein 68; Short=ONAC068; AltName: Full=OsNAC4	-4.4098
unigene10311	RNA biosynthesis.transcriptional regulation.transcription factor (NAC).	JA2L_SOLLCRecName: Full=NAC domain-containing protein JA2L; AltName: Full=Protein JASMONIC ACID 2-LIKE; Short=Protein JA2-LIKE	-5.72473
isotig84746	RNA biosynthesis.transcriptional regulation.transcription factor (PHD).	#N/A	4.48636
unigene73469	RNA biosynthesis.transcriptional regulation.transcription factor (PHD).	#N/A	2.17883
isotig97598	RNA biosynthesis.transcriptional regulation.transcription factor (PHD).	RS5_NICPLRecName: Full=40S ribosomal protein S5	-1.79855
unigene46021	RNA biosynthesis.transcriptional regulation.transcription factor (PHD).	RS22_ARATHRecName: Full=40S ribosomal protein S2-2	-2.13672
unigene143795	RNA biosynthesis.transcriptional regulation.transcription factor (PHD).	RS30_ARATHRecName: Full=40S ribosomal protein S30	-2.43939
isotig74617	RNA biosynthesis.transcriptional regulation.transcription factor (PHD).	RS13_SOYBNRecName: Full=40S ribosomal protein S13	-3.56209
isotig60302	RNA biosynthesis.transcriptional regulation.transcription factor (PHD).	RS3A_ORYSJRecName: Full=40S ribosomal protein S3a; AltName: Full=CYC07 protein	-5.33014
unigene207957	RNA biosynthesis.transcriptional regulation.transcription factor (PHD).	RS30_ARATHRecName: Full=40S ribosomal protein S30	-5.53551
PUT-14265	RNA biosynthesis.transcriptional regulation.transcription factor (WRKY).	#N/A	2.18544
unigene115217	RNA biosynthesis.transcriptional regulation.transcription factor (WRKY).	#N/A	1.97487
unigene757	RNA biosynthesis.transcriptional regulation.transcription factor (WRKY).	MT3_PICGLRecName: Full=Metallothionein-like protein EMB30	1.78565
unigene94602	RNA biosynthesis.transcriptional regulation.transcription factor (WRKY).	#N/A	1.55029
unigene2988	RNA biosynthesis.transcriptional regulation.transcription factor (WRKY).	WRK22_ARATHRecName: Full=WRKY transcription factor 22; AltName: Full=WRKY DNA-binding protein 22	-2.61943
isotig79734	RNA biosynthesis.transcriptional regulation.transcription factor (WRKY).	WRK50_ARATHRecName: Full=Probable WRKY transcription factor 50; AltName: Full=WRKY DNA-binding protein 50	-4.19124
isotig33250	RNA processing.organelle machinery.RNA stability.plastidial mRNA chaperone (RLSB/BSF).	30S ribosomal protein S9	-1.96129
isotig46799	RNA processing.organelle machinery.RNA stability.plastidial mRNA chaperone (RLSB/BSF).	30S ribosomal protein S20	-2.0731
unigene28696	RNA processing.pre-mRNA splicing.U12-type-intron-specific minor spliceosome.U11 small nuclear ribonucleoprotein particle (snRNP).protein factor (U11-35K).	#N/A	1.80436
unigene8541	RNA processing.pre-mRNA splicing.U2-type-intron-specific major spliceosome.U1 small nuclear ribonucleoprotein particle (snRNP).protein factor (U1-70K).	HYES_RATRecName: Full=Bifunctional epoxide hydrolase 2; Includes: RecName: Full=Cytosolic epoxide hydrolase 2; Short=CEH; AltName: Full=Epoxide hydratase; AltName: Full=Soluble epoxide hydrolase; Short=SEH; Includes: RecName: Full=Lipid-phosphate phosphatase	1.58435
isotig17181	RNA processing.ribonuclease activities.RNA-dependent RNase P complex.component RPP21.	Rpr2/Rpp21 subunit-like protein	-2.01143
isotig94227	RNA processing.RNA 3'-end processing.mRNA polyadenylation.Cleavage Factor I (CF-Im) complex.component CPFS6/CFIm68.	cytochrome P450 704C1	9.01239
unigene147216	RNA processing.RNA 3'-end processing.mRNA polyadenylation.Cleavage Factor I (CF-Im) complex.component CPFS6/CFIm68.	GRP1_SINALRecName: Full=Glycine-rich RNA-binding protein GRP1A	-2.187
isotig115622	RNA processing.RNA surveillance.mRNA deadenylation-dependent decay.mRNA decapping complex.regulatory component DCP1.	DCP1_ARATHRecName: Full=mRNA-decapping enzyme-like protein; AltName: Full=DCP1 homolog	-2.97536
isotig51914	Secondary metabolism.phenolics.flavonoid biosynthesis.anthocyanidins.anthocyanidin reductase.	---NA---	4.62818
isotig76983	Secondary metabolism.phenolics.flavonoid biosynthesis.anthocyanidins.anthocyanidin reductase.	ANRCH_VITVIRecName: Full=Anthocyanidin reductase ((2S)-flavan-3-ol-forming); Short=VvANR; AltName: Full=Protein BANYULS; Short=VvBAN	-1.9974
unigene135663	Secondary metabolism.phenolics.flavonoid biosynthesis.anthocyanidins.anthocyanidin reductase.	ANRCH_VITVIRecName: Full=Anthocyanidin reductase ((2S)-flavan-3-ol-forming); Short=VvANR; AltName: Full=Protein BANYULS; Short=VvBAN	-2.16408
unigene143857	Secondary metabolism.phenolics.flavonoid biosynthesis.anthocyanidins.anthocyanidin synthase.	#N/A	7.83646
unigene126723	Secondary metabolism.phenolics.flavonoid biosynthesis.anthocyanidins.anthocyanidin synthase.	---NA---	4.32736
unigene208492	Secondary metabolism.phenolics.flavonoid biosynthesis.chalcones.chalcone synthase activity.chalcone synthase (CHS).	ALDO1_ARATHRecName: Full=Indole-3-acetaldehyde oxidase; Short=IAA oxidase; AltName: Full=Aldehyde oxidase 1; Short=AO-1; Short=AtAO-1; Short=AtAO1	2.26844
unigene17487	Secondary metabolism.phenolics.flavonoid biosynthesis.dihydroflavonols.flavonoid 3'-hydroxylase.	---NA---	4.53602
unigene116038	Secondary metabolism.phenolics.flavonoid biosynthesis.dihydroflavonols.flavonoid 3'-hydroxylase.	SBT54_ARATHRecName: Full=Subtilisin-like protease SBT5.4; AltName: Full=Subtilase subfamily 5 member 4; Short=AtSBT5.4; Flags: Precursor	4.51559
unigene27128	Secondary metabolism.phenolics.flavonoid biosynthesis.dihydroflavonols.flavonoid 3'-hydroxylase.	#N/A	3.52883
isotig57402	Secondary metabolism.phenolics.flavonoid biosynthesis.dihydroflavonols.flavonoid 3'-hydroxylase.	#N/A	3.31191
isotig44364	Secondary metabolism.phenolics.flavonoid biosynthesis.dihydroflavonols.flavonoid 3'-hydroxylase.	Y5487_ARATHRecName: Full=Probable LRR receptor-like serine/threonine-protein kinase At5g48740; Flags: Precursor	1.57698
unigene124684	Secondary metabolism.phenolics.flavonoid biosynthesis.dihydroflavonols.flavonoid 3'-hydroxylase.	C71A8_MENPIRecName: Full=Cytochrome P450 71A8	-1.66526
unigene232	Secondary metabolism.phenolics.flavonoid biosynthesis.dihydroflavonols.flavonoid 3'-hydroxylase.	C71A1_PERAERecName: Full=Cytochrome P450 71A1; AltName: Full=ARP-2; AltName: Full=CYPLXXIA1	-1.87521
unigene188696	Secondary metabolism.phenolics.flavonoid biosynthesis.dihydroflavonols.flavonoid 3'-hydroxylase.	C71A1_PERAERecName: Full=Cytochrome P450 71A1; AltName: Full=ARP-2; AltName: Full=CYPLXXIA1	-2.32287
isotig55875	Secondary metabolism.phenolics.flavonoid biosynthesis.dihydroflavonols.flavonoid 3'-hydroxylase.	C78A4_PINRARecName: Full=Cytochrome P450 78A4	-2.40463
isotig45716	Secondary metabolism.phenolics.flavonoid biosynthesis.dihydroflavonols.flavonoid 3'-hydroxylase.	cytochrome P450 CYP736A12-like	-2.40628
isotig44939	Secondary metabolism.phenolics.flavonoid biosynthesis.dihydroflavonols.flavonoid 3'-hydroxylase.	cytochrome P450 77A1	-3.45063
unigene54509	Secondary metabolism.phenolics.flavonoid biosynthesis.dihydroflavonols.flavonoid 3'-hydroxylase.	TCMO_SOYBNRecName: Full=Trans-cinnamate 4-monooxygenase; AltName: Full=Cinnamic acid 4-hydroxylase; Short=C4H; Short=CA4H; AltName: Full=Cytochrome P450 73; AltName: Full=Cytochrome P450C4H	-5.2371
unigene13179	Secondary metabolism.phenolics.flavonoid biosynthesis.flavonol glycosides.flavonol-3-O-glycoside rhamnosyltransferase.	#N/A	2.85139
unigene62753	Secondary metabolism.phenolics.flavonoid biosynthesis.flavonol glycosides.flavonol-3-O-glycoside rhamnosyltransferase.	U91C1_ARATHRecName: Full=UDP-glycosyltransferase 91C1	-1.50052
unigene102727	Secondary metabolism.phenolics.flavonoid biosynthesis.flavonol glycosides.flavonol-3-O-glycoside rhamnosyltransferase.	U89B1_ARATHRecName: Full=Flavonol 3-O-glucosyltransferase UGT89B1; AltName: Full=Flavonol 7-O-beta-glucosyltransferase UGT89B1; AltName: Full=UDP-glycosyltransferase 89B1	-1.53339
unigene6909	Secondary metabolism.phenolics.flavonoid biosynthesis.flavonol glycosides.flavonol-3-O-glycoside rhamnosyltransferase.	U89B2_STERERecName: Full=UDP-glycosyltransferase 89B2	-1.60073
unigene9558	Secondary metabolism.phenolics.flavonoid biosynthesis.flavonol glycosides.flavonol-3-O-glycoside rhamnosyltransferase.	U72B1_ARATHRecName: Full=UDP-glycosyltransferase 72B1; AltName: Full=Arbutin synthase; AltName: Full=Probable hydroquinone glucosyltransferase	-1.60383
unigene162018	Secondary metabolism.phenolics.flavonoid biosynthesis.flavonol glycosides.flavonol-3-O-glycoside rhamnosyltransferase.	88F1G_MALDORecName: Full=Phloretin 2'-O-glucosyltransferase; AltName: Full=Phloretin glucosyltransferase 1; Short=MdPGT1; AltName: Full=UDP-glucose:phloretin 2'-O-glucosyltransferase; AltName: Full=UDP-glycosyltransferase 88F1	-1.65695
unigene6078	Secondary metabolism.phenolics.flavonoid biosynthesis.flavonol glycosides.flavonol-3-O-glycoside rhamnosyltransferase.	U72B1_ARATHRecName: Full=UDP-glycosyltransferase 72B1; AltName: Full=Arbutin synthase; AltName: Full=Probable hydroquinone glucosyltransferase	-1.74429
isotig30892	Secondary metabolism.phenolics.flavonoid biosynthesis.flavonol glycosides.flavonol-3-O-glycoside rhamnosyltransferase.	UDP-glycosyltransferase 89B2-like	-2.21114
isotig56865	Secondary metabolism.phenolics.flavonoid biosynthesis.flavonol glycosides.flavonol-3-O-glycoside rhamnosyltransferase.	U84A1_ARATHRecName: Full=UDP-glycosyltransferase 84A1; AltName: Full=Hydroxycinnamate glucosyltransferase 2; Short=AtHCAGT2	-2.36289
unigene100095	Secondary metabolism.phenolics.flavonoid biosynthesis.flavonol glycosides.flavonol-3-O-glycoside rhamnosyltransferase.	U86A1_ARATHRecName: Full=UDP-glycosyltransferase 86A1	-3.49326
isotig86561	Secondary metabolism.phenolics.flavonoid biosynthesis.flavonol glycosides.flavonol-3-O-glycoside rhamnosyltransferase.	U75C1_SOLLCRecName: Full=UDP-glycosyltransferase 75C1; Short=Abscisic acid beta-glucosyltransferase; Short=Indole-3-acetate beta-glucosyltransferase; Short=SlUGT75C1	-3.68261
unigene163549	Secondary metabolism.phenolics.flavonoid biosynthesis.flavonol glycosides.flavonol-3-O-glycoside rhamnosyltransferase.	U85A4_ARATHRecName: Full=UDP-glycosyltransferase 85A4	-4.78723
isotig26065	Secondary metabolism.phenolics.flavonoid biosynthesis.flavonol glycosides.flavonol-3-O-rhamnosyltransferase.	7-deoxyloganetin glucosyltransferase	-2.03922
unigene165945	Secondary metabolism.phenolics.flavonoid biosynthesis.flavonols.flavonol synthase.	FLS1_ARATHRecName: Full=Flavonol synthase/flavanone 3-hydroxylase; AltName: Full=FLS 1	-2.12792
isotig49758	'Secondary metabolism.phenolics.p-coumaroyl-CoA biosynthesis.phenylalanine ammonia lyase activity.phenylalanine ammonia lyase (PAL)'	PAM_TAXWCRecName: Full=Phenylalanine aminomutase (L-beta-phenylalanine forming); AltName: Full=Phenylalanine ammonia-lyase	-2.84602
isotig47750	Secondary metabolism.phenolics.p-coumaroyl-CoA biosynthesis.phenylalanine ammonia lyase activity.proteolytic phenylalanine ammonia-lyase regulator (KFB-PAL).	F-box/kelch-repeat protein At5g15710-like	-3.50186
unigene160522	Secondary metabolism.terpenoids.terpene biosynthesis.mono-/sesquiterpene-/diterpene synthase.	RLK7_ARATHRecName: Full=Receptor-like protein kinase 7; Flags: Precursor	4.31573
unigene111818	Secondary metabolism.terpenoids.terpene biosynthesis.mono-/sesquiterpene-/diterpene synthase.	---NA---	3.05941
isotig104583	Solute transport.carrier-mediated transport. Water.	UBQ4_ARATHRecName: Full=Polyubiquitin 4; Contains: RecName: Full=Ubiquitin; Flags: Precursor	8.15205
unigene16769	Solute transport.carrier-mediated transport.MPC pyruvate carrier complex.component MPC1.	MPC1_ARATHRecName: Full=Mitochondrial pyruvate carrier 1; Short=AtMPC1	-1.55505
unigene136791	Vesicle trafficking.target membrane tethering.DSL1 (Depends-on-SLY1) complex.component MAG2.	#N/A	4.32481
unigene73695	Vesicle trafficking.target membrane tethering.DSL1 (Depends-on-SLY1) complex.component MAG2.	#N/A	1.95996
unigene127937	#N/A	#N/A	14.0494
unigene37796	#N/A	#N/A	8.19133
unigene1367	#N/A	#N/A	8.02324
unigene52381	#N/A	#N/A	8.00562
isotig130134	#N/A	#N/A	7.73215
isotig112743	#N/A	#N/A	7.31825
unigene147199	#N/A	#N/A	6.98222
unigene95167	#N/A	#N/A	6.80117
unigene143297	#N/A	#N/A	6.66614
unigene206618	#N/A	---NA---	6.64522
unigene75299	#N/A	#N/A	6.61163
unigene149642	#N/A	#N/A	6.55931
unigene132096	#N/A	OMT15_ORYSJRecName: Full=Tricin synthase 1; AltName: Full=Caffeoyl-CoA 3-O-methyltransferase ROMT15	6.54981
unigene5260	#N/A	diacylglycerol O-acyltransferase 2	6.54065
PUT-14950	#N/A	#N/A	6.40695
isotig139980	#N/A	#N/A	6.34002
isotig23784	#N/A	---NA---	6.25099
isotig85171	#N/A	#N/A	6.2301
unigene35263	#N/A	---NA---	6.12365
unigene186184	#N/A	#N/A	6.03836
unigene18434	#N/A	TPSD1_ABIGRRecName: Full=Alpha-bisabolene synthase; AltName: Full=(E)-alpha-bisabolene synthase; AltName: Full=AgfEabis	6.03637
isotig106665	#N/A	#N/A	6.00231
unigene35201	#N/A	#N/A	5.96948
isotig82951	#N/A	#N/A	5.88585
unigene108711	#N/A	#N/A	5.88511
unigene160081	#N/A	#N/A	5.87174
unigene183329	#N/A	---NA---	5.85698
unigene19013	#N/A	#N/A	5.83573
isotig98652	#N/A	LDOX_PETHYRecName: Full=Leucoanthocyanidin dioxygenase; Short=LDOX; Short=Leucocyanidin oxygenase; AltName: Full=Leucoanthocyanidin hydroxylase	5.76954
unigene202144	#N/A	#N/A	5.76461
unigene208566	#N/A	#N/A	5.7644
isotig50502	#N/A	---NA---	5.75165
unigene33935	#N/A	#N/A	5.66829
unigene35399	#N/A	RBOHF_ARATHRecName: Full=Respiratory burst oxidase homolog protein F; AltName: Full=Cytochrome b245 beta chain homolog RbohAp108; AltName: Full=NADPH oxidase RBOHF; Short=AtRBOHF	5.65906
unigene66838	#N/A	#N/A	5.6539
unigene137841	#N/A	#N/A	5.65177
PUT-8844	#N/A	#N/A	5.59796
unigene206275	#N/A	#N/A	5.59263
isotig105440	#N/A	#N/A	5.58975
unigene14004	#N/A	COMT1_POPTMRecName: Full=Caffeic acid 3-O-methyltransferase 1; Short=CAOMT-1; Short=COMT-1; AltName: Full=S-adenosysl-L-methionine:caffeic acid 3-O-methyltransferase 1	5.57887
unigene209706	#N/A	#N/A	5.57268
unigene189419	#N/A	#N/A	5.54619
unigene10986	#N/A	KNL2_ARATHRecName: Full=Kinetochore-associated protein KNL-2 homolog; AltName: Full=Protein KINETOCHORE NULL 2	5.5372
unigene5224	#N/A	---NA---	5.53097
unigene16443	#N/A	#N/A	5.50541
unigene167326	#N/A	#N/A	5.49515
unigene144190	#N/A	#N/A	5.49446
unigene186937	#N/A	SOX_ARATHRecName: Full=Probable sarcosine oxidase	5.47437
unigene93908	#N/A	---NA---	5.46318
isotig96437	#N/A	TPR2_ORYSJRecName: Full=Protein TOPLESS-RELATED PROTEIN 2; Short=Protein TPR2; AltName: Full=Protein ABERRANT SPIKELET AND PANICLE 1; Short=Protein ASP1; AltName: Full=Protein LISSENCEPHALY TYPE-1-LIKE 1; Short=OsLIS-L1; Short=Protein LIS-L1; AltName: Full=Protein TPL; Short=OsTPL; AltName: Full=Ramosa1 enhancer locus 2; Short=OsREL2; Short=Protein REL2; AltName: Full=Topless-like protein	5.44925
isotig08237	#N/A	#N/A	5.43392
unigene11346	#N/A	#N/A	5.4232
isotig47031	#N/A	---NA---	5.37814
unigene108530	#N/A	#N/A	5.37769
unigene15657	#N/A	#N/A	5.36537
unigene20768	#N/A	#N/A	5.30795
unigene197213	#N/A	#N/A	5.29584
isotig59249	#N/A	#N/A	5.28821
unigene185826	#N/A	#N/A	5.28662
unigene165958	#N/A	#N/A	5.28361
isotig73608	#N/A	#N/A	5.27893
isotig36994	#N/A	#N/A	5.27276
unigene23980	#N/A	#N/A	5.21131
unigene99196	#N/A	---NA---	5.20066
unigene142031	#N/A	#N/A	5.19083
unigene6	#N/A	---NA---	5.15463
PUT-11449	#N/A	#N/A	5.15207
unigene94896	#N/A	#N/A	5.14618
unigene200732	#N/A	ACA5_ORYSJRecName: Full=Calcium-transporting ATPase 5	5.14387
unigene91002	#N/A	#N/A	5.11518
unigene22440	#N/A	#N/A	5.11201
isotig85107	#N/A	#N/A	5.10823
unigene210489	#N/A	#N/A	5.09912
unigene37024	#N/A	#N/A	5.08785
unigene36232	#N/A	#N/A	5.08378
unigene204371	#N/A	#N/A	5.0747
isotig56926	#N/A	#N/A	5.06017
isotig55369	#N/A	#N/A	5.04139
unigene62576	#N/A	#N/A	5.03674
isotig37841	#N/A	#N/A	5.01825
unigene101043	#N/A	---NA---	5.01727
unigene201443	#N/A	TAO1_ARATHRecName: Full=Disease resistance protein TAO1; AltName: Full=Protein TARGET OF AVRB OPERATION 1	5.00817
isotig96822	#N/A	#N/A	5.00344
unigene95953	#N/A	#N/A	4.99621
unigene198123	#N/A	---NA---	4.99381
unigene104827	#N/A	#N/A	4.97485
isotig89587	#N/A	#N/A	4.96235
unigene41818	#N/A	SUMM2_ARATHRecName: Full=Disease resistance protein SUMM2; AltName: Full=Disease resistance protein At1g12280; AltName: Full=Protein SUPPRESSOR OF MKK1 MKK2 2	4.95949
unigene148656	#N/A	#N/A	4.94898
unigene61711	#N/A	#N/A	4.93865
unigene177373	#N/A	#N/A	4.93664
isotig51844	#N/A	---NA---	4.92401
unigene113096	#N/A	#N/A	4.90713
isotig130816	#N/A	#N/A	4.90016
unigene194863	#N/A	Y2650_ARATHRecName: Full=CBS domain-containing protein CBSCBSPB2	4.89482
isotig16931	#N/A	#N/A	4.89034
isotig58330	#N/A	---NA---	4.88724
isotig91586	#N/A	#N/A	4.88205
unigene54340	#N/A	#N/A	4.87678
isotig59104	#N/A	#N/A	4.8748
unigene139697	#N/A	#N/A	4.8727
unigene66440	#N/A	#N/A	4.8695
isotig78375	#N/A	#N/A	4.84772
unigene193693	#N/A	#N/A	4.84387
isotig58013	#N/A	UCH3_ARATHRecName: Full=Ubiquitin carboxyl-terminal hydrolase 3	4.81808
unigene116456	#N/A	---NA---	4.81643
unigene131325	#N/A	---NA---	4.81527
unigene29086	#N/A	#N/A	4.81102
isotig13946	#N/A	#N/A	4.80969
unigene108407	#N/A	#N/A	4.80882
unigene135459	#N/A	#N/A	4.78812
unigene164318	#N/A	#N/A	4.78493
unigene48092	#N/A	#N/A	4.78475
unigene143224	#N/A	#N/A	4.78243
unigene85979	#N/A	#N/A	4.77898
unigene140162	#N/A	#N/A	4.77892
unigene78135	#N/A	#N/A	4.77876
unigene15777	#N/A	#N/A	4.77557
unigene189067	#N/A	#N/A	4.74795
isotig95913	#N/A	#N/A	4.74342
unigene56570	#N/A	#N/A	4.74074
isotig80131	#N/A	#N/A	4.72515
unigene24044	#N/A	#N/A	4.72163
unigene101854	#N/A	---NA---	4.71681
unigene119347	#N/A	#N/A	4.71396
isotig30192	#N/A	#N/A	4.71267
unigene41017	#N/A	#N/A	4.71044
isotig97158	#N/A	#N/A	4.70265
unigene144688	#N/A	#N/A	4.69249
isotig86013	#N/A	#N/A	4.6891
unigene16592	#N/A	---NA---	4.67851
unigene74338	#N/A	#N/A	4.67812
unigene67617	#N/A	#N/A	4.67723
unigene124119	#N/A	#N/A	4.67699
unigene132667	#N/A	#N/A	4.67265
isotig58767	#N/A	#N/A	4.67129
isotig103934	#N/A	#N/A	4.6667
isotig101687	#N/A	#N/A	4.65952
unigene100730	#N/A	#N/A	4.64081
unigene30233	#N/A	#N/A	4.6389
isotig112976	#N/A	#N/A	4.638
unigene15272	#N/A	#N/A	4.63582
isotig29722	#N/A	#N/A	4.63324
isotig10016	#N/A	#N/A	4.63285
isotig82419	#N/A	#N/A	4.62787
unigene112146	#N/A	---NA---	4.61716
unigene129622	#N/A	---NA---	4.61546
unigene4440	#N/A	#N/A	4.6075
isotig55220	#N/A	#N/A	4.60694
unigene81008	#N/A	#N/A	4.59174
unigene11083	#N/A	#N/A	4.58086
isotig63394	#N/A	#N/A	4.58052
isotig69243	#N/A	#N/A	4.5799
isotig100790	#N/A	#N/A	4.57688
isotig61073	#N/A	#N/A	4.57686
unigene135536	#N/A	#N/A	4.57287
isotig107689	#N/A	#N/A	4.56662
unigene119100	#N/A	#N/A	4.56574
unigene110459	#N/A	#N/A	4.56468
isotig133050	#N/A	FURH_VIBFRRecName: Full=Furcatin hydrolase; Short=FH; Flags: Precursor	4.56223
unigene198356	#N/A	#N/A	4.55963
isotig64704	#N/A	#N/A	4.55654
isotig63328	#N/A	#N/A	4.55112
unigene28194	#N/A	protein TOPLESS-RELATED PROTEIN 2 isoform X1	4.55079
isotig67183	#N/A	#N/A	4.53272
unigene86834	#N/A	#N/A	4.53175
isotig57145	#N/A	#N/A	4.52407
isotig61962	#N/A	#N/A	4.5239
unigene120232	#N/A	TPR2_ORYSJRecName: Full=Protein TOPLESS-RELATED PROTEIN 2; Short=Protein TPR2; AltName: Full=Protein ABERRANT SPIKELET AND PANICLE 1; Short=Protein ASP1; AltName: Full=Protein LISSENCEPHALY TYPE-1-LIKE 1; Short=OsLIS-L1; Short=Protein LIS-L1; AltName: Full=Protein TPL; Short=OsTPL; AltName: Full=Ramosa1 enhancer locus 2; Short=OsREL2; Short=Protein REL2; AltName: Full=Topless-like protein	4.50776
unigene110593	#N/A	#N/A	4.50278
unigene187195	#N/A	#N/A	4.50272
isotig57854	#N/A	#N/A	4.49982
unigene71868	#N/A	#N/A	4.49825
unigene104907	#N/A	#N/A	4.49625
isotig51291	#N/A	#N/A	4.49405
isotig94338	#N/A	#N/A	4.49177
unigene73631	#N/A	#N/A	4.48386
isotig11607	#N/A	transcription factor-like protein DPB isoform X1	4.46735
unigene125675	#N/A	#N/A	4.46632
unigene138083	#N/A	#N/A	4.46595
unigene87775	#N/A	#N/A	4.46062
unigene32194	#N/A	#N/A	4.46041
unigene71098	#N/A	#N/A	4.4583
isotig64033	#N/A	#N/A	4.45797
unigene32881	#N/A	#N/A	4.4564
isotig23802	#N/A	#N/A	4.4557
unigene93955	#N/A	#N/A	4.45249
unigene146432	#N/A	#N/A	4.45247
unigene77340	#N/A	#N/A	4.45005
isotig81804	#N/A	#N/A	4.44957
PUT-3452	#N/A	#N/A	4.44862
isotig43613	#N/A	#N/A	4.44751
unigene202677	#N/A	#N/A	4.44646
unigene138738	#N/A	#N/A	4.4463
unigene187913	#N/A	#N/A	4.44609
unigene131378	#N/A	#N/A	4.44603
unigene129996	#N/A	#N/A	4.44322
unigene84674	#N/A	#N/A	4.42974
unigene82913	#N/A	#N/A	4.41666
isotig68784	#N/A	#N/A	4.41662
unigene107044	#N/A	RS16_LUPPORecName: Full=40S ribosomal protein S16	4.41628
unigene68353	#N/A	#N/A	4.4079
unigene118144	#N/A	#N/A	4.40087
unigene111741	#N/A	#N/A	4.38971
isotig122643	#N/A	Y2393_ARATHRecName: Full=Probable receptor-like protein kinase At2g39360; Flags: Precursor	4.38528
isotig94574	#N/A	#N/A	4.38494
unigene110083	#N/A	#N/A	4.38438
unigene57232	#N/A	#N/A	4.381
unigene5085	#N/A	#N/A	4.37642
isotig121285	#N/A	#N/A	4.37498
unigene89069	#N/A	#N/A	4.37396
unigene100148	#N/A	#N/A	4.36134
isotig86170	#N/A	HEXO3_ARATHRecName: Full=Beta-hexosaminidase 3; AltName: Full=Beta-GlcNAcase 3; AltName: Full=Beta-N-acetylhexosaminidase 3; AltName: Full=Beta-hexosaminidase 1; Short=AtHEX1; AltName: Full=N-acetyl-beta-glucosaminidase 3; Flags: Precursor	4.36044
isotig96614	#N/A	#N/A	4.34938
unigene184922	#N/A	#N/A	4.34899
isotig88934	#N/A	#N/A	4.34165
isotig77222	#N/A	#N/A	4.34035
unigene76911	#N/A	#N/A	4.34006
unigene15859	#N/A	---NA---	4.3367
unigene208540	#N/A	#N/A	4.33446
unigene196874	#N/A	#N/A	4.33201
unigene176640	#N/A	#N/A	4.33179
isotig98531	#N/A	#N/A	4.33179
unigene175347	#N/A	#N/A	4.33108
unigene106097	#N/A	#N/A	4.33049
unigene159730	#N/A	#N/A	4.32743
unigene97592	#N/A	RLP3_ARATHRecName: Full=Receptor-like protein 3; Short=AtRLP3; AltName: Full=Protein RESISTANCE TO FUSARIUM OXYSPORUM 2; Flags: Precursor	4.31413
unigene63775	#N/A	#N/A	4.31345
unigene70551	#N/A	#N/A	4.30988
unigene60609	#N/A	#N/A	4.30103
unigene22175	#N/A	#N/A	4.29723
isotig70172	#N/A	#N/A	4.29126
unigene110490	#N/A	#N/A	4.28994
isotig67958	#N/A	#N/A	4.28953
isotig68384	#N/A	#N/A	4.28485
unigene26164	#N/A	#N/A	4.28372
unigene88569	#N/A	#N/A	4.27984
PUT-4616005	#N/A	#N/A	4.26275
unigene96843	#N/A	#N/A	4.25804
isotig115179	#N/A	#N/A	4.25553
unigene70046	#N/A	#N/A	4.25363
isotig132051	#N/A	#N/A	4.2527
unigene21972	#N/A	#N/A	4.25121
unigene48476	#N/A	#N/A	4.24717
isotig107645	#N/A	#N/A	4.2448
unigene43398	#N/A	#N/A	4.2447
unigene95286	#N/A	#N/A	4.24381
unigene189165	#N/A	---NA---	4.24274
unigene96072	#N/A	#N/A	4.24268
unigene187180	#N/A	#N/A	4.24245
unigene28624	#N/A	#N/A	4.24184
unigene61509	#N/A	#N/A	4.24107
unigene107321	#N/A	#N/A	4.24063
unigene2712	#N/A	#N/A	4.24038
isotig77463	#N/A	#N/A	4.24026
unigene108418	#N/A	#N/A	4.23974
unigene109773	#N/A	#N/A	4.2396
unigene134171	#N/A	#N/A	4.23842
isotig110049	#N/A	#N/A	4.23726
unigene74476	#N/A	#N/A	4.23685
isotig21531	#N/A	#N/A	4.23409
unigene90726	#N/A	#N/A	4.22566
isotig86609	#N/A	#N/A	4.21291
unigene49895	#N/A	#N/A	4.21276
isotig55421	#N/A	---NA---	4.20933
unigene24837	#N/A	#N/A	4.20852
unigene108715	#N/A	#N/A	4.20713
unigene40457	#N/A	#N/A	4.20224
unigene99606	#N/A	#N/A	4.19573
unigene159583	#N/A	#N/A	4.19492
isotig74674	#N/A	#N/A	4.19451
unigene70063	#N/A	#N/A	4.1934
isotig52216	#N/A	#N/A	4.19295
unigene38878	#N/A	#N/A	4.18849
isotig69161	#N/A	#N/A	4.18724
unigene50960	#N/A	#N/A	4.18396
unigene120379	#N/A	#N/A	4.18166
unigene18044	#N/A	#N/A	4.17595
isotig108938	#N/A	#N/A	4.17502
unigene75553	#N/A	#N/A	4.17233
unigene133606	#N/A	#N/A	4.17031
PUT-1675	#N/A	#N/A	4.1668
unigene121605	#N/A	#N/A	4.16068
unigene55269	#N/A	#N/A	4.16046
unigene21269	#N/A	#N/A	4.15929
PUT-5988	#N/A	#N/A	4.15788
unigene102511	#N/A	#N/A	4.15363
unigene131406	#N/A	#N/A	4.15032
unigene186491	#N/A	#N/A	4.14863
unigene142033	#N/A	#N/A	4.14833
unigene110977	#N/A	#N/A	4.14388
unigene66188	#N/A	#N/A	4.1428
unigene134223	#N/A	#N/A	4.13475
unigene27950	#N/A	#N/A	4.13444
unigene40470	#N/A	#N/A	4.12925
unigene121422	#N/A	---NA---	4.12879
unigene160050	#N/A	#N/A	4.12682
isotig59381	#N/A	#N/A	4.12468
isotig55036	#N/A	#N/A	4.12442
unigene99354	#N/A	#N/A	4.11262
unigene14059	#N/A	#N/A	4.09611
isotig61433	#N/A	#N/A	4.0952
unigene73546	#N/A	#N/A	4.09359
isotig84394	#N/A	#N/A	4.09271
unigene78096	#N/A	#N/A	4.09188
unigene78932	#N/A	#N/A	4.09185
unigene145434	#N/A	#N/A	4.09173
unigene111285	#N/A	#N/A	4.09036
unigene104925	#N/A	#N/A	4.08871
unigene188092	#N/A	#N/A	4.08751
isotig120529	#N/A	#N/A	4.0851
unigene104864	#N/A	#N/A	4.08404
isotig49412	#N/A	#N/A	4.08088
isotig40896	#N/A	#N/A	4.07799
unigene74489	#N/A	#N/A	4.06743
isotig47898	#N/A	---NA---	4.06362
unigene83613	#N/A	#N/A	4.062
isotig56887	#N/A	#N/A	4.06123
isotig61749	#N/A	#N/A	4.06017
isotig98199	#N/A	#N/A	4.04733
isotig74648	#N/A	#N/A	4.04002
isotig58660	#N/A	#N/A	4.03433
unigene202185	#N/A	#N/A	4.03225
isotig107349	#N/A	#N/A	4.0304
unigene79307	#N/A	#N/A	4.02273
isotig65452	#N/A	#N/A	4.02147
unigene130325	#N/A	#N/A	4.01815
unigene29385	#N/A	#N/A	4.01278
unigene147094	#N/A	#N/A	4.01176
unigene41179	#N/A	#N/A	4.01165
unigene122070	#N/A	#N/A	4.01079
unigene180849	#N/A	#N/A	4.01006
isotig74722	#N/A	#N/A	4.00945
isotig119753	#N/A	#N/A	4.00875
isotig23781	#N/A	#N/A	4.00792
unigene52957	#N/A	#N/A	4.00722
unigene181998	#N/A	#N/A	4.00563
isotig92074	#N/A	#N/A	4.00358
unigene14999	#N/A	#N/A	4.00179
isotig93416	#N/A	#N/A	4.00041
isotig103423	#N/A	#N/A	4.00018
unigene141647	#N/A	#N/A	3.9998
unigene19057	#N/A	#N/A	3.99776
unigene120347	#N/A	#N/A	3.99668
unigene52194	#N/A	#N/A	3.9959
unigene122265	#N/A	#N/A	3.99506
unigene21040	#N/A	#N/A	3.96539
isotig10576	#N/A	#N/A	3.96409
unigene56341	#N/A	#N/A	3.96078
unigene16498	#N/A	#N/A	3.95845
unigene139415	#N/A	#N/A	3.94267
unigene34552	#N/A	#N/A	3.93773
unigene53300	#N/A	#N/A	3.9241
isotig129992	#N/A	#N/A	3.92303
unigene113536	#N/A	#N/A	3.922
unigene118340	#N/A	#N/A	3.91815
unigene59557	#N/A	#N/A	3.9181
unigene92782	#N/A	#N/A	3.91798
unigene46815	#N/A	#N/A	3.91503
unigene114542	#N/A	#N/A	3.91472
isotig108271	#N/A	#N/A	3.91447
isotig63719	#N/A	#N/A	3.91422
unigene61170	#N/A	#N/A	3.91135
unigene1899	#N/A	#N/A	3.91103
isotig128656	#N/A	#N/A	3.90985
isotig65600	#N/A	#N/A	3.90826
isotig72245	#N/A	#N/A	3.90519
unigene24498	#N/A	#N/A	3.90395
unigene142121	#N/A	#N/A	3.90152
PUT-13348	#N/A	#N/A	3.89838
unigene55396	#N/A	#N/A	3.89821
isotig53105	#N/A	#N/A	3.89654
isotig136562	#N/A	#N/A	3.89629
unigene183948	#N/A	ubiquitin-like-specific protease 1D isoform X1	3.89611
unigene166372	#N/A	#N/A	3.87945
unigene160796	#N/A	#N/A	3.87836
isotig116554	#N/A	#N/A	3.85961
unigene40584	#N/A	#N/A	3.85568
isotig35858	#N/A	#N/A	3.85541
unigene113134	#N/A	#N/A	3.85506
unigene194398	#N/A	#N/A	3.85227
unigene175658	#N/A	#N/A	3.84624
isotig33538	#N/A	#N/A	3.84292
unigene128958	#N/A	#N/A	3.84101
unigene166996	#N/A	#N/A	3.8402
isotig38932	#N/A	#N/A	3.83867
unigene136346	#N/A	#N/A	3.8383
isotig83198	#N/A	#N/A	3.83814
isotig91641	#N/A	#N/A	3.83801
unigene42160	#N/A	#N/A	3.83744
unigene196605	#N/A	#N/A	3.83535
unigene121856	#N/A	#N/A	3.83258
unigene76232	#N/A	#N/A	3.83062
unigene87871	#N/A	#N/A	3.82924
isotig82113	#N/A	#N/A	3.82675
isotig25560	#N/A	#N/A	3.82524
unigene99400	#N/A	#N/A	3.82445
isotig58957	#N/A	#N/A	3.82415
isotig106192	#N/A	#N/A	3.82403
isotig107080	#N/A	#N/A	3.82333
unigene100993	#N/A	#N/A	3.82326
isotig58750	#N/A	#N/A	3.82317
isotig37200	#N/A	#N/A	3.82239
unigene128919	#N/A	#N/A	3.82178
unigene40837	#N/A	#N/A	3.82133
isotig84848	#N/A	#N/A	3.82053
unigene115662	#N/A	#N/A	3.81963
isotig58080	#N/A	#N/A	3.81901
unigene139449	#N/A	#N/A	3.81666
isotig77903	#N/A	#N/A	3.81659
unigene185612	#N/A	#N/A	3.81178
unigene109725	#N/A	#N/A	3.81133
isotig83477	#N/A	#N/A	3.79695
unigene56713	#N/A	#N/A	3.78874
unigene127454	#N/A	#N/A	3.77958
unigene16508	#N/A	#N/A	3.76633
unigene75123	#N/A	#N/A	3.76354
unigene143399	#N/A	#N/A	3.76227
unigene27576	#N/A	---NA---	3.76056
unigene110761	#N/A	---NA---	3.75553
unigene132005	#N/A	#N/A	3.75256
unigene103961	#N/A	#N/A	3.74792
isotig81925	#N/A	#N/A	3.74725
isotig88334	#N/A	#N/A	3.74665
unigene15969	#N/A	#N/A	3.74526
unigene162274	#N/A	#N/A	3.73705
isotig86964	#N/A	#N/A	3.73333
unigene80019	#N/A	#N/A	3.73301
isotig72152	#N/A	#N/A	3.73148
unigene136331	#N/A	#N/A	3.72672
isotig67812	#N/A	#N/A	3.72372
unigene55479	#N/A	#N/A	3.72371
unigene88781	#N/A	#N/A	3.72304
unigene69055	#N/A	#N/A	3.72067
unigene92349	#N/A	#N/A	3.71967
unigene97573	#N/A	#N/A	3.71727
unigene107836	#N/A	#N/A	3.71501
isotig41612	#N/A	#N/A	3.71329
isotig33904	#N/A	#N/A	3.71286
unigene11154	#N/A	#N/A	3.71208
unigene203200	#N/A	#N/A	3.7102
unigene108180	#N/A	#N/A	3.70971
unigene206406	#N/A	#N/A	3.70948
isotig87533	#N/A	#N/A	3.70801
unigene163763	#N/A	#N/A	3.70586
unigene22898	#N/A	#N/A	3.70398
unigene82130	#N/A	#N/A	3.70032
isotig96978	#N/A	#N/A	3.69652
unigene100861	#N/A	#N/A	3.69175
isotig138747	#N/A	#N/A	3.6915
isotig112574	#N/A	#N/A	3.68759
unigene8222	#N/A	#N/A	3.6707
unigene71354	#N/A	#N/A	3.66999
unigene44071	#N/A	#N/A	3.66328
unigene141365	#N/A	#N/A	3.66067
unigene200971	#N/A	#N/A	3.66038
unigene14138	#N/A	#N/A	3.6554
unigene4485	#N/A	#N/A	3.65284
unigene13951	#N/A	#N/A	3.65164
unigene105392	#N/A	#N/A	3.64922
unigene162190	#N/A	#N/A	3.64067
unigene129442	#N/A	#N/A	3.63609
unigene185546	#N/A	#N/A	3.63229
unigene3255	#N/A	#N/A	3.62959
unigene198495	#N/A	#N/A	3.62662
isotig131163	#N/A	#N/A	3.6263
unigene46108	#N/A	#N/A	3.62587
isotig39673	#N/A	#N/A	3.62473
unigene119002	#N/A	#N/A	3.62455
unigene64344	#N/A	#N/A	3.62437
isotig69583	#N/A	#N/A	3.62253
unigene116833	#N/A	#N/A	3.62249
unigene8477	#N/A	#N/A	3.62052
isotig38246	#N/A	#N/A	3.61784
unigene101811	#N/A	#N/A	3.6175
isotig50764	#N/A	#N/A	3.60801
unigene116732	#N/A	#N/A	3.60786
unigene129230	#N/A	#N/A	3.60777
isotig46140	#N/A	#N/A	3.60402
isotig24735	#N/A	#N/A	3.60341
unigene22430	#N/A	#N/A	3.60293
isotig104097	#N/A	#N/A	3.59915
isotig85216	#N/A	#N/A	3.59889
unigene58077	#N/A	#N/A	3.59791
isotig115874	#N/A	#N/A	3.59752
PUT-7106	#N/A	#N/A	3.59719
isotig93303	#N/A	#N/A	3.5938
isotig75643	#N/A	#N/A	3.58919
unigene11692	#N/A	#N/A	3.58437
unigene115959	#N/A	#N/A	3.57964
isotig95159	#N/A	#N/A	3.5794
isotig123168	#N/A	#N/A	3.56711
unigene148791	#N/A	#N/A	3.56656
unigene38983	#N/A	#N/A	3.56374
unigene118490	#N/A	#N/A	3.5617
unigene63469	#N/A	#N/A	3.55569
unigene207294	#N/A	#N/A	3.55251
unigene45534	#N/A	#N/A	3.55201
unigene105311	#N/A	#N/A	3.5473
unigene40551	#N/A	#N/A	3.54624
isotig110481	#N/A	#N/A	3.54597
unigene56002	#N/A	#N/A	3.54531
unigene95291	#N/A	#N/A	3.54261
isotig53379	#N/A	#N/A	3.54235
unigene104803	#N/A	#N/A	3.54204
isotig105655	#N/A	#N/A	3.54183
unigene106756	#N/A	#N/A	3.54055
isotig88917	#N/A	#N/A	3.54018
isotig81409	#N/A	#N/A	3.53529
unigene113173	#N/A	#N/A	3.53519
unigene49994	#N/A	#N/A	3.53212
unigene97499	#N/A	#N/A	3.53075
unigene49804	#N/A	#N/A	3.52816
isotig58789	#N/A	#N/A	3.52769
unigene56595	#N/A	#N/A	3.52321
unigene55942	#N/A	#N/A	3.52188
unigene109580	#N/A	#N/A	3.51949
unigene81572	#N/A	#N/A	3.51887
unigene4585	#N/A	#N/A	3.51726
isotig81567	#N/A	#N/A	3.50154
unigene111549	#N/A	#N/A	3.49656
unigene62347	#N/A	#N/A	3.49386
unigene71769	#N/A	#N/A	3.49301
isotig79924	#N/A	#N/A	3.48616
unigene64450	#N/A	#N/A	3.4855
unigene103244	#N/A	#N/A	3.485
isotig91249	#N/A	#N/A	3.47255
isotig56637	#N/A	#N/A	3.47066
unigene182719	#N/A	#N/A	3.47059
unigene110834	#N/A	#N/A	3.4676
unigene25027	#N/A	#N/A	3.46334
isotig33154	#N/A	#N/A	3.46195
unigene79683	#N/A	#N/A	3.46048
unigene196347	#N/A	#N/A	3.4576
unigene27646	#N/A	#N/A	3.43335
isotig53489	#N/A	#N/A	3.43285
unigene80720	#N/A	#N/A	3.42912
unigene96065	#N/A	#N/A	3.42143
isotig78504	#N/A	#N/A	3.42038
unigene78249	#N/A	#N/A	3.41995
isotig83312	#N/A	#N/A	3.41923
unigene76373	#N/A	#N/A	3.41913
unigene194108	#N/A	#N/A	3.41905
isotig111143	#N/A	#N/A	3.41863
unigene54134	#N/A	#N/A	3.41617
unigene43850	#N/A	#N/A	3.41555
isotig64632	#N/A	#N/A	3.41336
unigene110925	#N/A	#N/A	3.41332
unigene79344	#N/A	#N/A	3.41321
isotig29310	#N/A	#N/A	3.413
isotig22979	#N/A	#N/A	3.41039
unigene22650	#N/A	#N/A	3.38826
unigene52776	#N/A	#N/A	3.38406
unigene198558	#N/A	#N/A	3.37984
unigene24373	#N/A	#N/A	3.37978
unigene35660	#N/A	#N/A	3.37962
unigene136055	#N/A	#N/A	3.37697
unigene110891	#N/A	#N/A	3.37624
isotig95800	#N/A	#N/A	3.37113
unigene100284	#N/A	#N/A	3.36871
unigene112692	#N/A	#N/A	3.36789
isotig32476	#N/A	#N/A	3.36716
isotig52488	#N/A	#N/A	3.36055
unigene99179	#N/A	#N/A	3.35764
unigene27103	#N/A	#N/A	3.35742
isotig37366	#N/A	#N/A	3.35581
isotig87809	#N/A	#N/A	3.35504
unigene128735	#N/A	#N/A	3.35394
unigene79851	#N/A	#N/A	3.34889
isotig51311	#N/A	#N/A	3.34443
isotig84216	#N/A	#N/A	3.33055
unigene8716	#N/A	#N/A	3.32927
isotig58336	#N/A	#N/A	3.31057
unigene142413	#N/A	#N/A	3.3054
unigene28266	#N/A	#N/A	3.30405
unigene113375	#N/A	#N/A	3.29877
unigene44154	#N/A	---NA---	3.28368
unigene90295	#N/A	#N/A	3.28286
isotig55978	#N/A	#N/A	3.28177
unigene92087	#N/A	#N/A	3.28115
unigene24347	#N/A	#N/A	3.27682
isotig79763	#N/A	#N/A	3.27663
unigene86902	#N/A	#N/A	3.27411
unigene121107	#N/A	#N/A	3.26879
unigene5264	#N/A	#N/A	3.26747
unigene124398	#N/A	#N/A	3.26409
isotig99792	#N/A	#N/A	3.25997
unigene131551	#N/A	#N/A	3.25969
isotig79704	#N/A	#N/A	3.25822
unigene57454	#N/A	#N/A	3.25548
unigene96180	#N/A	#N/A	3.25414
unigene119817	#N/A	#N/A	3.25273
isotig50500	#N/A	#N/A	3.24061
unigene140650	#N/A	#N/A	3.24035
isotig129908	#N/A	#N/A	3.2381
unigene46348	#N/A	#N/A	3.23729
unigene93027	#N/A	#N/A	3.22868
unigene104615	#N/A	#N/A	3.22589
PUT-12102	#N/A	#N/A	3.21564
unigene208232	#N/A	---NA---	3.21365
unigene187506	#N/A	#N/A	3.21272
isotig107220	#N/A	#N/A	3.2093
isotig32778	#N/A	#N/A	3.20897
unigene99933	#N/A	#N/A	3.2025
unigene33805	#N/A	#N/A	3.20064
isotig54080	#N/A	#N/A	3.19902
unigene86901	#N/A	#N/A	3.19824
isotig69985	#N/A	#N/A	3.19817
isotig93411	#N/A	#N/A	3.19803
unigene210332	#N/A	#N/A	3.19228
unigene184733	#N/A	#N/A	3.18836
isotig127679	#N/A	#N/A	3.17989
unigene198361	#N/A	#N/A	3.17786
isotig82023	#N/A	#N/A	3.16722
isotig25821	#N/A	U91A1_ARATHRecName: Full=UDP-glycosyltransferase 91A1	3.16254
isotig133669	#N/A	#N/A	3.1593
isotig92885	#N/A	#N/A	3.15165
unigene15106	#N/A	#N/A	3.1511
unigene56860	#N/A	#N/A	3.14077
unigene166702	#N/A	#N/A	3.13996
isotig29258	#N/A	#N/A	3.13699
isotig57726	#N/A	#N/A	3.13471
isotig122449	#N/A	#N/A	3.13267
isotig95433	#N/A	#N/A	3.13112
unigene90085	#N/A	#N/A	3.13053
unigene510	#N/A	#N/A	3.13032
unigene48480	#N/A	#N/A	3.12424
unigene61343	#N/A	#N/A	3.12247
PUT-7902	#N/A	#N/A	3.11925
unigene77387	#N/A	#N/A	3.11216
unigene133488	#N/A	#N/A	3.11195
unigene97234	#N/A	#N/A	3.10261
unigene162124	#N/A	#N/A	3.09952
unigene51773	#N/A	#N/A	3.07062
isotig55835	#N/A	#N/A	3.06785
unigene43378	#N/A	#N/A	3.0675
isotig132731	#N/A	#N/A	3.06266
unigene105572	#N/A	#N/A	3.05349
unigene122535	#N/A	Y3471_ARATHRecName: Full=Putative receptor-like protein kinase At3g47110; Flags: Precursor	3.05287
isotig83674	#N/A	#N/A	3.04722
isotig62077	#N/A	#N/A	3.03027
isotig99732	#N/A	#N/A	3.02638
unigene32861	#N/A	#N/A	3.02225
isotig43487	#N/A	#N/A	3.01992
unigene81470	#N/A	#N/A	3.00913
isotig48727	#N/A	#N/A	3.00333
unigene96372	#N/A	#N/A	3.00238
unigene16270	#N/A	#N/A	3.00016
PUT-3127	#N/A	#N/A	2.98882
unigene105476	#N/A	#N/A	2.98183
unigene21540	#N/A	Y5977_ARATHRecName: Full=Probable leucine-rich repeat receptor-like protein kinase At5g49770; Flags: Precursor	2.97982
unigene100731	#N/A	#N/A	2.97394
unigene28581	#N/A	#N/A	2.96359
unigene106013	#N/A	unknown	2.95338
isotig128019	#N/A	#N/A	2.95325
isotig120999	#N/A	#N/A	2.94393
unigene109013	#N/A	ESAG8_TRYBBRecName: Full=Putative adenylate cyclase regulatory protein; AltName: Full=Leucine repeat protein; AltName: Full=VSG expression site-associated protein F14.9	2.94234
isotig78378	#N/A	#N/A	2.9402
unigene103939	#N/A	#N/A	2.93899
isotig40284	#N/A	#N/A	2.93805
isotig52720	#N/A	#N/A	2.9345
isotig33598	#N/A	#N/A	2.92481
unigene50890	#N/A	#N/A	2.9247
isotig75303	#N/A	#N/A	2.92382
unigene41706	#N/A	#N/A	2.91219
isotig123638	#N/A	#N/A	2.90971
isotig63102	#N/A	#N/A	2.90639
unigene48496	#N/A	LRL14_ARATHRecName: Full=LEAF RUST 10 DISEASE-RESISTANCE LOCUS RECEPTOR-LIKE PROTEIN KINASE-like 1.4; AltName: Full=Probable receptor-like serine/threonine-protein kinase LRK10L-1.4; Flags: Precursor	2.90523
unigene44151	#N/A	#N/A	2.89751
isotig71814	#N/A	#N/A	2.8967
unigene56556	#N/A	#N/A	2.8833
isotig71825	#N/A	#N/A	2.88314
isotig123956	#N/A	#N/A	2.878
unigene16699	#N/A	#N/A	2.8722
unigene164846	#N/A	PP407_ARATHRecName: Full=Pentatricopeptide repeat-containing protein At5g39710; AltName: Full=Protein EMBRYO DEFECTIVE 2745	2.87067
unigene39157	#N/A	#N/A	2.8693
unigene120884	#N/A	#N/A	2.86691
isotig138051	#N/A	#N/A	2.85899
unigene186150	#N/A	#N/A	2.85799
isotig98717	#N/A	#N/A	2.8487
unigene77453	#N/A	#N/A	2.8483
isotig99080	#N/A	YAI5_SCHPORecName: Full=Uncharacterized protein C24B11.05	2.84734
unigene106700	#N/A	#N/A	2.8466
unigene51812	#N/A	TMVRN_NICGURecName: Full=TMV resistance protein N	2.84121
unigene133809	#N/A	PP353_ARATHRecName: Full=Pentatricopeptide repeat-containing protein At4g37170	2.83959
isotig48881	#N/A	#N/A	2.83789
isotig54560	#N/A	#N/A	2.83746
unigene16823	#N/A	#N/A	2.83683
unigene99985	#N/A	#N/A	2.83428
unigene73	#N/A	---NA---	2.83338
unigene7290	#N/A	#N/A	2.82834
unigene104725	#N/A	#N/A	2.82791
unigene112056	#N/A	#N/A	2.82391
isotig62101	#N/A	#N/A	2.81634
unigene53063	#N/A	#N/A	2.81379
unigene184889	#N/A	#N/A	2.81194
isotig52507	#N/A	#N/A	2.81113
unigene116981	#N/A	#N/A	2.80928
unigene74769	#N/A	#N/A	2.8084
unigene19409	#N/A	#N/A	2.79873
isotig55894	#N/A	#N/A	2.79853
unigene121256	#N/A	#N/A	2.79205
isotig81620	#N/A	#N/A	2.79167
unigene32413	#N/A	---NA---	2.78885
unigene94273	#N/A	#N/A	2.78567
unigene143960	#N/A		2.77949
unigene7005	#N/A		2.77743
unigene120180	#N/A	#N/A	2.76993
unigene72319	#N/A	#N/A	2.76705
isotig33614	#N/A	#N/A	2.76631
isotig93591	#N/A	F-box-like/WD repeat-containing protein TBL1XR1	2.76597
unigene162624	#N/A	#N/A	2.76373
isotig89193	#N/A	#N/A	2.75822
unigene55302	#N/A	#N/A	2.75045
isotig28976	#N/A	#N/A	2.73842
unigene15597	#N/A	#N/A	2.7331
unigene68666	#N/A	#N/A	2.73223
isotig43781	#N/A	#N/A	2.72505
unigene62531	#N/A	#N/A	2.72131
unigene102312	#N/A	#N/A	2.71627
unigene91745	#N/A	#N/A	2.71062
unigene56631	#N/A	#N/A	2.71045
unigene39349	#N/A	#N/A	2.71026
unigene116803	#N/A	#N/A	2.70755
isotig92180	#N/A	#N/A	2.70652
unigene23069	#N/A	#N/A	2.70586
unigene45559	#N/A	#N/A	2.70044
isotig90094	#N/A	#N/A	2.69683
unigene162683	#N/A	#N/A	2.69617
unigene111260	#N/A	#N/A	2.696
unigene91404	#N/A	#N/A	2.69014
unigene184522	#N/A	#N/A	2.68868
unigene11354	#N/A	NAC10_ORYSIRecName: Full=NAC transcription factor ONAC010	2.68833
unigene131948	#N/A	#N/A	2.68705
unigene25211	#N/A	#N/A	2.68474
unigene144749	#N/A	#N/A	2.68406
isotig80799	#N/A	#N/A	2.68348
unigene110053	#N/A	#N/A	2.68332
isotig50169	#N/A	---NA---	2.68291
unigene181752	#N/A	#N/A	2.6612
unigene71664	#N/A	#N/A	2.66115
unigene13068	#N/A	#N/A	2.6592
unigene14665	#N/A	PP207_ARATHRecName: Full=Pentatricopeptide repeat-containing protein At3g02330	2.65888
unigene41895	#N/A	#N/A	2.65752
unigene167993	#N/A	#N/A	2.65102
unigene60829	#N/A	#N/A	2.6499
unigene182086	#N/A	#N/A	2.64379
isotig12365	#N/A	#N/A	2.64044
unigene61607	#N/A	#N/A	2.63987
isotig22577	#N/A	#N/A	2.63959
isotig59599	#N/A	#N/A	2.6383
isotig88223	#N/A	#N/A	2.63779
unigene112247	#N/A	#N/A	2.63573
isotig77909	#N/A	#N/A	2.63554
unigene148539	#N/A	DSC1_ARATHRecName: Full=Disease resistance-like protein DSC1; AltName: Full=Protein DOMINANT SUPPRESSOR OF CAMTA3 NUMBER 1	2.63323
unigene59063	#N/A	#N/A	2.63192
unigene115221	#N/A	#N/A	2.63183
isotig95132	#N/A	#N/A	2.62235
unigene24074	#N/A	#N/A	2.62057
unigene6567	#N/A	#N/A	2.61378
unigene163779	#N/A	#N/A	2.60989
isotig64143	#N/A	#N/A	2.6097
unigene38587	#N/A	#N/A	2.60546
unigene140788	#N/A	#N/A	2.60419
isotig66318	#N/A	#N/A	2.60397
isotig55767	#N/A	#N/A	2.60384
isotig130631	#N/A	#N/A	2.60069
isotig93626	#N/A	#N/A	2.59416
isotig69359	#N/A	#N/A	2.59406
unigene119357	#N/A	#N/A	2.58959
unigene114671	#N/A	#N/A	2.57913
unigene130168	#N/A	#N/A	2.57512
isotig76896	#N/A	#N/A	2.57375
isotig111609	#N/A	#N/A	2.57267
unigene46169	#N/A	#N/A	2.57172
isotig51377	#N/A	#N/A	2.56986
unigene53392	#N/A	#N/A	2.56858
isotig58138	#N/A	#N/A	2.56832
unigene148450	#N/A	#N/A	2.55398
unigene51595	#N/A	#N/A	2.55248
PUT-4115999	#N/A	#N/A	2.55131
unigene63813	#N/A	#N/A	2.54935
isotig60477	#N/A	E3 ubiquitin-protein ligase FANCL-like	2.53579
unigene136171	#N/A	#N/A	2.53427
unigene130767	#N/A	#N/A	2.53411
unigene118535	#N/A	#N/A	2.533
unigene70055	#N/A	#N/A	2.5244
isotig102020	#N/A	#N/A	2.52183
unigene186641	#N/A	#N/A	2.51429
unigene50004	#N/A	#N/A	2.51377
isotig57013	#N/A	#N/A	2.51009
unigene34508	#N/A	---NA---	2.50995
isotig123087	#N/A	#N/A	2.50866
unigene95693	#N/A	#N/A	2.50047
unigene52329	#N/A	#N/A	2.49708
isotig54417	#N/A	#N/A	2.49631
unigene98395	#N/A	#N/A	2.49571
isotig30702	#N/A	#N/A	2.49155
unigene130278	#N/A	#N/A	2.48758
unigene10365	#N/A	#N/A	2.48681
isotig106615	#N/A	#N/A	2.47661
unigene23954	#N/A	#N/A	2.47535
unigene20304	#N/A	#N/A	2.47441
isotig23370	#N/A	#N/A	2.46943
isotig93061	#N/A	#N/A	2.46531
unigene113439	#N/A	#N/A	2.46278
unigene115561	#N/A	#N/A	2.45616
unigene122936	#N/A	#N/A	2.44683
unigene114966	#N/A	#N/A	2.44389
unigene129483	#N/A	#N/A	2.44191
unigene26684	#N/A	#N/A	2.44191
isotig111079	#N/A	#N/A	2.43813
unigene104328	#N/A	#N/A	2.43701
unigene176569	#N/A	#N/A	2.43655
unigene96579	#N/A	#N/A	2.43453
isotig58285	#N/A	#N/A	2.43424
isotig62844	#N/A	#N/A	2.43238
isotig50644	#N/A	#N/A	2.42591
unigene97012	#N/A	#N/A	2.42586
isotig134932	#N/A	#N/A	2.41688
isotig116860	#N/A	TPR2_ORYSJRecName: Full=Protein TOPLESS-RELATED PROTEIN 2; Short=Protein TPR2; AltName: Full=Protein ABERRANT SPIKELET AND PANICLE 1; Short=Protein ASP1; AltName: Full=Protein LISSENCEPHALY TYPE-1-LIKE 1; Short=OsLIS-L1; Short=Protein LIS-L1; AltName: Full=Protein TPL; Short=OsTPL; AltName: Full=Ramosa1 enhancer locus 2; Short=OsREL2; Short=Protein REL2; AltName: Full=Topless-like protein	2.41192
unigene20633	#N/A	#N/A	2.40972
unigene104853	#N/A	#N/A	2.4059
unigene112685	#N/A	#N/A	2.39935
unigene99041	#N/A	#N/A	2.39885
unigene33355	#N/A	#N/A	2.39873
isotig49110	#N/A	#N/A	2.39815
isotig69256	#N/A	#N/A	2.39234
isotig58089	#N/A	---NA---	2.38821
unigene125533	#N/A	---NA---	2.38198
unigene107348	#N/A	#N/A	2.38139
isotig23320	#N/A	LDOX_PETHYRecName: Full=Leucoanthocyanidin dioxygenase; Short=LDOX; Short=Leucocyanidin oxygenase; AltName: Full=Leucoanthocyanidin hydroxylase	2.38119
unigene15468	#N/A	#N/A	2.3763
isotig45974	#N/A	TMVRN_NICGURecName: Full=TMV resistance protein N	2.375
unigene185532	#N/A	#N/A	2.37394
unigene22134	#N/A	---NA---	2.37301
unigene110166	#N/A	#N/A	2.36856
unigene106936	#N/A	#N/A	2.36583
unigene35212	#N/A	ARFA_ARATHRecName: Full=Auxin response factor 1	2.36503
isotig48589	#N/A	#N/A	2.36297
isotig58785	#N/A	#N/A	2.36008
isotig31892	#N/A	#N/A	2.35939
unigene76633	#N/A	#N/A	2.35877
unigene558	#N/A	#N/A	2.35867
unigene31698	#N/A	#N/A	2.35844
isotig54107	#N/A	#N/A	2.35267
isotig74719	#N/A	#N/A	2.35176
isotig82342	#N/A	#N/A	2.35092
unigene28610	#N/A	#N/A	2.34797
isotig79546	#N/A	#N/A	2.34578
isotig96233	#N/A	#N/A	2.34564
isotig26784	#N/A	#N/A	2.33895
isotig60102	#N/A	#N/A	2.33807
isotig74415	#N/A	#N/A	2.33452
unigene101394	#N/A	#N/A	2.32913
isotig67173	#N/A	#N/A	2.32573
isotig16138	#N/A	#N/A	2.31957
unigene79739	#N/A	#N/A	2.31941
isotig78962	#N/A	#N/A	2.31761
isotig12067	#N/A	#N/A	2.31635
unigene148159	#N/A	#N/A	2.31568
unigene118013	#N/A	#N/A	2.31508
unigene112453	#N/A	#N/A	2.31397
unigene144218	#N/A	#N/A	2.3123
unigene27322	#N/A	#N/A	2.31155
isotig63697	#N/A	mediator of RNA polymerase II transcription subunit 33A isoform X1	2.31087
isotig69308	#N/A	#N/A	2.31047
isotig99941	#N/A	#N/A	2.31013
unigene120881	#N/A	#N/A	2.29974
unigene42331	#N/A	#N/A	2.29838
unigene57738	#N/A	#N/A	2.29647
unigene78429	#N/A	#N/A	2.29604
unigene188157	#N/A	#N/A	2.29518
unigene206835	#N/A	#N/A	2.29328
isotig54470	#N/A	#N/A	2.28951
isotig68584	#N/A	#N/A	2.28884
unigene26694	#N/A	#N/A	2.28183
unigene91502	#N/A	#N/A	2.28127
isotig70757	#N/A	#N/A	2.27826
unigene105681	#N/A	#N/A	2.27647
unigene80883	#N/A	#N/A	2.27522
unigene126023	#N/A	#N/A	2.27186
unigene12279	#N/A	#N/A	2.26714
unigene77651	#N/A	#N/A	2.26202
unigene31124	#N/A	#N/A	2.26147
isotig53418	#N/A	#N/A	2.25723
unigene107613	#N/A	#N/A	2.257
isotig57655	#N/A	#N/A	2.25564
isotig52573	#N/A	#N/A	2.25237
isotig72206	#N/A	#N/A	2.25163
isotig69163	#N/A	#N/A	2.25005
unigene108507	#N/A	#N/A	2.24641
unigene108432	#N/A	#N/A	2.2445
unigene163987	#N/A	#N/A	2.24261
unigene20047	#N/A	#N/A	2.23868
unigene14067	#N/A	#N/A	2.23843
unigene55330	#N/A	#N/A	2.23724
unigene103873	#N/A	#N/A	2.23439
unigene9056	#N/A	#N/A	2.22843
unigene103344	#N/A	#N/A	2.22737
unigene40931	#N/A	#N/A	2.22656
unigene84856	#N/A	#N/A	2.22419
unigene96380	#N/A	#N/A	2.22391
unigene11280	#N/A	#N/A	2.22329
unigene26890	#N/A	#N/A	2.21965
unigene25135	#N/A	#N/A	2.21798
isotig121621	#N/A	#N/A	2.21315
unigene183875	#N/A	#N/A	2.21137
unigene17257	#N/A	#N/A	2.20787
unigene4602	#N/A	#N/A	2.20772
unigene163979	#N/A	#N/A	2.20652
unigene34167	#N/A	#N/A	2.20495
unigene15238	#N/A	#N/A	2.20396
isotig89837	#N/A	#N/A	2.2022
unigene77798	#N/A	#N/A	2.2013
unigene127207	#N/A	#N/A	2.1958
unigene95743	#N/A	#N/A	2.19161
isotig70539	#N/A	LOGLA_ORYSJRecName: Full=Probable cytokinin riboside 5'-monophosphate phosphoribohydrolase LOGL10; AltName: Full=Protein LONELY GUY-like 10	2.18718
unigene137746	#N/A	#N/A	2.18415
unigene9014	#N/A	#N/A	2.18323
isotig51510	#N/A	#N/A	2.17884
unigene35105	#N/A	#N/A	2.17661
unigene124904	#N/A	#N/A	2.16868
unigene80915	#N/A	#N/A	2.1684
unigene107046	#N/A	#N/A	2.16466
unigene119840	#N/A	#N/A	2.16366
isotig121061	#N/A	#N/A	2.16033
isotig93318	#N/A	#N/A	2.15603
isotig121611	#N/A	#N/A	2.15566
unigene34811	#N/A	#N/A	2.15074
isotig49742	#N/A	#N/A	2.13675
unigene110699	#N/A	#N/A	2.12954
isotig56393	#N/A	#N/A	2.12337
unigene58419	#N/A	#N/A	2.12179
unigene194583	#N/A	#N/A	2.10997
unigene143335	#N/A	#N/A	2.10627
unigene79526	#N/A	#N/A	2.10284
isotig55345	#N/A	#N/A	2.10023
isotig58438	#N/A	#N/A	2.09645
unigene113349	#N/A	#N/A	2.09373
unigene14447	#N/A	IP5P4_ARATHRecName: Full=Type I inositol polyphosphate 5-phosphatase 4; Short=At5PTase4	2.09244
unigene40403	#N/A	#N/A	2.09002
isotig44434	#N/A	#N/A	2.08963
isotig75788	#N/A	#N/A	2.07844
unigene61764	#N/A	#N/A	2.07593
isotig88495	#N/A	#N/A	2.07289
isotig47637	#N/A	#N/A	2.0716
unigene129810	#N/A	#N/A	2.06904
isotig76089	#N/A	#N/A	2.06394
unigene177037	#N/A	---NA---	2.06258
unigene128932	#N/A	#N/A	2.06184
isotig86280	#N/A	#N/A	2.06143
unigene131816	#N/A	#N/A	2.05953
isotig39198	#N/A	#N/A	2.05917
unigene106477	#N/A	#N/A	2.05759
unigene38116	#N/A	---NA---	2.0572
unigene3957	#N/A	#N/A	2.05517
unigene81742	#N/A	#N/A	2.05382
unigene124639	#N/A	#N/A	2.05227
isotig54365	#N/A	#N/A	2.04976
isotig72254	#N/A	#N/A	2.0494
isotig82328	#N/A	#N/A	2.04749
unigene47565	#N/A	#N/A	2.04566
unigene18650	#N/A	#N/A	2.04535
isotig113271	#N/A	#N/A	2.04486
unigene107634	#N/A	#N/A	2.04324
unigene28596	#N/A	#N/A	2.03204
unigene98110	#N/A	#N/A	2.0259
isotig72853	#N/A	#N/A	2.02459
isotig37142	#N/A	#N/A	2.02409
unigene68278	#N/A	#N/A	2.02377
unigene124567	#N/A	#N/A	2.01954
isotig64353	#N/A	#N/A	2.01883
isotig89296	#N/A	#N/A	2.0186
isotig69645	#N/A	#N/A	2.01077
unigene98658	#N/A	#N/A	2.00747
unigene21828	#N/A	#N/A	1.99771
unigene3095	#N/A	#N/A	1.99495
unigene22088	#N/A	#N/A	1.99113
unigene64820	#N/A	#N/A	1.98721
unigene144334	#N/A	---NA---	1.98507
isotig70968	#N/A	#N/A	1.98416
unigene190718	#N/A	#N/A	1.98128
isotig47747	#N/A	---NA---	1.98079
unigene104004	#N/A	#N/A	1.97968
unigene132588	#N/A	#N/A	1.97671
isotig21737	#N/A	#N/A	1.97237
unigene59482	#N/A	#N/A	1.96941
unigene126022	#N/A	#N/A	1.9693
unigene14146	#N/A	#N/A	1.9689
unigene28720	#N/A	#N/A	1.9684
unigene112386	#N/A	#N/A	1.96836
unigene32791	#N/A	#N/A	1.96762
unigene18884	#N/A	#N/A	1.96369
unigene104195	#N/A	#N/A	1.96345
unigene10622	#N/A	#N/A	1.96301
unigene139142	#N/A	PP285_ARATHRecName: Full=Pentatricopeptide repeat-containing protein At3g57430	1.96191
isotig70446	#N/A	#N/A	1.95983
unigene40529	#N/A	#N/A	1.9569
isotig101385	#N/A	TIM10_ARATHRecName: Full=Mitochondrial import inner membrane translocase subunit TIM10	1.9567
unigene20197	#N/A	#N/A	1.95353
unigene17724	#N/A	#N/A	1.95347
unigene30747	#N/A	#N/A	1.94707
unigene95607	#N/A	#N/A	1.93966
unigene85983	#N/A	---NA---	1.93294
unigene13142	#N/A	#N/A	1.93274
unigene132780	#N/A	#N/A	1.93079
unigene30136	#N/A	#N/A	1.93025
unigene161344	#N/A	#N/A	1.92862
unigene16986	#N/A	#N/A	1.92772
unigene122300	#N/A	#N/A	1.92761
unigene66525	#N/A	#N/A	1.92664
unigene116115	#N/A	---NA---	1.92097
unigene5192	#N/A	#N/A	1.92018
unigene11228	#N/A	#N/A	1.91987
unigene145112	#N/A	#N/A	1.91752
unigene28159	#N/A	#N/A	1.91637
isotig72848	#N/A	ENOX_SOLLCRecName: Full=2-methylene-furan-3-one reductase; AltName: Full=Enone oxidoreductase; Short=SlEO; Flags: Precursor	1.91587
unigene127145	#N/A	#N/A	1.91515
isotig78626	#N/A	#N/A	1.91483
unigene74824	#N/A	#N/A	1.91328
unigene202308	#N/A	#N/A	1.91162
unigene52224	#N/A	#N/A	1.90726
isotig100249	#N/A	#N/A	1.90346
unigene103810	#N/A	#N/A	1.89946
isotig119289	#N/A	#N/A	1.8967
unigene20943	#N/A	#N/A	1.89637
isotig33394	#N/A	#N/A	1.89476
isotig86330	#N/A	#N/A	1.89466
isotig103136	#N/A	#N/A	1.89358
isotig22511	#N/A	#N/A	1.89316
unigene3483	#N/A	#N/A	1.89249
unigene55203	#N/A	#N/A	1.88944
isotig52937	#N/A	#N/A	1.88852
unigene187428	#N/A	#N/A	1.88828
unigene141146	#N/A	#N/A	1.88349
unigene18364	#N/A	#N/A	1.88107
unigene3047	#N/A	#N/A	1.87943
isotig96104	#N/A	#N/A	1.87896
unigene106377	#N/A	#N/A	1.87615
unigene15581	#N/A	#N/A	1.87506
unigene65026	#N/A	#N/A	1.87444
isotig49071	#N/A	#N/A	1.87048
unigene107917	#N/A	#N/A	1.86985
unigene124954	#N/A	#N/A	1.86897
unigene147237	#N/A	#N/A	1.86857
unigene1072	#N/A	#N/A	1.86791
unigene210237	#N/A	HDA15_ARATHRecName: Full=Histone deacetylase 15	1.86693
unigene144481	#N/A	#N/A	1.86667
unigene53328	#N/A	#N/A	1.86571
isotig114695	#N/A	#N/A	1.86347
unigene78010	#N/A	#N/A	1.86295
unigene70568	#N/A	#N/A	1.86184
isotig122031	#N/A	#N/A	1.86098
unigene131002	#N/A	#N/A	1.86019
unigene82378	#N/A	#N/A	1.85923
isotig114056	#N/A	#N/A	1.85756
isotig60909	#N/A	#N/A	1.85406
unigene51855	#N/A	#N/A	1.85291
PUT-4284	#N/A	#N/A	1.85086
unigene99988	#N/A	---NA---	1.85085
isotig113973	#N/A	#N/A	1.84718
unigene144680	#N/A	#N/A	1.847
isotig117273	#N/A	#N/A	1.84642
unigene3698	#N/A	---NA---	1.84002
isotig66357	#N/A	RFS2_ARATHRecName: Full=Probable galactinol--sucrose galactosyltransferase 2; AltName: Full=Protein SEED IMBIBITION 2; AltName: Full=Raffinose synthase 2	1.84001
unigene208796	#N/A	---NA---	1.83502
unigene79110	#N/A	#N/A	1.83424
isotig44327	#N/A	#N/A	1.83398
isotig50617	#N/A	#N/A	1.8329
unigene14322	#N/A	#N/A	1.83209
unigene20318	#N/A	#N/A	1.82913
unigene149124	#N/A	#N/A	1.82734
unigene15114	#N/A	#N/A	1.82293
unigene104666	#N/A	#N/A	1.82258
unigene131714	#N/A	#N/A	1.82171
unigene131502	#N/A	#N/A	1.81605
unigene119919	#N/A	#N/A	1.81205
unigene99908	#N/A	#N/A	1.81177
unigene140853	#N/A	#N/A	1.81085
unigene119959	#N/A	#N/A	1.80794
unigene47282	#N/A	#N/A	1.80767
isotig124177	#N/A	#N/A	1.8072
isotig76251	#N/A	#N/A	1.80374
isotig50749	#N/A	#N/A	1.80026
isotig46783	#N/A	#N/A	1.80013
unigene30270	#N/A	#N/A	1.7984
unigene33158	#N/A	#N/A	1.79745
unigene22479	#N/A	#N/A	1.79346
PUT-1572	#N/A	#N/A	1.79148
unigene60743	#N/A	---NA---	1.79103
isotig56742	#N/A	#N/A	1.78917
unigene130060	#N/A	#N/A	1.78759
unigene34562	#N/A	#N/A	1.78674
isotig31480	#N/A	#N/A	1.78501
isotig98397	#N/A	#N/A	1.78499
unigene4181	#N/A	#N/A	1.78132
isotig48230	#N/A	#N/A	1.78096
unigene131980	#N/A	#N/A	1.78074
unigene102365	#N/A	#N/A	1.77531
isotig66987	#N/A	#N/A	1.77477
unigene95741	#N/A	---NA---	1.77348
isotig108489	#N/A	#N/A	1.77337
isotig51803	#N/A	---NA---	1.77139
unigene33875	#N/A	MT3_PICGLRecName: Full=Metallothionein-like protein EMB30	1.76954
isotig64036	#N/A	#N/A	1.76935
unigene80524	#N/A	#N/A	1.76803
unigene109951	#N/A	#N/A	1.76795
unigene30823	#N/A	#N/A	1.76661
unigene101091	#N/A	#N/A	1.76451
unigene146923	#N/A	serine carboxypeptidase-like	1.7623
unigene70734	#N/A	#N/A	1.76127
isotig44822	#N/A	#N/A	1.75997
unigene34961	#N/A	#N/A	1.75937
unigene86090	#N/A	#N/A	1.75928
unigene74392	#N/A	#N/A	1.75709
unigene127288	#N/A	#N/A	1.75589
unigene21689	#N/A	#N/A	1.75503
unigene73710	#N/A	#N/A	1.75434
unigene117666	#N/A	#N/A	1.7543
unigene184200	#N/A	#N/A	1.75295
unigene12703	#N/A	#N/A	1.75219
unigene201558	#N/A	#N/A	1.7507
unigene16648	#N/A	#N/A	1.75051
PUT-7970	#N/A	#N/A	1.74932
unigene94991	#N/A	#N/A	1.74807
isotig93548	#N/A	#N/A	1.74688
unigene140552	#N/A	#N/A	1.74627
unigene56297	#N/A	#N/A	1.74604
unigene107064	#N/A	#N/A	1.74539
unigene23113	#N/A	#N/A	1.74027
isotig49756	#N/A	#N/A	1.73989
unigene164944	#N/A	#N/A	1.73172
unigene128955	#N/A	#N/A	1.73058
unigene79772	#N/A	#N/A	1.73042
unigene112635	#N/A	#N/A	1.72998
isotig77643	#N/A	#N/A	1.72909
isotig64735	#N/A	---NA---	1.72466
unigene145198	#N/A	#N/A	1.72392
unigene162897	#N/A	#N/A	1.72184
isotig31466	#N/A	RPP4_ARATHRecName: Full=Disease resistance protein RPP4; AltName: Full=Protein CHILLING-SENSITIVE 2; AltName: Full=Protein RECOGNITION OF PERONOSPORA PARASITICA 4	1.72137
isotig84178	#N/A	#N/A	1.71983
unigene144266	#N/A	#N/A	1.71925
unigene100694	#N/A	#N/A	1.71771
isotig60189	#N/A	#N/A	1.71749
unigene10626	#N/A	#N/A	1.71308
isotig58466	#N/A	#N/A	1.71212
unigene38951	#N/A	#N/A	1.71094
isotig63954	#N/A	#N/A	1.71028
unigene163455	#N/A	#N/A	1.70755
isotig71434	#N/A	#N/A	1.70533
isotig60154	#N/A	#N/A	1.7031
isotig68221	#N/A	#N/A	1.70191
isotig63387	#N/A	#N/A	1.69971
isotig96395	#N/A	#N/A	1.69834
unigene146777	#N/A	TPR1_ORYSJRecName: Full=Protein TPR1; AltName: Full=Aberrant spikelet and panicle1-related 2; AltName: Full=Protein ASP1-RELATED 2; Short=OsASPR2; AltName: Full=Topless-related protein 1; AltName: Full=Topless-related protein 2; Short=OsTPR2	1.69482
unigene14538	#N/A	#N/A	1.69154
unigene15327	#N/A	#N/A	1.69004
unigene126904	#N/A	#N/A	1.68886
isotig48069	#N/A	#N/A	1.68583
unigene35134	#N/A	#N/A	1.68522
unigene107047	#N/A	#N/A	1.68481
unigene91647	#N/A	#N/A	1.68394
unigene76977	#N/A	#N/A	1.68272
unigene100681	#N/A	#N/A	1.681
unigene60907	#N/A	#N/A	1.67751
isotig58820	#N/A	#N/A	1.67744
isotig100518	#N/A	#N/A	1.67484
unigene69637	#N/A	#N/A	1.67285
isotig87209	#N/A	#N/A	1.67089
unigene77272	#N/A	#N/A	1.67035
isotig15624	#N/A	#N/A	1.66819
isotig42919	#N/A	#N/A	1.66687
unigene77498	#N/A	---NA---	1.66604
unigene66502	#N/A	#N/A	1.66563
isotig58518	#N/A	#N/A	1.66482
isotig123601	#N/A	#N/A	1.65998
unigene131525	#N/A	#N/A	1.65837
unigene18978	#N/A	#N/A	1.65724
unigene168503	#N/A	#N/A	1.65714
unigene99900	#N/A	#N/A	1.65679
unigene94588	#N/A	#N/A	1.65547
unigene201962	#N/A	#N/A	1.65294
PUT-14983	#N/A	#N/A	1.65221
unigene93726	#N/A	#N/A	1.65063
unigene78350	#N/A	#N/A	1.64686
unigene78970	#N/A	---NA---	1.64636
isotig92427	#N/A	#N/A	1.64524
isotig58919	#N/A	---NA---	1.64342
unigene103628	#N/A	#N/A	1.64302
unigene102811	#N/A	#N/A	1.64133
isotig55358	#N/A	CYT6_ARATHRecName: Full=Cysteine proteinase inhibitor 6; Short=AtCYS-6; AltName: Full=PIP-M; AltName: Full=PRLI-interacting factor M; Flags: Precursor	1.63982
unigene97590	#N/A	DNJ49_ARATHRecName: Full=Chaperone protein dnaJ 49; Short=AtDjC49; Short=AtJ49	1.63733
isotig37680	#N/A	#N/A	1.63582
isotig46129	#N/A	#N/A	1.63576
unigene13289	#N/A	NCDN_CHICKRecName: Full=Neurochondrin	1.63565
unigene74378	#N/A	#N/A	1.62881
unigene38832	#N/A	#N/A	1.6278
unigene184679	#N/A	#N/A	1.62638
unigene125258	#N/A	#N/A	1.6255
unigene2798	#N/A	#N/A	1.6254
unigene103186	#N/A	#N/A	1.62517
unigene189550	#N/A	#N/A	1.62397
unigene20133	#N/A	#N/A	1.6189
isotig42990	#N/A	#N/A	1.61814
unigene52314	#N/A	#N/A	1.61736
isotig107144	#N/A	#N/A	1.6173
unigene122635	#N/A	#N/A	1.61265
unigene93917	#N/A	#N/A	1.61145
unigene132527	#N/A	#N/A	1.61021
unigene141848	#N/A	#N/A	1.60649
isotig66127	#N/A	#N/A	1.59869
unigene164192	#N/A	#N/A	1.59734
unigene121688	#N/A	#N/A	1.59705
isotig112058	#N/A	#N/A	1.59697
PUT-8299	#N/A	#N/A	1.59406
unigene128172	#N/A	#N/A	1.58946
isotig57299	#N/A	CEPR1_ARATHRecName: Full=Receptor protein-tyrosine kinase CEPR1; AltName: Full=Protein C-TERMINALLY ENCODED PEPTIDE RECEPTOR 1; AltName: Full=Protein XYLEM INTERMIXED WITH PHLOEM 1; Flags: Precursor	1.58829
unigene9469	#N/A	#N/A	1.58706
unigene50922	#N/A	#N/A	1.58631
unigene16704	#N/A	#N/A	1.58497
isotig121459	#N/A	#N/A	1.58423
isotig33718	#N/A	#N/A	1.58418
isotig107323	#N/A	#N/A	1.57922
unigene34547	#N/A	#N/A	1.57902
unigene17448	#N/A	#N/A	1.57848
unigene16329	#N/A	#N/A	1.57637
isotig80722	#N/A	#N/A	1.57537
unigene37073	#N/A	#N/A	1.57375
unigene1003	#N/A	---NA---	1.57375
isotig125109	#N/A	---NA---	1.57347
unigene127286	#N/A	---NA---	1.57339
unigene11668	#N/A	#N/A	1.5719
unigene138645	#N/A	#N/A	1.57019
unigene62821	#N/A	#N/A	1.5654
unigene5508	#N/A	#N/A	1.56438
unigene21029	#N/A	#N/A	1.56378
unigene5123	#N/A	#N/A	1.56367
unigene130746	#N/A	#N/A	1.56298
isotig102355	#N/A	#N/A	1.56293
unigene127067	#N/A	#N/A	1.56257
unigene132666	#N/A	#N/A	1.56239
unigene202685	#N/A	CYC2_CAMACRecName: Full=Iridoid synthase CYC2; AltName: Full=Cyclase 2	1.55903
isotig64635	#N/A	#N/A	1.55793
isotig59757	#N/A	#N/A	1.55524
isotig52228	#N/A	#N/A	1.55404
unigene78405	#N/A	#N/A	1.55339
unigene44417	#N/A	#N/A	1.55253
unigene74535	#N/A	#N/A	1.54522
unigene50170	#N/A	#N/A	1.54317
isotig91065	#N/A	#N/A	1.54208
isotig63657	#N/A	#N/A	1.54081
unigene94388	#N/A	#N/A	1.5388
unigene38841	#N/A	#N/A	1.53486
unigene62841	#N/A	#N/A	1.5347
unigene104082	#N/A	#N/A	1.53378
unigene32921	#N/A	#N/A	1.52971
unigene118143	#N/A	#N/A	1.52939
isotig47838	#N/A	#N/A	1.52825
unigene16917	#N/A	TMVRN_NICGURecName: Full=TMV resistance protein N	1.52573
unigene12276	#N/A	#N/A	1.52268
unigene66294	#N/A	#N/A	1.52254
isotig75293	#N/A	#N/A	1.52214
unigene107029	#N/A	#N/A	1.52191
isotig56030	#N/A	#N/A	1.51742
isotig97433	#N/A	#N/A	1.51567
isotig32586	#N/A	#N/A	1.51303
unigene12550	#N/A	#N/A	1.51181
unigene69915	#N/A	VP13A_SCHPORecName: Full=Vacuolar protein sorting-associated protein 13a	1.51123
unigene53286	#N/A	#N/A	1.51062
isotig78610	#N/A	#N/A	1.51057
isotig27500	#N/A	#N/A	1.5061
isotig69754	#N/A	---NA---	1.50373
unigene92576	#N/A	#N/A	1.5012
unigene32453	#N/A	THYN1_HUMANRecName: Full=Thymocyte nuclear protein 1; AltName: Full=Thymocyte protein Thy28	-1.50005
unigene29587	#N/A	---NA---	-1.50034
unigene46335	#N/A	---NA---	-1.50712
isotig14139	#N/A	---NA---	-1.51479
isotig37698	#N/A	hydroquinone glucosyltransferase	-1.51522
unigene127904	#N/A	ADF9_ORYSJRecName: Full=Actin-depolymerizing factor 9; Short=ADF-9; Short=OsADF9	-1.51584
isotig58934	#N/A	TLP_ORYSJRecName: Full=Thaumatin-like protein; Flags: Precursor	-1.51951
isotig62973	#N/A	---NA---	-1.52245
isotig40390	#N/A	---NA---	-1.52288
unigene109600	#N/A	EDS1L_ARATHRecName: Full=Protein EDS1L; AltName: Full=Enhanced disease susceptibility 1-like	-1.52693
unigene135616	#N/A	---NA---	-1.53017
unigene206298	#N/A	SC61B_ARATHRecName: Full=Protein transport protein Sec61 subunit beta	-1.53193
unigene22127	#N/A	---NA---	-1.53487
isotig77997	#N/A	---NA---	-1.54011
unigene146716	#N/A	---NA---	-1.54503
unigene118537	#N/A	E70A1_ARATHRecName: Full=Exocyst complex component EXO70A1; Short=AtExo70a1; AltName: Full=Exocyst subunit Exo70 family protein A1	-1.54621
unigene132988	#N/A	---NA---	-1.5548
unigene101726	#N/A	SCGT_TOBACRecName: Full=Scopoletin glucosyltransferase; AltName: Full=Phenylpropanoid:glucosyltransferase 1	-1.56086
isotig37276	#N/A	unknown	-1.56393
unigene56119	#N/A	---NA---	-1.56672
isotig104310	#N/A	Y4920_ARATHRecName: Full=Uncharacterized protein At4g37920	-1.56893
unigene8483	#N/A	PARP6_PONABRecName: Full=Protein mono-ADP-ribosyltransferase PARP6; AltName: Full=ADP-ribosyltransferase diphtheria toxin-like 17; Short=ARTD17; AltName: Full=Poly	-1.57923
isotig68113	#N/A	---NA---	-1.58111
isotig113139	#N/A	---NA---	-1.58201
isotig31200	#N/A	mycophenolic acid synthesis protein B-like	-1.58476
unigene3785	#N/A	---NA---	-1.59203
unigene29539	#N/A	KIC_ARATHRecName: Full=Calcium-binding protein KIC; AltName: Full=KCBP-interacting calcium-binding protein	-1.59512
isotig49688	#N/A	Y3730_DICDIRecName: Full=PI-PLC X-box domain-containing protein DDB_G0293730	-1.61423
isotig58252	#N/A	---NA---	-1.63138
unigene11726	#N/A	---NA---	-1.63146
unigene146153	#N/A	NLTP_PINTARecName: Full=Non-specific lipid-transfer protein; Short=LTP; Flags: Precursor	-1.63778
unigene206290	#N/A	---NA---	-1.63785
isotig49638	#N/A	MWL1_ARATHRecName: Full=Protein MODIFYING WALL LIGNIN-1; Short=MWL-1; Flags: Precursor	-1.63955
unigene162474	#N/A	PHT43_ORYSJRecName: Full=Probable anion transporter 3	-1.65493
unigene30954	#N/A	---NA---	-1.65568
isotig26227	#N/A	---NA---	-1.65815
unigene4684	#N/A	---NA---	-1.65933
unigene110193	#N/A	---NA---	-1.66888
unigene147534	#N/A	RL402_TRYCRRecName: Full=Ubiquitin-60S ribosomal protein L40; Contains: RecName: Full=Ubiquitin; Contains: RecName: Full=60S ribosomal protein L40; Flags: Precursor	-1.66954
isotig26686	#N/A	protein transport protein Sec61 subunit gamma-1	-1.672
unigene121257	#N/A	CRK27_ARATHRecName: Full=Cysteine-rich receptor-like protein kinase 27; Short=Cysteine-rich RLK27; Flags: Precursor	-1.67477
isotig33834	#N/A	(+)-neomenthol dehydrogenase	-1.68126
unigene8802	#N/A	---NA---	-1.6826
isotig66402	#N/A	HQGT_RAUSERecName: Full=Hydroquinone glucosyltransferase; AltName: Full=Arbutin synthase	-1.68542
isotig52345	#N/A	GALS1_ARATHRecName: Full=Galactan beta-1	-1.68614
isotig138629	#N/A	---NA---	-1.68884
isotig44224	#N/A	Transmembrane protein	-1.69187
isotig45923	#N/A	expansin A1	-1.70187
isotig116388	#N/A	---NA---	-1.70385
isotig56249	#N/A	SWT16_ORYSJRecName: Full=Bidirectional sugar transporter SWEET16; Short=OsSWEET16	-1.70754
isotig36724	#N/A	---NA---	-1.71273
isotig47648	#N/A	methyltransferase protein	-1.71372
unigene3835	#N/A	ZIP4_ARATHRecName: Full=Zinc transporter 4	-1.72654
unigene3704	#N/A	Y1864_ARATHRecName: Full=Probable receptor-like protein kinase At1g80640; Flags: Precursor	-1.73165
unigene20703	#N/A	---NA---	-1.73246
unigene209839	#N/A	---NA---	-1.73484
unigene127563	#N/A	3)-beta-glucan endohydrolase; Short=(1-	-1.73673
isotig36848	#N/A	Oxoglutarate/iron-dependent dioxygenase	-1.73688
isotig44859	#N/A	metal transporter Nramp3	-1.74451
unigene206855	#N/A	DNAT1_ARATHRecName: Full=1	-1.74943
isotig30699	#N/A	2-alkenal reductase (NADP(+)-dependent)-like	-1.75511
unigene1895	#N/A	---NA---	-1.75693
isotig46924	#N/A	lysM domain receptor-like kinase 3	-1.76007
isotig11910	#N/A	aldose 1-epimerase	-1.76339
unigene119404	#N/A	---NA---	-1.76891
unigene202703	#N/A	---NA---	-1.77794
unigene76270	#N/A	SYFM_ARATHRecName: Full=Phenylalanine--tRNA ligase	-1.78526
unigene4267	#N/A	---NA---	-1.78905
unigene1617	#N/A	---NA---	-1.79209
unigene18745	#N/A	CAP16_ARATHRecName: Full=Putative clathrin assembly protein At4g40080	-1.79312
unigene143573	#N/A	---NA---	-1.79345
isotig48224	#N/A	---NA---	-1.7938
unigene95364	#N/A	---NA---	-1.79592
isotig73347	#N/A	VAS_ARATHRecName: Full=Lipid transfer-like protein VAS; Flags: Precursor	-1.79735
unigene73869	#N/A	---NA---	-1.80223
isotig63300	#N/A	CAR10_ARATHRecName: Full=Protein C2-DOMAIN ABA-RELATED 10	-1.80269
unigene132947	#N/A	---NA---	-1.80649
isotig22585	#N/A	E3 ubiquitin ligase BIG BROTHER-related	-1.81951
unigene147071	#N/A	---NA---	-1.8254
isotig45705	#N/A	cytokinin hydroxylase-like	-1.82998
isotig105520	#N/A	---NA---	-1.83035
isotig126531	#N/A	---NA---	-1.83466
unigene117994	#N/A	---NA---	-1.83831
isotig34402	#N/A	---NA---	-1.84003
unigene35483	#N/A	---NA---	-1.84043
isotig17259	#N/A	embryo-specific protein ATS3B	-1.8469
isotig46670	#N/A	---NA---	-1.84943
unigene93562	#N/A	---NA---	-1.8524
unigene93937	#N/A	SCGT_TOBACRecName: Full=Scopoletin glucosyltransferase; AltName: Full=Phenylpropanoid:glucosyltransferase 1	-1.85765
isotig47490	#N/A	unknown	-1.86655
unigene206733	#N/A	---NA---	-1.87048
unigene209827	#N/A	PPA1_SOLLCRecName: Full=Acid phosphatase 1; AltName: Full=Apase-1(1); Flags: Precursor	-1.87069
unigene198196	#N/A	---NA---	-1.87212
unigene17588	#N/A	RBK2_ARATHRecName: Full=Receptor-like cytosolic serine/threonine-protein kinase RBK2; AltName: Full=Protein ROP BINDING PROTEIN KINASES 2	-1.87748
isotig43171	#N/A	probable plastid-lipid-associated protein 14	-1.88094
unigene7566	#N/A	PPCE_MOUSERecName: Full=Prolyl endopeptidase; Short=PE; AltName: Full=Post-proline cleaving enzyme	-1.8818
isotig50133	#N/A	MTDH_FRAANRecName: Full=Probable mannitol dehydrogenase; AltName: Full=NAD-dependent mannitol dehydrogenase	-1.89174
isotig100805	#N/A	---NA---	-1.89567
isotig31982	#N/A	---NA---	-1.90416
isotig71967	#N/A	PPA1_SOLLCRecName: Full=Acid phosphatase 1; AltName: Full=Apase-1(1); Flags: Precursor	-1.90612
unigene95238	#N/A	---NA---	-1.90817
isotig50847	#N/A	Y3136_ARATHRecName: Full=Clavaminate synthase-like protein At3g21360	-1.90903
isotig37006	#N/A	---NA---	-1.9237
unigene11555	#N/A	---NA---	-1.92671
unigene138437	#N/A	---NA---	-1.93283
unigene140370	#N/A	NLTP_PINTARecName: Full=Non-specific lipid-transfer protein; Short=LTP; Flags: Precursor	-1.93516
isotig50215	#N/A	---NA---	-1.9398
isotig50905	#N/A	---NA---	-1.95014
unigene141796	#N/A	---NA---	-1.95017
unigene35987	#N/A	---NA---	-1.95726
unigene124878	#N/A	EIF3G_XENTRRecName: Full=Eukaryotic translation initiation factor 3 subunit G; Short=eIF3g; AltName: Full=Eukaryotic translation initiation factor 3 RNA-binding subunit; Short=eIF-3 RNA-binding subunit; AltName: Full=Eukaryotic translation initiation factor 3 subunit 4	-1.96209
isotig123058	#N/A	PMGI_RICCORecName: Full=2	-1.96709
unigene96878	#N/A	---NA---	-1.97351
unigene99886	#N/A	AX15A_SOYBNRecName: Full=Auxin-induced protein 15A	-1.98037
isotig118921	#N/A	UGT9_CATRORecName: Full=UDP glycosyltransferase 9; Short=CrUGT9	-1.98514
isotig56764	#N/A	XTH_WHEATRecName: Full=Probable xyloglucan endotransglucosylase/hydrolase; Flags: Precursor	-1.98608
unigene7105	#N/A	DTX40_ARATHRecName: Full=Protein DETOXIFICATION 40; Short=AtDTX40; AltName: Full=Multidrug and toxic compound extrusion protein 40; Short=MATE protein 40	-1.99852
unigene42442	#N/A	---NA---	-1.99868
PUT-6604	#N/A	LEA14_GOSHIRecName: Full=Late embryogenesis abundant protein Lea14-A	-2.00496
unigene23428	#N/A	---NA---	-2.00599
unigene183486	#N/A	---NA---	-2.00753
isotig52265	#N/A	TIP11_ARATHRecName: Full=Aquaporin TIP1-1; AltName: Full=Aquaporin TIP; AltName: Full=Gamma-tonoplast intrinsic protein; Short=Gamma-TIP; AltName: Full=Tonoplast intrinsic protein 1-1; Short=AtTIP1;1; AltName: Full=Tonoplast intrinsic protein	-2.0162
isotig23628	#N/A	---NA---	-2.02165
PUT-6396	#N/A	Y093_MYCS2RecName: Full=Putative S-adenosyl-L-methionine-dependent methyltransferase MSMEG_0093	-2.02266
isotig20065	#N/A	unknown	-2.02567
isotig13427	#N/A	Calcium-binding EF-hand	-2.02601
unigene13343	#N/A	---NA---	-2.04693
isotig15017	#N/A	tetraspanin-19 isoform X1	-2.05195
unigene15151	#N/A	---NA---	-2.05994
unigene26990	#N/A	---NA---	-2.06064
isotig44032	#N/A	nematode resistance protein-like HSPRO2	-2.07092
isotig110110	#N/A	ERG3_ORYSIRecName: Full=Elicitor-responsive protein 3; AltName: Full=16 kDa phloem protein; AltName: Full=RPP16	-2.08121
unigene166535	#N/A	AMP1_PINMORecName: Full=Antimicrobial peptide 1; AltName: Full=10.6 kDa protein; AltName: Full=PMAP1; Flags: Precursor	-2.09622
isotig38912	#N/A	unknown	-2.09843
isotig86420	#N/A	---NA---	-2.12195
unigene37835	#N/A	EDSBC_ARATHRecName: Full=Protein EDS1B; AltName: Full=Enhanced disease susceptibility 1 protein B	-2.1491
unigene210441	#N/A	NLTP_PINTARecName: Full=Non-specific lipid-transfer protein; Short=LTP; Flags: Precursor	-2.17168
unigene24426	#N/A	B3GT2_ARATHRecName: Full=Probable beta-1	-2.1734
isotig18130	#N/A	NDR1/HIN1-like protein 1	-2.17547
unigene22320	#N/A	---NA---	-2.17743
isotig47051	#N/A	phenylcoumaran benzylic ether reductase	-2.18294
unigene13259	#N/A	TIM10_ARATHRecName: Full=Mitochondrial import inner membrane translocase subunit TIM10	-2.18437
isotig60457	#N/A	---NA---	-2.18752
unigene56275	#N/A	ITN1_ARATHRecName: Full=Ankyrin repeat-containing protein ITN1; AltName: Full=Protein INCREASED TOLERANCE TO NACL	-2.19463
isotig61923	#N/A	CAR8_ARATHRecName: Full=Protein C2-DOMAIN ABA-RELATED 8	-2.20714
PUT-3516007	#N/A	TAR1_KLULARecName: Full=Protein TAR1	-2.22086
unigene8189	#N/A	TET18_ARATHRecName: Full=Tetraspanin-18; AltName: Full=TOM2A homologous protein 2	-2.23379
isotig35480	#N/A	unknown	-2.24604
unigene3078	#N/A	---NA---	-2.26504
isotig121886	#N/A	POL3_DROMERecName: Full=Retrovirus-related Pol polyprotein from transposon 17.6; Includes: RecName: Full=Protease; Includes: RecName: Full=Reverse transcriptase; Includes: RecName: Full=Endonuclease	-2.26666
unigene13518	#N/A	---NA---	-2.26686
isotig25492	#N/A	---NA---	-2.26719
unigene189366	#N/A	DLO1_ARATHRecName: Full=Protein DMR6-LIKE OXYGENASE 1; AltName: Full=2-oxoglutarate (2OG)-Fe(II) oxygenase-like protein DLO1; AltName: Full=Protein SENESCENCE-ASSOCIATED GENE 108; AltName: Full=Salicylate 3-hydroxylase DLO1; Short=S3H DLO1; Short=SA 3-hydroxylase DLO1; Short=Salicylic acid 3-hydroxylase DLO1	-2.28488
isotig67898	#N/A	---NA---	-2.28773
isotig37754	#N/A	---NA---	-2.29636
unigene144789	#N/A	---NA---	-2.29682
isotig80162	#N/A	---NA---	-2.30297
isotig36378	#N/A	ADP-ribosylation factor GTPase-activating protein AGD12-like	-2.31657
isotig45169	#N/A	scopoletin glucosyltransferase-like	-2.35006
isotig56505	#N/A	---NA---	-2.36754
isotig87953	#N/A	---NA---	-2.38525
isotig88044	#N/A	---NA---	-2.38689
isotig131009	#N/A	---NA---	-2.39172
isotig54976	#N/A	---NA---	-2.39297
unigene9951	#N/A	---NA---	-2.39663
unigene23554	#N/A	---NA---	-2.40571
unigene193745	#N/A	---NA---	-2.42533
isotig60337	#N/A	---NA---	-2.42621
unigene5947	#N/A	GIL1_ARATHRecName: Full=Protein GRAVITROPIC IN THE LIGHT 1	-2.42762
unigene4238	#N/A	---NA---	-2.43116
isotig47982	#N/A	transcription factor	-2.43546
unigene35449	#N/A	---NA---	-2.43876
isotig48054	#N/A	Protein SRG1	-2.45706
unigene140425	#N/A	---NA---	-2.46102
PUT-14282	#N/A	---NA---	-2.48421
unigene34899	#N/A	LEC_PARPCRecName: Full=Mannose/glucose-specific lectin	-2.48558
unigene102988	#N/A	---NA---	-2.50459
isotig110888	#N/A	---NA---	-2.50524
PUT-15912	#N/A	---NA---	-2.50767
isotig44339	#N/A	protein HOTHEAD-like	-2.51488
isotig102924	#N/A	---NA---	-2.51565
unigene13886	#N/A	PROT1_ORYSJRecName: Full=Proline transporter 1; AltName: Full=OsPROT	-2.52284
isotig31474	#N/A	zinc transporter 8-like	-2.53467
unigene40259	#N/A	---NA---	-2.53811
isotig27042	#N/A	glutamate receptor 3.3	-2.57717
unigene122149	#N/A	---NA---	-2.58021
isotig16780	#N/A	MLP-like protein 423	-2.6058
isotig62051	#N/A	---NA---	-2.60785
isotig71029	#N/A	---NA---	-2.60912
unigene206463	#N/A	---NA---	-2.62907
unigene210321	#N/A	TVP23_ARATHRecName: Full=Golgi apparatus membrane protein-like protein ECHIDNA	-2.64437
unigene128928	#N/A	---NA---	-2.733
unigene184941	#N/A	SAC2_ARATHRecName: Full=Phosphoinositide phosphatase SAC2; Short=AtSAC2; AltName: Full=Phosphatidylinositol 3	-2.74098
unigene210329	#N/A	---NA---	-2.78468
unigene26753	#N/A	XLG1_ARATHRecName: Full=Extra-large guanine nucleotide-binding protein 1; AltName: Full=Extra-large GTP-binding protein 1; Short=Extra-large G-protein 1	-2.81193
unigene185337	#N/A	---NA---	-2.82089
unigene93581	#N/A	MDLL_ARATHRecName: Full=(R)-mandelonitrile lyase-like; AltName: Full=Hydroxynitrile lyase-like; Short=(R)-oxynitrilase-like; Flags: Precursor	-2.82409
unigene483	#N/A	---NA---	-2.90426
unigene98629	#N/A	---NA---	-2.92896
isotig52946	#N/A	---NA---	-2.94572
unigene149797	#N/A	---NA---	-2.95756
unigene134883	#N/A	---NA---	-2.96255
unigene9362	#N/A	BEBT_TOBACRecName: Full=Benzyl alcohol O-benzoyltransferase; AltName: Full=Benzoyl coenzyme A:benzyl alcohol benzoyl transferase	-2.99255
isotig58746	#N/A	ACBP1_ARATHRecName: Full=Acyl-CoA-binding domain-containing protein 1; Short=Acyl-CoA binding protein 1	-3.00778
isotig59529	#N/A	---NA---	-3.07567
unigene32208	#N/A	---NA---	-3.08827
unigene205784	#N/A	---NA---	-3.12028
unigene39310	#N/A	SOT8_ARATHRecName: Full=Cytosolic sulfotransferase 8; Short=AtSOT8; AltName: Full=Sulfotransferase 4b; Short=AtST4b	-3.12913
isotig64451	#N/A	---NA---	-3.17178
isotig102138	#N/A	---NA---	-3.18282
unigene24068	#N/A	FMO1_ARATHRecName: Full=Probable flavin-containing monooxygenase 1	-3.18563
isotig108879	#N/A	---NA---	-3.21044
isotig87552	#N/A	---NA---	-3.21564
unigene102636	#N/A	PHM8_YEASTRecName: Full=Phosphate metabolism protein 8	-3.23019
unigene95320	#N/A	---NA---	-3.24124
unigene198807	#N/A	---NA---	-3.24164
isotig50800	#N/A	SCGT_TOBACRecName: Full=Scopoletin glucosyltransferase; AltName: Full=Phenylpropanoid:glucosyltransferase 1	-3.28632
unigene100635	#N/A	DPH1_DICDIRecName: Full=2-(3-amino-3-carboxypropyl)histidine synthase subunit 1; AltName: Full=Diphthamide biosynthesis protein 1; AltName: Full=Diphtheria toxin resistance protein 1; AltName: Full=S-adenosyl-L-methionine:L-histidine 3-amino-3-carboxypropyltransferase 1	-3.32726
unigene97090	#N/A	---NA---	-3.35181
unigene162644	#N/A	PROT2_ARATHRecName: Full=Proline transporter 2; Short=AtPROT2	-3.35561
unigene195384	#N/A	---NA---	-3.36845
unigene48063	#N/A	LACB2_RATRecName: Full=Endoribonuclease LACTB2; AltName: Full=Beta-lactamase-like protein 2	-3.4268
unigene7621	#N/A	PLY15_ARATHRecName: Full=Probable pectate lyase 15; AltName: Full=Pectate lyase A11; Flags: Precursor	-3.43795
unigene109197	#N/A	---NA---	-3.49653
unigene35919	#N/A	---NA---	-3.50789
isotig53452	#N/A	---NA---	-3.5388
isotig51049	#N/A	AOR_ARATHRecName: Full=NADPH-dependent alkenal/one oxidoreductase	-3.56185
isotig73055	#N/A	---NA---	-3.56754
unigene94634	#N/A	CALSB_ARATHRecName: Full=Callose synthase 11; AltName: Full=1	-3.58488
unigene30395	#N/A	HIP23_ARATHRecName: Full=Heavy metal-associated isoprenylated plant protein 23; Short=AtHIP23; Flags: Precursor	-3.62525
isotig48621	#N/A	amino acid permease 3	-3.68861
isotig12113	#N/A	---NA---	-3.71042
isotig64171	#N/A	DJ1C_ARATHRecName: Full=Protein DJ-1 homolog C; Short=AtDJ1C; Flags: Precursor	-3.72053
isotig46375	#N/A	unknown	-3.75887
isotig60629	#N/A	---NA---	-3.7975
unigene148604	#N/A	---NA---	-3.88844
unigene176637	#N/A	---NA---	-3.90021
unigene70940	#N/A	ZIP1_ARATHRecName: Full=Zinc transporter 1; AltName: Full=ZRT/IRT-like protein 1; Flags: Precursor	-3.92638
unigene184579	#N/A	---NA---	-3.93359
unigene33420	#N/A	---NA---	-3.95189
isotig86875	#N/A	---NA---	-3.95624
unigene54956	#N/A	NPC3_ARATHRecName: Full=Non-specific phospholipase C3	-3.98593
unigene9452	#N/A	EXOL2_ARATHRecName: Full=Protein EXORDIUM-like 2; Flags: Precursor	-3.99887
unigene4608	#N/A	DNAT1_ARATHRecName: Full=1	-4.0074
isotig33508	#N/A	auxin-binding protein ABP19a	-4.02427
isotig30540	#N/A	---NA---	-4.02638
isotig30552	#N/A	O-acyltransferase WSD1-like	-4.04003
isotig18950	#N/A	defensin J1-2-like	-4.11882
unigene81562	#N/A	---NA---	-4.1363
isotig58566	#N/A	40G3_ORYSJRecName: Full=Ricin B-like lectin R40G3; AltName: Full=Osr40g3	-4.14876
isotig73856	#N/A	---NA---	-4.15548
isotig85926	#N/A	---NA---	-4.17255
isotig79199	#N/A	AAP5_ARATHRecName: Full=Amino acid permease 5; AltName: Full=Amino acid transporter AAP5	-4.22351
unigene207678	#N/A	---NA---	-4.23422
unigene148514	#N/A	LAC3_ORYSJRecName: Full=Laccase-3; AltName: Full=Benzenediol:oxygen oxidoreductase 3; AltName: Full=Diphenol oxidase 3; AltName: Full=Urishiol oxidase 3; Flags: Precursor	-4.24706
PUT-10439	#N/A	VA714_ARATHRecName: Full=Vesicle-associated membrane protein 714; Short=AtVAMP714	-4.34373
unigene96605	#N/A	UFOG_PETHYRecName: Full=Anthocyanidin-3-O-glucoside rhamnosyltransferase; AltName: Full=Anthocyanin rhamnosyl transferase	-4.35431
unigene19118	#N/A	---NA---	-4.36068
unigene67898	#N/A	---NA---	-4.36463
unigene14691	#N/A	ZIP5_ORYSJRecName: Full=Zinc transporter 5; AltName: Full=ZRT/IRT-like protein 5; Short=OsZIP5; Flags: Precursor	-4.3894
unigene79178	#N/A	SD25_ARATHRecName: Full=G-type lectin S-receptor-like serine/threonine-protein kinase SD2-5; AltName: Full=S-domain-2 (SD2) receptor kinase 5; Short=SD2-5; Flags: Precursor	-4.39931
unigene183830	#N/A	---NA---	-4.41328
isotig79755	#N/A	---NA---	-4.46106
unigene35942	#N/A	---NA---	-4.50942
unigene97327	#N/A	---NA---	-4.51912
unigene21648	#N/A	---NA---	-4.53101
unigene187132	#N/A	GAUT1_ARATHRecName: Full=Polygalacturonate 4-alpha-galacturonosyltransferase; AltName: Full=Alpha-1	-4.53937
unigene11461	#N/A	NAS_SOLLCRecName: Full=Nicotianamine synthase; AltName: Full=Chloronerva; AltName: Full=S-adenosyl-L-methionine:S-adenosyl-L-methionine:S-adenosyl-methionine 3-amino-3-carboxypropyltransferase	-4.55573
isotig65050	#N/A	ASPG1_ARATHRecName: Full=Protein ASPARTIC PROTEASE IN GUARD CELL 1; Short=AtASPG1; Flags: Precursor	-4.56976
isotig38480	#N/A	---NA---	-4.60749
unigene69150	#N/A	---NA---	-4.68281
unigene177854	#N/A	---NA---	-4.72846
unigene36522	#N/A	---NA---	-4.74154
isotig81704	#N/A	---NA---	-4.74815
unigene5185	#N/A	---NA---	-4.78952
unigene45196	#N/A	---NA---	-4.79156
unigene46141	#N/A	---NA---	-4.81898
unigene44653	#N/A	---NA---	-4.82546
isotig33978	#N/A	NPF family transporter	-4.83457
isotig50584	#N/A	PYRD2_RATRecName: Full=Pyridine nucleotide-disulfide oxidoreductase domain-containing protein 2	-4.83585
unigene20505	#N/A	---NA---	-4.84851
isotig77902	#N/A	---NA---	-4.87903
unigene280	#N/A	---NA---	-4.88219
isotig76664	#N/A	---NA---	-4.89309
unigene194344	#N/A	---NA---	-4.90757
unigene66262	#N/A	CBPA_PSESMRecName: Full=Curved DNA-binding protein	-4.91099
unigene18029	#N/A	---NA---	-4.91521
unigene4011	#N/A	---NA---	-4.92583
isotig104020	#N/A	---NA---	-4.97713
unigene96510	#N/A	---NA---	-5.04594
unigene102815	#N/A	---NA---	-5.05185
isotig104091	#N/A	---NA---	-5.05535
unigene22803	#N/A	HIP24_ARATHRecName: Full=Heavy metal-associated isoprenylated plant protein 24; Short=AtHIP24; Flags: Precursor	-5.07701
unigene100270	#N/A	---NA---	-5.08285
unigene24588	#N/A	---NA---	-5.10252
unigene75718	#N/A	LAC3_ARATHRecName: Full=Laccase-3; AltName: Full=Benzenediol:oxygen oxidoreductase 3; AltName: Full=Diphenol oxidase 3; AltName: Full=Urishiol oxidase 3; Flags: Precursor	-5.10756
PUT-10879	#N/A	---NA---	-5.11905
isotig10564	#N/A	late embryogenesis abundant protein	-5.14547
isotig65837	#N/A	---NA---	-5.15622
unigene207180	#N/A	---NA---	-5.1573
unigene210095	#N/A	---NA---	-5.16937
unigene163298	#N/A	SYIC_ARATHRecName: Full=Isoleucine--tRNA ligase	-5.17524
isotig54057	#N/A	---NA---	-5.18462
unigene199076	#N/A	---NA---	-5.2397
unigene42514	#N/A	---NA---	-5.31166
isotig57993	#N/A	HHT1_ARATHRecName: Full=Omega-hydroxypalmitate O-feruloyl transferase; AltName: Full=Omega-hydroxyacid hydroxycinnamoyltransferase; AltName: Full=Protein ALIPHATIC SUBERIN FERULOYL TRANSFERASE	-5.34354
unigene130046	#N/A	---NA---	-5.3592
isotig14598	#N/A	protein EXORDIUM-like 2	-5.37874
isotig80443	#N/A	DRB2_ARATHRecName: Full=Double-stranded RNA-binding protein 2; AltName: Full=dsRNA-binding protein 2; Short=AtDRB2	-5.39083
unigene12553	#N/A	---NA---	-5.4311
isotig101919	#N/A	COBRA_ARATHRecName: Full=Protein COBRA; AltName: Full=Cell expansion protein; Flags: Precursor	-5.45063
isotig104790	#N/A	---NA---	-5.49445
unigene177428	#N/A	---NA---	-5.51942
isotig48465	#N/A	expansin A3	-5.56077
isotig58141	#N/A	---NA---	-5.57361
isotig64359	#N/A	---NA---	-5.59736
PUT-5672	#N/A	EFTM_ARATHRecName: Full=Elongation factor Tu	-5.60368
unigene54564	#N/A	SRG1_ARATHRecName: Full=Protein SRG1; Short=AtSRG1; AltName: Full=Protein SENESCENCE-RELATED GENE 1	-5.63249
isotig85536	#N/A	---NA---	-5.63458
unigene16843	#N/A	---NA---	-5.65418
unigene5093	#N/A	3)-beta-glucan endohydrolase; Short=(1-	-5.67628
unigene21715	#N/A	NLTP1_BRANARecName: Full=Non-specific lipid-transfer protein 1; Short=LTP 1; Flags: Precursor	-5.75329
isotig35078	#N/A	water-stress inducible protein 1	-5.75808
unigene16313	#N/A	---NA---	-5.76482
isotig80083	#N/A	ZIP8_ORYSJRecName: Full=Zinc transporter 8; AltName: Full=ZRT/IRT-like protein 8; Short=OsZIP8; Flags: Precursor	-5.82052
unigene66720	#N/A	---NA---	-5.82524
unigene21484	#N/A	FRI3_SOYBNRecName: Full=Ferritin-3	-5.83192
isotig16217	#N/A	unknown	-5.83611
unigene207774	#N/A	SDR1_PICABRecName: Full=Short-chain type dehydrogenase/reductase	-5.84847
unigene25488	#N/A	---NA---	-5.91548
unigene36186	#N/A	AGP22_ARATHRecName: Full=Arabinogalactan protein 22; Short=AtAGP22; AltName: Full=Arabinogalactan peptide 22; Short=AG-peptide 22; Flags: Precursor	-6.05157
unigene53013	#N/A	---NA---	-6.1205
unigene33509	#N/A	---NA---	-6.12681
isotig23323	#N/A	unknown	-6.13843
unigene53595	#N/A	NAS4_ARATHRecName: Full=Probable nicotianamine synthase 4; AltName: Full=S-adenosyl-L-methionine:S-adenosyl-L-methionine:S-adenosyl-methionine 3-amino-3-carboxypropyltransferase 4	-6.14777
unigene35787	#N/A	---NA---	-6.15698
unigene202870	#N/A	---NA---	-6.15771
isotig80373	#N/A	MLTB_ECOLIRecName: Full=Membrane-bound lytic murein transglycosylase B; AltName: Full=35 kDa soluble lytic transglycosylase; AltName: Full=Murein hydrolase B; AltName: Full=Slt35; Flags: Precursor	-6.25141
unigene210269	#N/A	---NA---	-6.3726
isotig80864	#N/A	---NA---	-6.37457
unigene205749	#N/A	---NA---	-6.52467
unigene132935	#N/A	---NA---	-6.60826
unigene31030	#N/A	OPT3_ARATHRecName: Full=Oligopeptide transporter 3; Short=AtOPT3	-6.64571
unigene28082	#N/A	---NA---	-6.69326
unigene131178	#N/A	---NA---	-6.74469
isotig112176	#N/A	---NA---	-6.81262
unigene18994	#N/A	OPT3_ARATHRecName: Full=Oligopeptide transporter 3; Short=AtOPT3	-6.97404
unigene141811	#N/A	---NA---	-7.04245
unigene210304	#N/A	MCTS1_DICDIRecName: Full=Malignant T-cell-amplified sequence 1 homolog; Short=MCT-1	-7.18981
isotig42776	#N/A	chloride channel protein CLC-d isoform X1	-8.03309
isotig18361	#N/A	---NA---	-8.85572
Gal 1056/R18T vs Oria 6/R18T
Gene ID	Bin Name	GO Annotation	Log2FC
unigene146910	Amino acid metabolism.biosynthesis.aspartate family.aspartate-derived amino acids.isoleucine.ketol-acid reductoisomerase.	ILV5_SPIOLRecName: Full=Ketol-acid reductoisomerase, chloroplastic; AltName: Full=Acetohydroxy-acid reductoisomerase; AltName: Full=Alpha-keto-beta-hydroxylacyl reductoisomerase; Flags: Precursor	3.74071
unigene133386	Amino acid metabolism.biosynthesis.aspartate family.aspartate-derived amino acids.lysine.diaminopimelate decarboxylase.	DCDA1_ARATHRecName: Full=Diaminopimelate decarboxylase 1, chloroplastic; Short=DAP decarboxylase 1; Short=DAPDC 1; Flags: Precursor	4.70024
isotig51227	Amino acid metabolism.biosynthesis.aspartate family.aspartate-derived amino acids.lysine.diaminopimelate decarboxylase.	DCDA1_ARATHRecName: Full=Diaminopimelate decarboxylase 1, chloroplastic; Short=DAP decarboxylase 1; Short=DAPDC 1; Flags: Precursor	4.27319
unigene34452	'Amino acid metabolism.biosynthesis.aspartate family.aspartate-derived amino acids.methionine.L-homocysteine S-methyltransferase activities.methyl-tetrahydrofolate-dependent methionine synthase'	METE_CATRORecName: Full=5-methyltetrahydropteroyltriglutamate--homocysteine methyltransferase; AltName: Full=Cobalamin-independent methionine synthase isozyme; AltName: Full=Vitamin-B12-independent methionine synthase isozyme	-2.90972
unigene127569	'Amino acid metabolism.biosynthesis.shikimate family.phenylalanine and tyrosine.arogenate dehydratase (ADT)'	AROD6_ARATHRecName: Full=Arogenate dehydratase/prephenate dehydratase 6, chloroplastic; Short=AtADT6; Short=AtPDT6; Flags: Precursor	-1.50291
isotig44995	'Amino acid metabolism.biosynthesis.shikimate family.phenylalanine and tyrosine.arogenate dehydratase (ADT)'	arogenate dehydratase/prephenate dehydratase 6, chloroplastic-like	-1.63677
unigene9037	'Amino acid metabolism.biosynthesis.shikimate family.phenylalanine and tyrosine.arogenate dehydratase (ADT)'	AROD2_ARATHRecName: Full=Arogenate dehydratase/prephenate dehydratase 2, chloroplastic; Short=AtADT2; Short=AtPDT2; Flags: Precursor	-1.79998
isotig46521	'Amino acid metabolism.biosynthesis.shikimate family.phenylalanine and tyrosine.arogenate dehydratase (ADT)'	PDR1	-2.84095
unigene37772	'Amino acid metabolism.biosynthesis.shikimate family.phenylalanine and tyrosine.chorismate mutase'	CM3_ARATHRecName: Full=Chorismate mutase 3, chloroplastic; Short=AtCM3; AltName: Full=CM-3; Flags: Precursor	-2.32789
isotig44361	'Amino acid metabolism.biosynthesis.shikimate family.shikimate pathway.3-deoxy-D-arabino-heptulosonate 7-phosphate (DAHP) synthase'	phospho-2-dehydro-3-deoxyheptonate aldolase 1, chloroplastic-like	-2.02715
isotig33228	Amino acid metabolism.degradation.aromatic amino acid.tyrosine.maleylacetoacetate isomerase.	glutathione S-transferase-like protein	-2.04667
unigene189699	Amino acid metabolism.degradation.branched-chain amino acid.valine.3-hydroxyisobutyrate dehydrogenase.	3HIDH_RABITRecName: Full=3-hydroxyisobutyrate dehydrogenase; Short=HIBADH	-6.11786
isotig47902	Carbohydrate metabolism.fermentation.alcoholic fermentation.alcohol dehydrogenase.	alcohol dehydrogenase-like 4	-2.02618
unigene198607	Carbohydrate metabolism.nucleotide sugar biosynthesis.GDP-D-mannose biosynthesis.GDP-D-mannose pyrophosphohydrolase (NUDT20).	NUD20_ARATHRecName: Full=Nudix hydrolase 20, chloroplastic; Short=AtNUDT20; Flags: Precursor	-1.55832
unigene127637	Carbohydrate metabolism.nucleotide sugar biosynthesis.UDP-D-glucuronic acid biosynthesis.myo-inositol oxidation pathway (MIOP).myo-inositol-1-phosphate synthase.	INO1_TOBACRecName: Full=Inositol-3-phosphate synthase; Short=MIP synthase; AltName: Full=Myo-inositol 1-phosphate synthase; Short=IPS; Short=MI-1-P synthase	-1.89676
isotig46638	'Carbohydrate metabolism.nucleotide sugar biosynthesis.UDP-L-arabinose biosynthesis.UDP-L-arabinose mutase'	Reversibly glycosylated polypeptide family	2.17613
unigene145504	Carbohydrate metabolism.nucleotide sugar biosynthesis.UDP-L-rhamnose biosynthesis.UDP-L-rhamnose synthase.	CCR1_ARATHRecName: Full=Cinnamoyl-CoA reductase 1; Short=AtCCR1; AltName: Full=Protein IRREGULAR XYLEM 4	-1.95581
isotig50650	'Carbohydrate metabolism.oligosaccharide metabolism.galactinol synthase'	GOLS4_ARATHRecName: Full=Galactinol synthase 4; Short=AtGolS4; Short=GolS-4	5.12878
isotig31962	'Carbohydrate metabolism.oligosaccharide metabolism.galactinol synthase'	galactinol synthase 1	1.86324
unigene17728	Carbohydrate metabolism.oligosaccharide metabolism.raffinose alpha-galactosidase.	AGAL_CYATERecName: Full=Alpha-galactosidase; AltName: Full=Alpha-D-galactoside galactohydrolase; AltName: Full=Melibiase; Flags: Precursor	3.47986
isotig30976	Carbohydrate metabolism.oligosaccharide metabolism.raffinose alpha-galactosidase.	alpha-galactosidase-like	-4.72057
unigene22899	Carbohydrate metabolism.oligosaccharide metabolism.raffinose alpha-galactosidase.	AGAL_COFARRecName: Full=Alpha-galactosidase; AltName: Full=Alpha-D-galactoside galactohydrolase; AltName: Full=Melibiase; Flags: Precursor	-5.08083
unigene14203	Carbohydrate metabolism.oligosaccharide metabolism.raffinose alpha-galactosidase.	AGAL_COFARRecName: Full=Alpha-galactosidase; AltName: Full=Alpha-D-galactoside galactohydrolase; AltName: Full=Melibiase; Flags: Precursor	-5.23858
isotig106280	Carbohydrate metabolism.oxidative pentose phosphate pathway.non-oxidative phase.transaldolase.	TAL_SHELPRecName: Full=Transaldolase	2.02454
isotig119511	Carbohydrate metabolism.oxidative pentose phosphate pathway.oxidative phase.6-phosphogluconate dehydrogenase.	6PGD2_SPIOLRecName: Full=6-phosphogluconate dehydrogenase, decarboxylating 2, chloroplastic; Flags: Precursor	-6.17513
isotig116553	Carbohydrate metabolism.plastidial glycolysis.glyceraldehyde 3-phosphate dehydrogenase.	G3PC_PINSYRecName: Full=Glyceraldehyde-3-phosphate dehydrogenase, cytosolic	4.20551
isotig34024	'Carbohydrate metabolism.starch metabolism.degradation.hydrolysis and phosphorolysis.amylase activities.alpha amylase'	pentatricopeptide repeat-containing protein At2g04860	2.00264
unigene14295	'Carbohydrate metabolism.starch metabolism.degradation.hydrolysis and phosphorolysis.amylase activities.alpha amylase'	AMY3B_ORYSJRecName: Full=Alpha-amylase isozyme 3B; AltName: Full=1,4-alpha-D-glucan glucanohydrolase; Flags: Precursor	1.81501
isotig43595	'Carbohydrate metabolism.starch metabolism.degradation.hydrolysis and phosphorolysis.amylase activities.beta amylase'	beta-amylase 3, chloroplastic	-1.62106
isotig53829	Carbohydrate metabolism.starch metabolism.degradation.phosphorylation.dikinase regulator (ESV1).	PPA18_ARATHRecName: Full=Purple acid phosphatase 18; Flags: Precursor	4.79337
isotig43826	Carbohydrate metabolism.starch metabolism.degradation.phosphorylation.dikinase regulator (ESV1).	bifunctional purple acid phosphatase 26	-1.9031
unigene118618	Carbohydrate metabolism.starch metabolism.degradation.phosphorylation.dikinase regulator (ESV1).	PPA18_ARATHRecName: Full=Purple acid phosphatase 18; Flags: Precursor	-2.99159
unigene144561	Carbohydrate metabolism.starch metabolism.degradation.phosphorylation.dikinase regulator (ESV1).	PPA4_ARATHRecName: Full=Purple acid phosphatase 4; Flags: Precursor	-5.69646
unigene24015	Carbohydrate metabolism.starch metabolism.degradation.phosphorylation.glucan, water dikinase (GWD).	GWD1_ARATHRecName: Full=Alpha-glucan water dikinase 1, chloroplastic; AltName: Full=Protein starch excess 1; AltName: Full=Protein starch-related R1; Flags: Precursor	-1.82891
isotig47625	'Carbohydrate metabolism.sucrose metabolism.degradation.fructose kinase'	probable fructokinase-7 isoform X1	1.90656
isotig58902	'Carbohydrate metabolism.sucrose metabolism.degradation.sucrose synthase'	SUS1_TULGERecName: Full=Sucrose synthase 1; AltName: Full=Sucrose-UDP glucosyltransferase 1	-1.50224
unigene129493	Carbohydrate metabolism.trehalose metabolism.trehalose-6-phosphate phosphatase	TPRA3_MAIZERecName: Full=Trehalose 6-phosphate phosphatase RA3; AltName: Full=Protein RAMOSA 3	-5.81301
isotig48690	Cell cycle organisation.cell cycle control.cyclin-dependent regulation.cyclin activities.cyclin (CYCA).	cyclin-T1-3-like isoform X1	-1.95019
unigene3984	'Cell cycle organisation.cell cycle control.cyclin-dependent regulation.cyclin activities.cyclin (CYCL)'	CCL11_ARATHRecName: Full=Cyclin-L1-1; Short=CycL1;1; AltName: Full=Arginine-rich cyclin 1; Short=AtRCY1; AltName: Full=Protein MODIFIER OF SNC1 12	-4.11391
isotig28682	'Cell cycle organisation.cytokinesis.phragmoplast microtubule organization.microtubule plus-end-tracking protein (EB1)'	microtubule-associated protein RP/EB family member 1C	-2.17091
unigene124883	Cell cycle organisation.cytokinesis.preprophase microtubule organization.microtubule-based motor protein (Kinesin-14).	KN14K_ARATHRecName: Full=Kinesin-like protein KIN-14K	-2.12612
unigene93564	'Cell cycle organisation.cytokinesis.preprophase microtubule organization.TON1-TRM-PP2A (TTP) preprophase band formation complex.component TON1'	TON1B_ARATHRecName: Full=Protein TONNEAU 1b	2.05353
unigene22182	Cell cycle organisation.DNA replication.preinitiation.DNA topoisomerase (TOP1).	TOP1A_ARATHRecName: Full=DNA topoisomerase 1 alpha; AltName: Full=DNA topoisomerase 1; AltName: Full=DNA topoisomerase I; AltName: Full=Protein FASCIATA 5; AltName: Full=Protein MGOUN1	-5.55454
isotig42207	'Cell cycle organisation.DNA replication.preinitiation.origin recognition complex.component ORC1'	origin of replication complex subunit 1A-like	-1.56947
isotig32044	Cell cycle organisation.DNA replication.telomere replication.telomerase ribonucleoprotein complex.associated TERT:POT-interacting component ARM.	Armadillo-type fold	4.94297
unigene207265	Cell cycle organisation.membrane organisation.endoplasmic reticulum (ER) organisation.ER-associated protein (Reticulon).	RS212_ARATHRecName: Full=40S ribosomal protein S21-2	2.08746
isotig94921	Cell cycle organisation.membrane organisation.endoplasmic reticulum (ER) organisation.ER-associated protein (Reticulon).	RS25_SOLLCRecName: Full=40S ribosomal protein S25	-4.06969
unigene206562	Cell cycle organisation.membrane organisation.endoplasmic reticulum (ER) organisation.ER-associated protein (Reticulon).	RS18_ARATHRecName: Full=40S ribosomal protein S18	-5.16619
unigene137293	Cell cycle organisation.mitosis and meiosis.chromosome segregation.centromere assembly and maintenance.	TBB_CHLRERecName: Full=Tubulin beta-1/beta-2 chain; AltName: Full=Beta-tubulin	-6.24227
isotig65467	'Cell cycle organisation.mitosis and meiosis.meiotic recombination.meiotic crossover.RTR Holliday junction dissolution complex.non-catalytic accessory component RMI2'	#N/A	1.87666
isotig42938	'Cell cycle organisation.mitosis and meiosis.metaphase to anaphase transition.Anaphase-Promoting Complex/Cyclosome (APC/C)-dependent ubiquitination.activator protein (CDH1)'	protein FIZZY-RELATED 3-like	-1.70052
isotig69270	Cell cycle organisation.mitosis and meiosis.metaphase to anaphase transition.Anaphase-Promoting Complex/Cyclosome (APC/C)-dependent ubiquitination.E2 ubiquitin conjugating protein (APC/C).	UBC27_ARATHRecName: Full=Ubiquitin-conjugating enzyme E2 27; AltName: Full=E2 ubiquitin-conjugating enzyme 27; AltName: Full=Ubiquitin carrier protein 27	-2.0601
isotig45367	'Cell cycle organisation.mitosis and meiosis.sister chromatid separation.cohesin loading.adherin (SCC4)'	tricalbin-3	1.73708
isotig44835	Cell cycle organisation.mitosis and meiosis.sister chromatid separation.spindle assembly checkpoint machinery.checkpoint protein (BUB1)'	mitotic checkpoint serine/threonine-protein kinase BUB1	-1.52411
unigene141355	Cell wall organisation.sporopollenin.biosynthesis.tetraketide alpha-pyrone reductase (TKPR)	SNL6_ORYSJRecName: Full=Cinnamoyl-CoA reductase-like SNL6; AltName: Full=Protein SUPPRESSOR OF NH1-MEDIATED LESION 6	-2.37732
unigene127656	Cell wall organisation.sporopollenin.biosynthesis.tetraketide alpha-pyrone reductase (TKPR).	CCR2_ARATHRecName: Full=Cinnamoyl-CoA reductase 2; Short=AtCCR2	3.27292
isotig125586	Cell wall organisation.sporopollenin.biosynthesis.tetraketide alpha-pyrone reductase (TKPR).	TKPR2_ARATHRecName: Full=Tetraketide alpha-pyrone reductase 2; AltName: Full=Protein CINNAMOYL-COA REDUCTASE-LIKE 6	-1.50331
unigene17064	'Cellular respiration.glycolysis.cytosolic glycolysis.aldolase'	ALFC8_ARATHRecName: Full=Fructose-bisphosphate aldolase 8, cytosolic; Short=AtFBA8; AltName: Full=Cytosolic aldolase 1; Short=cAld1	-1.5382
unigene100225	Cellular respiration.glycolysis.methylglyoxal degradation.D-lactate dehydrogenase.	DLD_ARATHRecName: Full=D-lactate dehydrogenase	6.58168
isotig26912	Cellular respiration.glycolysis.methylglyoxal degradation.lactoyl-glutathione lyase (GLX1).	lactoylglutathione lyase	1.56325
unigene31	'Cellular respiration.oxidative phosphorylation.ATP synthase complex.membrane MF0 subcomplex.subunit a'	ATP6_OENBERecName: Full=ATP synthase subunit a; AltName: Full=F-ATPase protein 6	-2.73137
unigene10395	Cellular respiration.oxidative phosphorylation.ATP synthase complex.membrane MF0 subcomplex.subunit ATP6.	TSJT1_TOBACRecName: Full=Stem-specific protein TSJT1	2.12764
PUT-14604	Cellular respiration.oxidative phosphorylation.ATP synthase complex.membrane MF0 subcomplex.subunit g.	GDL34_ARATHRecName: Full=GDSL esterase/lipase At2g04570; AltName: Full=Extracellular lipase At2g04570; Flags: Precursor	5.01447
unigene59959	Cellular respiration.oxidative phosphorylation.ATP synthase complex.membrane MF0 subcomplex.subunit g.	GDL50_ARATHRecName: Full=GDSL esterase/lipase At3g09930; AltName: Full=Extracellular lipase At3g09930; Flags: Precursor	4.49044
unigene6796	Cellular respiration.oxidative phosphorylation.ATP synthase complex.membrane MF0 subcomplex.subunit g.	GDL71_ARATHRecName: Full=GDSL esterase/lipase At5g03610; AltName: Full=Extracellular lipase At5g03610; Flags: Precursor	2.59311
unigene142710	Cellular respiration.oxidative phosphorylation.ATP synthase complex.membrane MF0 subcomplex.subunit g.	CPR49_ARATHRecName: Full=GDSL esterase/lipase CPRD49; AltName: Full=Extracellular lipase CPRD49; Flags: Precursor	2.06373
isotig50100	Cellular respiration.oxidative phosphorylation.ATP synthase complex.membrane MF0 subcomplex.subunit g.	GDL31_ARATHRecName: Full=GDSL esterase/lipase At1g74460; AltName: Full=Extracellular lipase At1g74460; Flags: Precursor	-2.49483
isotig31440	Cellular respiration.oxidative phosphorylation.ATP synthase complex.membrane MF0 subcomplex.subunit g.	GDSL esterase/lipase At2g42990-like	-2.93637
unigene70846	Cellular respiration.oxidative phosphorylation.ATP synthase complex.membrane MF0 subcomplex.subunit g.	GLIP6_ARATHRecName: Full=GDSL esterase/lipase 6; AltName: Full=Extracellular lipase 6; Flags: Precursor	-5.25157
unigene29548	'Cellular respiration.oxidative phosphorylation.ATP synthase complex.peripheral MF1 subcomplex.subunit epsilon'	ATP5E_IPOBARecName: Full=ATP synthase subunit epsilon, mitochondrial; Short=ATPase subunit epsilon	1.55327
[truncated: 1,451 more rows]
