# Supplementary material for: Rootstock effects on scion gene expression in maritime pine
Source: Sci Rep. 2021 Jun 2;11:11582. doi: 10.1038/s41598-021-90672-y (PMC8173007; doi:10.1038/s41598-021-90672-y)
Supplement: Supplementary file 8 — Supplementary Information 8. [file 41598_2021_90672_MOESM8_ESM.xlsx]

## Sheet: Supplementary Table 6
Supplementary Table 6. Genes exclusively differentially expressed in Gal 1056/R1S vs Oria 6/R1S (Figure 7a). The gene ID, Log2 fold change (Log2FC) values and -Log(pValue) are provided.
Gal 1056/R1S vs Oria 6/R1S
Gene ID	Log2FC	- Log (pValue)
isotig80133	18.3562	3.41377
unigene127937	14.0494	1.76615
isotig94227	9.01239	4.48828
unigene37796	8.19133	1.39619
isotig104583	8.15205	6.1369
unigene137999	8.05998	4.15417
unigene1367	8.02324	3.28331
unigene52381	8.00562	2.94951
unigene143857	7.83646	4.29972
isotig130134	7.73215	7.01102
unigene95897	7.68043	4.51629
isotig112743	7.31825	1.53826
unigene147199	6.98222	2.81551
unigene15769	6.9584	2.55303
unigene107858	6.95238	4.60737
unigene79165	6.84155	2.59191
unigene95167	6.80117	3.78899
unigene53624	6.79629	4.21504
unigene143297	6.66614	1.37418
unigene206618	6.64522	5.03592
unigene75299	6.61163	2.07843
unigene149642	6.55931	2.7293
unigene132096	6.54981	2.87134
unigene5260	6.54065	5.04588
PUT-14950	6.40695	2.08061
unigene62885	6.38762	3.62839
isotig139980	6.34002	1.71944
isotig23784	6.25099	5.04878
isotig85171	6.2301	3.87698
unigene35263	6.12365	4.17482
unigene186184	6.03836	2.29655
unigene18434	6.03637	2.99989
isotig106665	6.00231	1.82249
unigene35201	5.96948	3.4541
isotig82951	5.88585	2.07099
unigene108711	5.88511	1.66702
unigene160081	5.87174	4.24733
unigene183329	5.85698	3.26212
unigene19013	5.83573	2.20398
isotig98652	5.76954	4.29712
unigene202144	5.76461	1.93452
unigene208566	5.7644	1.58337
isotig50502	5.75165	3.21619
isotig49860	5.75026	3.73199
unigene33935	5.66829	2.26321
unigene35399	5.65906	3.96963
unigene66838	5.6539	3.98211
unigene137841	5.65177	1.4498
PUT-8844	5.59796	1.39698
unigene206275	5.59263	1.83557
isotig105440	5.58975	1.43967
unigene14004	5.57887	3.72999
unigene209706	5.57268	1.55739
unigene189419	5.54619	2.15452
unigene10986	5.5372	3.06829
unigene5224	5.53097	3.52135
unigene16443	5.50541	4.03008
unigene167326	5.49515	2.05792
unigene144190	5.49446	2.09903
unigene186937	5.47437	3.45184
unigene93908	5.46318	3.89553
isotig96437	5.44925	2.85891
isotig08237	5.43392	2.14534
unigene133094	5.43332	2.36901
unigene11346	5.4232	1.88512
unigene654	5.40299	3.35578
isotig47031	5.37814	3.15633
unigene108530	5.37769	2.88178
unigene15657	5.36537	3.27009
unigene20768	5.30795	2.05655
unigene197213	5.29584	2.21814
isotig59249	5.28821	2.12907
unigene185826	5.28662	1.42974
unigene165958	5.28361	2.80104
isotig73608	5.27893	1.90605
isotig36994	5.27276	2.04788
unigene162608	5.25241	3.11499
unigene23980	5.21131	1.50846
unigene99196	5.20066	3.02581
unigene142031	5.19083	1.37683
unigene63345	5.16963	3.14038
isotig68518	5.16599	3.44174
unigene6	5.15463	2.93029
PUT-11449	5.15207	1.87694
unigene94896	5.14618	2.02061
unigene200732	5.14387	3.8321
unigene122507	5.12315	3.09655
unigene91002	5.11518	2.16148
unigene22440	5.11201	2.081
isotig85107	5.10823	1.76186
unigene210489	5.09912	1.38343
unigene37024	5.08785	3.34611
unigene36232	5.08378	2.36731
unigene204371	5.0747	1.43878
isotig56926	5.06017	1.77089
isotig55369	5.04139	2.45174
unigene62576	5.03674	3.39696
isotig37841	5.01825	2.17665
unigene101043	5.01727	3.55343
unigene201443	5.00817	3.11213
isotig96822	5.00344	1.64384
unigene95953	4.99621	1.82153
unigene198123	4.99381	2.72577
unigene104827	4.97485	2.76191
isotig89587	4.96235	2.05821
unigene41818	4.95949	3.15753
isotig75974	4.95803	2.86039
unigene148656	4.94898	1.93317
unigene61711	4.93865	1.89508
unigene177373	4.93664	1.49952
isotig51844	4.92401	2.87065
unigene113096	4.90713	1.8219
isotig130816	4.90016	4.75229
unigene194863	4.89482	2.36656
isotig16931	4.89034	2.23736
isotig58330	4.88724	2.59372
isotig91586	4.88205	2.21908
isotig95174	4.88173	3.15368
unigene54340	4.87678	2.10659
isotig59104	4.8748	2.27295
unigene139697	4.8727	2.63592
unigene66440	4.8695	1.85785
isotig78375	4.84772	1.3865
unigene193693	4.84387	1.99129
isotig58013	4.81808	2.36739
unigene116456	4.81643	2.45513
unigene131325	4.81527	2.44717
unigene29086	4.81102	2.69676
isotig13946	4.80969	1.7843
unigene108407	4.80882	2.77834
unigene135459	4.78812	2.09823
unigene164318	4.78493	1.4166
unigene48092	4.78475	2.63967
unigene143224	4.78243	2.13429
unigene85979	4.77898	1.99451
unigene140162	4.77892	2.00553
unigene78135	4.77876	2.06741
unigene15777	4.77557	1.79397
unigene189067	4.74795	1.95476
isotig95913	4.74342	1.8768
unigene56570	4.74074	1.61111
isotig80131	4.72515	2.00435
unigene24044	4.72163	2.02523
unigene101854	4.71681	2.41562
unigene119347	4.71396	1.9421
isotig30192	4.71267	1.96778
unigene41017	4.71044	1.93714
isotig97158	4.70265	1.38885
unigene144688	4.69249	2.10583
isotig86013	4.6891	1.60358
unigene16592	4.67851	2.52352
unigene74338	4.67812	3.04791
unigene67617	4.67723	1.6579
unigene124119	4.67699	1.47366
unigene132667	4.67265	2.84084
isotig58767	4.67129	1.96228
isotig103934	4.6667	2.51292
isotig101687	4.65952	1.58602
unigene100730	4.64081	1.84905
unigene30233	4.6389	1.87231
isotig112976	4.638	2.15158
unigene15272	4.63582	1.30472
isotig29722	4.63324	2.21766
isotig10016	4.63285	1.96571
isotig51914	4.62818	3.05188
isotig82419	4.62787	1.33241
unigene112146	4.61716	2.51257
unigene129622	4.61546	2.52215
unigene4440	4.6075	1.52554
isotig55220	4.60694	1.7466
unigene81008	4.59174	2.0503
unigene11083	4.58086	1.37453
isotig63394	4.58052	1.40145
isotig69243	4.5799	1.47761
isotig100790	4.57688	1.50923
isotig61073	4.57686	2.26048
unigene62899	4.57431	2.68459
unigene135536	4.57287	1.78166
unigene146644	4.56769	2.5648
isotig107689	4.56662	2.41599
unigene119100	4.56574	2.47407
unigene110459	4.56468	2.42402
isotig133050	4.56223	2.49123
unigene198356	4.55963	2.61478
isotig64704	4.55654	1.39926
isotig63328	4.55112	2.14945
unigene28194	4.55079	3.0546
unigene17487	4.53602	3.32193
isotig67183	4.53272	1.56204
unigene86834	4.53175	1.62679
isotig57145	4.52407	1.97312
isotig61962	4.5239	1.94394
unigene116038	4.51559	2.6395
isotig83304	4.51057	2.82799
isotig61112	4.50958	2.82086
unigene120232	4.50776	2.621
unigene110593	4.50278	2.27637
unigene187195	4.50272	1.48161
isotig57854	4.49982	2.09448
unigene71868	4.49825	1.50743
unigene73895	4.49645	2.32439
unigene104907	4.49625	1.62232
isotig51291	4.49405	1.48812
isotig94338	4.49177	1.34531
isotig84746	4.48636	2.51888
unigene73631	4.48386	2.04162
isotig11607	4.46735	2.33374
unigene125675	4.46632	1.78859
unigene138083	4.46595	1.65265
unigene87775	4.46062	1.36779
unigene32194	4.46041	1.59052
unigene71098	4.4583	1.42798
isotig64033	4.45797	1.50486
unigene32881	4.4564	1.57418
isotig23802	4.4557	2.23243
unigene93955	4.45249	2.03167
unigene146432	4.45247	1.97739
unigene77340	4.45005	1.8333
isotig81804	4.44957	1.98278
PUT-3452	4.44862	2.0815
isotig43613	4.44751	2.01556
unigene202677	4.44646	2.11519
unigene138738	4.4463	1.45388
unigene187913	4.44609	2.29509
unigene131378	4.44603	2.7484
unigene129996	4.44322	2.18942
unigene84674	4.42974	1.91148
unigene82913	4.41666	1.65898
isotig68784	4.41662	1.58635
unigene107044	4.41628	2.61078
unigene68353	4.4079	1.76602
unigene118144	4.40087	1.86723
unigene111741	4.38971	2.02237
isotig122643	4.38528	2.45912
isotig94574	4.38494	1.34402
unigene110083	4.38438	2.0786
unigene57232	4.381	2.3911
unigene5085	4.37642	1.54943
isotig121285	4.37498	2.17398
unigene89069	4.37396	1.99033
unigene100148	4.36134	2.19347
isotig86170	4.36044	2.37919
isotig96614	4.34938	2.17115
unigene184922	4.34899	1.77164
isotig88934	4.34165	1.82836
isotig77222	4.34035	1.33814
unigene76911	4.34006	1.56609
unigene15859	4.3367	2.66575
unigene208540	4.33446	1.36696
unigene196874	4.33201	1.52579
unigene176640	4.33179	1.47316
isotig98531	4.33179	1.59054
unigene175347	4.33108	1.50069
unigene106097	4.33049	1.32714
unigene159730	4.32743	1.3405
unigene126723	4.32736	2.74204
unigene136791	4.32481	2.39869
unigene160522	4.31573	2.36496
unigene97592	4.31413	2.60503
unigene63775	4.31345	2.20384
unigene70551	4.30988	2.08983
unigene99302	4.30971	3.21995
unigene60609	4.30103	1.81976
unigene22175	4.29723	2.30262
isotig70172	4.29126	1.35543
unigene110490	4.28994	1.49986
isotig67958	4.28953	1.38731
isotig68384	4.28485	1.43924
unigene26164	4.28372	1.48677
unigene88569	4.27984	1.96105
PUT-4616005	4.26275	3.37219
unigene96843	4.25804	2.16045
isotig115179	4.25553	1.94569
unigene70046	4.25363	1.86993
isotig132051	4.2527	1.87978
unigene21972	4.25121	1.84194
unigene48476	4.24717	1.92212
isotig107645	4.2448	1.59635
unigene43398	4.2447	1.64833
unigene95286	4.24381	1.35275
unigene189165	4.24274	3.17596
unigene96072	4.24268	2.52595
unigene187180	4.24245	1.89193
unigene28624	4.24184	2.0746
unigene61509	4.24107	1.95759
unigene107321	4.24063	1.97278
unigene2712	4.24038	1.48772
isotig77463	4.24026	2.14082
unigene108418	4.23974	1.81412
unigene109773	4.2396	1.87956
unigene134171	4.23842	1.73907
isotig110049	4.23726	1.45904
unigene74476	4.23685	1.75222
isotig21531	4.23409	2.0841
unigene90726	4.22566	1.49728
isotig86609	4.21291	1.60447
unigene49895	4.21276	1.55472
isotig55421	4.20933	2.52441
unigene24837	4.20852	1.41956
unigene108715	4.20713	1.51029
unigene40457	4.20224	1.3721
unigene99606	4.19573	1.44643
unigene159583	4.19492	1.35086
isotig74674	4.19451	1.72696
unigene70063	4.1934	1.32543
isotig52216	4.19295	1.33647
unigene38878	4.18849	1.36436
isotig69161	4.18724	1.52555
unigene50960	4.18396	1.56397
unigene120379	4.18166	2.2108
unigene18044	4.17595	1.76496
isotig108938	4.17502	1.75219
unigene75553	4.17233	1.99099
unigene133606	4.17031	2.12416
PUT-1675	4.1668	1.88251
unigene67467	4.16402	2.36918
unigene121605	4.16068	2.06549
unigene55269	4.16046	1.74561
unigene21269	4.15929	1.49843
PUT-5988	4.15788	1.79714
unigene102511	4.15363	1.53523
unigene131406	4.15032	1.62858
unigene186491	4.14863	1.57722
unigene142033	4.14833	1.35232
unigene110977	4.14388	3.10562
unigene66188	4.1428	1.30276
unigene134223	4.13475	1.80084
unigene27950	4.13444	2.01995
unigene40470	4.12925	1.46026
unigene121422	4.12879	2.39972
unigene160050	4.12682	1.7447
isotig59381	4.12468	1.50855
isotig55036	4.12442	1.51105
unigene99354	4.11262	2.04713
unigene14059	4.09611	1.40871
isotig61433	4.0952	1.49167
unigene73546	4.09359	1.47908
isotig84394	4.09271	1.55436
unigene78096	4.09188	1.47599
unigene78932	4.09185	1.48196
unigene145434	4.09173	1.31275
unigene111285	4.09036	1.74667
unigene104925	4.08871	1.6126
unigene188092	4.08751	1.71699
isotig120529	4.0851	2.00222
unigene104864	4.08404	1.73356
isotig49412	4.08088	2.16992
unigene64742	4.0806	2.3203
isotig40896	4.07799	1.75559
unigene74489	4.06743	1.6264
isotig47898	4.06362	3.36573
unigene83613	4.062	1.3689
isotig56887	4.06123	2.01375
isotig61749	4.06017	1.43804
isotig98199	4.04733	2.15366
isotig74648	4.04002	2.16249
isotig58660	4.03433	1.3549
unigene202185	4.03225	2.12642
isotig107349	4.0304	1.3882
unigene79307	4.02273	2.10959
isotig65452	4.02147	1.78458
unigene130325	4.01815	2.0069
unigene29385	4.01278	1.83271
unigene147094	4.01176	1.62817
unigene41179	4.01165	1.58148
unigene122070	4.01079	1.89824
unigene180849	4.01006	1.84353
isotig74722	4.00945	1.67884
isotig119753	4.00875	1.68178
isotig23781	4.00792	1.65597
unigene52957	4.00722	1.81004
unigene181998	4.00563	1.5854
isotig92074	4.00358	1.57291
unigene14999	4.00179	1.7667
isotig93416	4.00041	1.62532
isotig103423	4.00018	1.40218
unigene141647	3.9998	2.25978
unigene19057	3.99776	1.79128
unigene120347	3.99668	1.33778
unigene52194	3.9959	1.30908
unigene122265	3.99506	1.51742
unigene21040	3.96539	1.43381
isotig10576	3.96409	1.32187
unigene56341	3.96078	1.63157
unigene16498	3.95845	1.99671
unigene139415	3.94267	1.44515
unigene34552	3.93773	1.60752
unigene53300	3.9241	1.41672
isotig129992	3.92303	1.38427
unigene113536	3.922	1.56289
unigene118340	3.91815	1.56986
unigene59557	3.9181	1.57201
unigene92782	3.91798	1.69307
unigene46815	3.91503	1.77899
unigene114542	3.91472	1.58343
isotig108271	3.91447	1.79413
isotig63719	3.91422	1.70204
unigene61170	3.91135	1.55681
unigene1899	3.91103	1.55982
isotig128656	3.90985	1.95168
isotig65600	3.90826	2.04622
isotig72245	3.90519	1.47237
unigene24498	3.90395	1.94886
unigene142121	3.90152	1.3406
PUT-13348	3.89838	2.08414
unigene55396	3.89821	2.05668
isotig53105	3.89654	2.22099
isotig136562	3.89629	1.34111
unigene183948	3.89611	2.59378
unigene166372	3.87945	1.77364
unigene160796	3.87836	1.31218
isotig116554	3.85961	1.86293
unigene40584	3.85568	1.34212
isotig35858	3.85541	1.33524
unigene113134	3.85506	1.76621
unigene194398	3.85227	1.60861
unigene81181	3.84952	2.42715
unigene175658	3.84624	2.25673
isotig33538	3.84292	1.37346
unigene128958	3.84101	2.38156
unigene166996	3.8402	1.37881
isotig38932	3.83867	1.41225
unigene136346	3.8383	1.91264
isotig83198	3.83814	1.37801
isotig91641	3.83801	1.4182
unigene42160	3.83744	1.77695
unigene196605	3.83535	1.80298
unigene121856	3.83258	1.44707
unigene76232	3.83062	1.67278
unigene87871	3.82924	1.45748
isotig82113	3.82675	1.60999
isotig25560	3.82524	1.45102
unigene99400	3.82445	1.42315
isotig58957	3.82415	1.51678
isotig106192	3.82403	1.33825
isotig107080	3.82333	1.50632
unigene100993	3.82326	1.38056
isotig58750	3.82317	1.52433
isotig37200	3.82239	1.34923
unigene128919	3.82178	1.4778
unigene40837	3.82133	1.4427
isotig84848	3.82053	1.34994
unigene115662	3.81963	1.94155
isotig58080	3.81901	1.36425
unigene139449	3.81666	1.9628
isotig77903	3.81659	1.34843
unigene9541	3.81399	4.64034
unigene185612	3.81178	1.85639
unigene109725	3.81133	1.59764
isotig83477	3.79695	1.76847
unigene56713	3.78874	1.30736
unigene127454	3.77958	1.61851
unigene16508	3.76633	1.76662
unigene75123	3.76354	1.75874
unigene143399	3.76227	2.30174
unigene27576	3.76056	4.15956
unigene110761	3.75553	2.86208
unigene132005	3.75256	1.55412
unigene103961	3.74792	2.95507
isotig81925	3.74725	1.74307
isotig88334	3.74665	1.95031
unigene15969	3.74526	1.60004
unigene162274	3.73705	1.34798
isotig86964	3.73333	1.32934
unigene80019	3.73301	1.49948
isotig72152	3.73148	1.32394
unigene136331	3.72672	1.37485
isotig67812	3.72372	1.33159
unigene55479	3.72371	1.34201
unigene88781	3.72304	1.44216
unigene69055	3.72067	1.37738
unigene92349	3.71967	1.50025
unigene97573	3.71727	1.47109
unigene107836	3.71501	1.60476
isotig41612	3.71329	1.60172
isotig33904	3.71286	1.31597
unigene11154	3.71208	1.7883
unigene203200	3.7102	1.64768
unigene108180	3.70971	1.9512
unigene206406	3.70948	1.63041
isotig87533	3.70801	1.70936
unigene163763	3.70586	2.10494
unigene22898	3.70398	1.73642
unigene82130	3.70032	1.78117
isotig96978	3.69652	1.47094
unigene100861	3.69175	1.93618
isotig138747	3.6915	2.0014
isotig112574	3.68759	1.52728
unigene8222	3.6707	1.56359
unigene71354	3.66999	1.46236
unigene44071	3.66328	1.64621
unigene141365	3.66067	3.38332
unigene200971	3.66038	1.63478
unigene14138	3.6554	1.80123
unigene4485	3.65284	2.27136
unigene13951	3.65164	1.79083
unigene105392	3.64922	1.65037
unigene126724	3.64308	2.82429
unigene162190	3.64067	1.92252
unigene129442	3.63609	1.54031
unigene185546	3.63229	1.5595
unigene3255	3.62959	1.62158
unigene198495	3.62662	1.50526
isotig131163	3.6263	1.5643
unigene46108	3.62587	1.54785
isotig39673	3.62473	1.49762
unigene119002	3.62455	1.49822
unigene64344	3.62437	1.55803
isotig69583	3.62253	1.41844
unigene116833	3.62249	1.49031
unigene8477	3.62052	1.3636
isotig38246	3.61784	1.30926
unigene101811	3.6175	3.18983
isotig50764	3.60801	1.50634
unigene116732	3.60786	2.28622
unigene129230	3.60777	1.56315
isotig46140	3.60402	1.56883
isotig24735	3.60341	1.38165
unigene22430	3.60293	1.68735
isotig104097	3.59915	1.57371
isotig85216	3.59889	1.68034
unigene58077	3.59791	1.62131
isotig115874	3.59752	1.67933
PUT-7106	3.59719	1.76322
isotig93303	3.5938	1.3132
isotig75643	3.58919	1.43444
unigene11692	3.58437	1.48588
unigene115959	3.57964	1.40976
isotig95159	3.5794	1.31901
isotig123168	3.56711	1.85397
unigene148791	3.56656	1.55687
unigene38983	3.56374	1.35107
unigene118490	3.5617	1.40175
unigene63469	3.55569	1.7373
unigene207294	3.55251	1.8324
unigene45534	3.55201	1.4729
unigene105311	3.5473	1.91751
unigene40551	3.54624	1.83328
isotig110481	3.54597	2.29649
unigene56002	3.54531	1.73586
unigene95291	3.54261	1.75773
isotig53379	3.54235	1.47314
unigene104803	3.54204	1.62004
isotig105655	3.54183	1.65001
unigene106756	3.54055	1.5043
isotig88917	3.54018	1.56085
isotig81409	3.53529	2.10647
unigene113173	3.53519	1.47509
unigene49994	3.53212	1.6406
unigene97499	3.53075	1.39517
unigene27128	3.52883	3.14655
unigene49804	3.52816	1.4038
isotig58789	3.52769	1.41456
unigene56595	3.52321	1.37758
unigene55942	3.52188	1.36661
unigene109580	3.51949	1.33087
unigene81572	3.51887	1.37211
unigene21220	3.51803	4.88271
unigene4585	3.51726	1.32802
unigene37115	3.51379	3.5797
isotig81567	3.50154	1.39007
unigene111549	3.49656	1.73003
unigene62347	3.49386	1.7072
unigene71769	3.49301	1.70922
isotig79924	3.48616	1.31592
unigene64450	3.4855	1.34326
unigene103244	3.485	1.36795
isotig91249	3.47255	1.47332
isotig56637	3.47066	1.4817
unigene182719	3.47059	1.46623
unigene110834	3.4676	1.75469
unigene25027	3.46334	1.53432
isotig33154	3.46195	1.6705
unigene79683	3.46048	2.40304
unigene196347	3.4576	1.54646
unigene27646	3.43335	1.34437
isotig53489	3.43285	1.33473
unigene80720	3.42912	1.57663
unigene96065	3.42143	1.99849
unigene159668	3.42058	2.31545
isotig78504	3.42038	1.37733
unigene78249	3.41995	1.69475
isotig83312	3.41923	1.43307
unigene76373	3.41913	1.58793
unigene194108	3.41905	1.80236
isotig111143	3.41863	1.66528
unigene54134	3.41617	1.48123
unigene43850	3.41555	1.44316
isotig64632	3.41336	1.32524
unigene110925	3.41332	1.31655
unigene79344	3.41321	1.46689
isotig29310	3.413	1.44519
isotig22979	3.41039	1.36345
unigene22650	3.38826	1.85159
unigene52776	3.38406	1.34293
unigene198558	3.37984	1.33191
unigene24373	3.37978	1.32891
unigene35660	3.37962	1.31443
unigene136055	3.37697	1.42473
unigene110891	3.37624	1.3771
isotig95800	3.37113	1.88328
unigene100284	3.36871	1.9911
unigene112692	3.36789	1.66014
isotig32476	3.36716	1.32486
isotig52488	3.36055	1.36325
unigene99179	3.35764	1.49217
unigene27103	3.35742	1.34838
isotig37366	3.35581	1.35422
isotig87809	3.35504	1.47026
unigene128735	3.35394	1.36102
unigene79851	3.34889	2.41875
isotig51311	3.34443	1.41321
isotig84216	3.33055	1.61139
unigene8716	3.32927	1.69848
isotig57402	3.31191	2.46291
isotig58336	3.31057	1.87341
unigene142413	3.3054	1.90205
unigene28266	3.30405	1.31604
unigene113375	3.29877	1.86579
unigene44154	3.28368	4.32635
unigene90295	3.28286	1.37735
isotig55978	3.28177	1.72388
unigene92087	3.28115	2.22272
unigene24347	3.27682	3.77549
isotig79763	3.27663	1.53294
unigene86902	3.27411	1.30546
unigene121107	3.26879	1.8101
unigene5264	3.26747	2.00861
unigene124398	3.26409	1.80924
isotig99792	3.25997	2.02689
unigene131551	3.25969	2.05162
isotig79704	3.25822	1.7045
unigene57454	3.25548	1.4492
unigene96180	3.25414	1.38773
unigene119817	3.25273	1.4617
isotig50500	3.24061	1.40596
unigene140650	3.24035	2.83297
isotig129908	3.2381	1.62665
unigene46348	3.23729	1.54777
unigene93027	3.22868	1.57124
unigene104615	3.22589	3.52206
PUT-12102	3.21564	1.46247
unigene208232	3.21365	5.08313
unigene187506	3.21272	1.3717
isotig107220	3.2093	1.3194
isotig32778	3.20897	1.72087
unigene99933	3.2025	1.988
unigene33805	3.20064	3.61064
isotig54080	3.19902	2.2262
unigene86901	3.19824	1.32601
isotig69985	3.19817	1.77084
isotig93411	3.19803	1.34232
unigene210332	3.19228	1.71216
unigene184733	3.18836	1.38598
isotig127679	3.17989	1.4562
unigene198361	3.17786	1.63543
isotig82023	3.16722	1.71354
isotig25821	3.16254	2.59626
isotig133669	3.1593	1.3837
unigene20696	3.15683	4.93794
isotig92885	3.15165	2.2365
unigene15106	3.1511	1.35531
unigene56860	3.14077	1.66396
unigene166702	3.13996	1.41863
isotig29258	3.13699	2.29623
isotig57726	3.13471	1.4531
isotig122449	3.13267	2.02734
isotig95433	3.13112	1.33844
unigene90085	3.13053	1.64868
unigene510	3.13032	1.65159
unigene48480	3.12424	1.44608
isotig70075	3.1229	2.73407
unigene61343	3.12247	2.97558
PUT-7902	3.11925	1.35932
isotig21920	3.11318	8.44872
unigene77387	3.11216	2.47054
unigene133488	3.11195	1.32031
isotig44511	3.10559	4.21378
unigene57471	3.10318	3.0414
unigene97234	3.10261	2.13832
unigene162124	3.09952	1.67592
unigene51773	3.07062	1.74904
isotig55835	3.06785	1.45648
unigene43378	3.0675	1.46476
isotig132731	3.06266	1.57293
unigene111818	3.05941	3.0013
unigene105572	3.05349	1.66663
unigene122535	3.05287	3.09095
isotig83674	3.04722	2.82606
isotig62077	3.03027	2.18904
isotig99732	3.02638	1.88728
unigene32861	3.02225	1.34509
unigene62521	3.02225	2.62809
isotig43487	3.01992	1.79064
unigene81470	3.00913	1.32344
isotig48727	3.00333	1.49827
unigene96372	3.00238	1.85539
unigene16270	3.00016	1.58415
PUT-3127	2.98882	2.22328
isotig50135	2.98589	3.07004
unigene105476	2.98183	2.11906
unigene21540	2.97982	3.56062
unigene100731	2.97394	1.40739
unigene28581	2.96359	1.41355
unigene106013	2.95338	3.40127
isotig128019	2.95325	1.71894
isotig120999	2.94393	1.46728
unigene109013	2.94234	2.79972
isotig78378	2.9402	1.33725
unigene103939	2.93899	4.20262
isotig40284	2.93805	1.49643
isotig52720	2.9345	2.13708
isotig33598	2.92481	1.47247
unigene50890	2.9247	1.30511
isotig75303	2.92382	1.60913
unigene41706	2.91219	1.42626
isotig123638	2.90971	1.60885
isotig63102	2.90639	1.41914
unigene48496	2.90523	2.36555
unigene44151	2.89751	2.37449
isotig71814	2.8967	1.32723
unigene56556	2.8833	1.78371
isotig71825	2.88314	2.29883
isotig32508	2.88149	3.06035
isotig123956	2.878	1.33087
unigene16699	2.8722	1.97167
unigene164846	2.87067	2.53081
unigene39157	2.8693	1.84727
unigene120884	2.86691	1.70877
isotig138051	2.85899	1.43524
unigene186150	2.85799	1.41309
isotig19813	2.85657	2.33377
unigene13179	2.85139	2.59647
unigene120398	2.84953	3.20769
isotig98717	2.8487	1.45719
unigene77453	2.8483	1.40358
isotig99080	2.84734	2.82822
unigene106700	2.8466	1.6311
unigene51812	2.84121	3.51694
unigene133809	2.83959	2.63429
isotig48881	2.83789	2.29324
isotig54560	2.83746	1.49733
unigene16823	2.83683	1.39189
unigene99985	2.83428	1.53844
unigene73	2.83338	2.37096
unigene37043	2.8314	3.14205
unigene7290	2.82834	1.52059
unigene104725	2.82791	1.77806
unigene112056	2.82391	1.66295
unigene12170	2.82234	4.28732
unigene111578	2.81779	4.48545
isotig62101	2.81634	1.38131
unigene53063	2.81379	2.10537
unigene184889	2.81194	1.94653
isotig52507	2.81113	1.87232
unigene116981	2.80928	1.35528
unigene74769	2.8084	2.19137
unigene19409	2.79873	1.41081
isotig55894	2.79853	1.9756
unigene121256	2.79205	1.9244
isotig81620	2.79167	1.49205
unigene32413	2.78885	2.50427
unigene94273	2.78567	2.04562
unigene143960	2.77949	1.30124
unigene7005	2.77743	9.84898
unigene120180	2.76993	1.49591
unigene72319	2.76705	1.7994
isotig33614	2.76631	1.81771
isotig93591	2.76597	4.00305
unigene162624	2.76373	1.80521
isotig89193	2.75822	1.75429
isotig47726	2.75392	7.35643
isotig22105	2.75269	7.58969
unigene55302	2.75045	1.74316
unigene195784	2.73857	3.15789
isotig28976	2.73842	1.70287
unigene15597	2.7331	1.88702
unigene68666	2.73223	1.47337
isotig43781	2.72505	2.27738
unigene126186	2.72429	3.80443
unigene62531	2.72131	1.67961
unigene102312	2.71627	2.12658
unigene91745	2.71062	1.35565
unigene56631	2.71045	1.4008
unigene39349	2.71026	1.53051
unigene116803	2.70755	1.65864
isotig92180	2.70652	1.4955
unigene23069	2.70586	1.83058
unigene45559	2.70044	1.74641
isotig90094	2.69683	1.39456
unigene162683	2.69617	1.57024
unigene111260	2.696	1.56314
unigene91404	2.69014	1.32064
unigene184522	2.68868	1.39118
unigene11354	2.68833	3.42131
unigene131948	2.68705	4.00967
unigene25211	2.68474	1.57635
unigene144749	2.68406	1.83308
isotig80799	2.68348	1.87408
unigene110053	2.68332	2.23649
isotig50169	2.68291	2.71664
unigene181752	2.6612	1.4544
unigene71664	2.66115	1.33191
unigene13068	2.6592	1.59229
unigene14665	2.65888	3.03788
unigene41895	2.65752	1.78723
unigene167993	2.65102	1.73914
unigene60829	2.6499	1.7674
unigene182086	2.64379	2.78807
isotig12365	2.64044	1.31907
unigene61607	2.63987	1.42316
isotig22577	2.63959	1.90727
isotig59599	2.6383	1.40635
isotig88223	2.63779	2.10683
unigene112247	2.63573	1.30742
isotig77909	2.63554	2.03862
unigene148539	2.63323	2.49685
unigene59063	2.63192	1.3818
unigene115221	2.63183	2.14974
isotig95132	2.62235	2.15359
unigene37483	2.62183	2.41698
unigene24074	2.62057	1.34095
unigene6567	2.61378	1.43621
unigene163779	2.60989	2.45921
isotig64143	2.6097	1.91739
unigene38587	2.60546	1.43554
unigene140788	2.60419	2.02463
isotig66318	2.60397	2.07578
isotig55767	2.60384	1.59309
isotig130631	2.60069	1.8742
isotig93626	2.59416	1.33758
isotig69359	2.59406	3.53264
unigene60568	2.59247	2.89865
unigene119357	2.58959	2.27264
unigene114671	2.57913	2.15651
unigene130168	2.57512	1.59991
isotig76896	2.57375	1.33589
isotig111609	2.57267	1.46309
unigene46169	2.57172	1.96249
isotig51377	2.56986	1.76292
unigene53392	2.56858	1.65629
isotig58138	2.56832	1.33285
unigene126	2.56598	4.88299
unigene109407	2.55863	2.49767
unigene148450	2.55398	1.56042
unigene51595	2.55248	1.7312
PUT-4115999	2.55131	1.57083
unigene63813	2.54935	1.47843
isotig60477	2.53579	3.093
unigene136171	2.53427	1.37179
unigene130767	2.53411	2.16544
unigene118535	2.533	1.73477
unigene121966	2.52594	2.43971
unigene70055	2.5244	2.66945
isotig102020	2.52183	1.84864
unigene186641	2.51429	1.75912
unigene50004	2.51377	2.1241
isotig57013	2.51009	1.45179
unigene34508	2.50995	2.49869
isotig123087	2.50866	2.04233
unigene95693	2.50047	1.93268
unigene52329	2.49708	4.65352
isotig54417	2.49631	1.77824
unigene98395	2.49571	1.91042
isotig30702	2.49155	1.53088
unigene14309	2.4915	2.42679
unigene130278	2.48758	1.93139
unigene10365	2.48681	1.40237
isotig106615	2.47661	1.74864
unigene23954	2.47535	2.1648
unigene20304	2.47441	2.68073
isotig23370	2.46943	2.14683
isotig93061	2.46531	1.84798
unigene113439	2.46278	1.97903
unigene115561	2.45616	1.48
unigene122936	2.44683	2.224
unigene114966	2.44389	1.50598
unigene129483	2.44191	1.72383
unigene26684	2.44191	1.43417
isotig111079	2.43813	1.45528
unigene104328	2.43701	1.82065
unigene176569	2.43655	1.38575
unigene96579	2.43453	1.32392
isotig58285	2.43424	1.95763
isotig62844	2.43238	1.31767
isotig30088	2.42693	4.00306
isotig50644	2.42591	1.4329
unigene97012	2.42586	1.59463
isotig134932	2.41688	1.73927
isotig116860	2.41192	2.55755
unigene20633	2.40972	1.58077
unigene104853	2.4059	2.21379
unigene112685	2.39935	1.45094
unigene99041	2.39885	1.58348
unigene33355	2.39873	3.89605
isotig49110	2.39815	4.33626
isotig69256	2.39234	1.60294
isotig58089	2.38821	2.72145
unigene125533	2.38198	2.95407
unigene107348	2.38139	2.29431
isotig23320	2.38119	2.74053
unigene15468	2.3763	2.11119
isotig45974	2.375	2.65858
unigene185532	2.37394	1.61598
unigene22134	2.37301	4.64149
unigene110166	2.36856	1.36472
isotig32742	2.36786	2.43639
unigene106936	2.36583	2.37293
unigene35212	2.36503	3.21805
isotig48589	2.36297	5.486
unigene18787	2.36257	2.33509
isotig58785	2.36008	1.44683
isotig31892	2.35939	1.55851
unigene76633	2.35877	1.38691
unigene558	2.35867	1.51479
unigene31698	2.35844	3.15819
isotig54107	2.35267	1.69701
isotig74719	2.35176	1.73099
isotig82342	2.35092	1.33658
unigene28610	2.34797	1.42169
isotig79546	2.34578	1.74806
isotig96233	2.34564	2.22104
isotig26784	2.33895	1.40519
isotig60102	2.33807	1.46492
isotig74415	2.33452	1.59457
unigene36953	2.33421	4.11235
unigene101394	2.32913	1.93341
isotig67173	2.32573	1.54075
isotig30978	2.32201	3.0958
isotig16138	2.31957	1.36564
unigene79739	2.31941	2.27317
isotig78962	2.31761	1.51224
isotig12067	2.31635	1.68696
unigene148159	2.31568	3.29966
unigene118013	2.31508	1.94876
unigene112453	2.31397	1.89836
unigene144218	2.3123	2.06198
unigene27322	2.31155	2.08745
isotig63697	2.31087	2.73685
isotig69308	2.31047	2.36557
isotig99941	2.31013	1.78219
unigene120881	2.29974	2.74416
unigene42331	2.29838	1.35016
unigene57738	2.29647	1.71413
unigene78429	2.29604	2.29075
unigene188157	2.29518	1.51723
unigene206835	2.29328	1.68794
isotig54470	2.28951	2.27026
isotig68584	2.28884	1.66489
unigene26694	2.28183	1.5538
unigene91502	2.28127	1.95213
isotig70757	2.27826	1.3099
unigene105681	2.27647	2.96786
unigene80883	2.27522	1.85189
unigene126023	2.27186	1.46202
unigene208492	2.26844	3.02085
unigene12279	2.26714	2.20372
unigene77651	2.26202	1.37509
unigene31124	2.26147	1.76035
isotig53418	2.25723	1.93824
unigene107613	2.257	1.30807
isotig57655	2.25564	1.77602
isotig52573	2.25237	1.35293
isotig72206	2.25163	2.87558
isotig69163	2.25005	1.56206
unigene108507	2.24641	1.44825
unigene108432	2.2445	1.43159
unigene163987	2.24261	2.11764
unigene20047	2.23868	1.4473
unigene14067	2.23843	2.70268
unigene55330	2.23724	1.59508
unigene103873	2.23439	2.06352
unigene9056	2.22843	2.79756
unigene103344	2.22737	2.94121
unigene40931	2.22656	1.31662
unigene84856	2.22419	1.65083
unigene96380	2.22391	1.40844
unigene11280	2.22329	2.36344
unigene26890	2.21965	2.29521
unigene25135	2.21798	2.05424
isotig121621	2.21315	2.12296
unigene183875	2.21137	1.34267
unigene144982	2.20811	2.78009
unigene17257	2.20787	1.6213
unigene4602	2.20772	1.37704
unigene163979	2.20652	2.15791
unigene34167	2.20495	2.23005
unigene15238	2.20396	1.84002
isotig89837	2.2022	1.35653
unigene77798	2.2013	1.83758
unigene127207	2.1958	1.47715
unigene95743	2.19161	1.40049
isotig70539	2.18718	4.43346
PUT-14265	2.18544	2.31275
unigene137746	2.18415	2.14577
unigene9014	2.18323	1.79531
isotig51510	2.17884	1.45225
unigene73469	2.17883	2.61425
unigene35105	2.17661	1.65873
unigene124904	2.16868	1.31096
unigene80915	2.1684	1.59137
unigene107046	2.16466	1.68033
unigene119840	2.16366	1.30712
isotig121061	2.16033	1.32161
isotig93318	2.15603	1.68015
isotig121611	2.15566	2.57811
unigene34811	2.15074	1.46521
isotig49742	2.13675	1.52805
unigene63165	2.13318	2.45406
unigene110699	2.12954	2.06857
isotig56393	2.12337	1.4045
unigene58419	2.12179	1.43274
isotig100774	2.1161	3.06654
unigene128279	2.1116	2.52527
unigene194583	2.10997	2.22443
isotig39732	2.10748	2.57342
unigene143335	2.10627	1.3822
unigene79526	2.10284	1.4024
isotig55345	2.10023	2.23498
isotig58438	2.09645	2.10904
isotig64810	2.09383	2.53102
unigene113349	2.09373	1.96014
unigene14447	2.09244	2.37378
unigene40403	2.09002	2.33112
isotig44434	2.08963	1.83198
unigene8823	2.08963	7.68193
isotig75788	2.07844	1.41818
unigene61764	2.07593	1.4535
unigene28952	2.07442	2.997
isotig88495	2.07289	2.8577
isotig47637	2.0716	3.23002
unigene129810	2.06904	2.091
isotig76089	2.06394	1.63025
unigene177037	2.06258	2.44284
unigene128932	2.06184	1.5872
isotig86280	2.06143	1.47989
unigene131816	2.05953	1.74299
isotig39198	2.05917	2.24614
unigene106477	2.05759	1.38584
unigene38116	2.0572	2.3303
unigene3957	2.05517	1.58176
unigene81742	2.05382	1.40602
unigene124639	2.05227	1.73502
isotig54365	2.04976	2.51925
isotig72254	2.0494	1.73146
isotig82328	2.04749	2.18796
unigene47565	2.04566	1.65717
unigene18650	2.04535	1.94371
isotig113271	2.04486	1.90425
unigene107634	2.04324	1.65905
unigene28596	2.03204	2.18146
unigene98110	2.0259	1.5042
isotig72853	2.02459	2.52734
isotig37142	2.02409	1.73215
unigene68278	2.02377	1.47098
unigene124567	2.01954	1.59453
isotig64353	2.01883	1.62398
isotig89296	2.0186	1.47617
isotig23990	2.01329	5.20993
isotig69645	2.01077	1.35681
unigene21695	2.00898	2.4322
unigene98658	2.00747	1.3238
unigene21828	1.99771	1.68906
unigene3095	1.99495	1.4229
unigene22088	1.99113	1.56157
unigene64820	1.98721	1.57181
unigene144334	1.98507	4.17975
isotig70968	1.98416	1.71349
unigene190718	1.98128	1.50801
isotig47747	1.98079	2.82498
unigene104004	1.97968	2.25437
unigene132588	1.97671	1.67455
isotig68634	1.97613	2.6347
unigene115217	1.97487	2.72023
isotig21737	1.97237	1.39876
unigene46120	1.97093	2.32889
unigene59482	1.96941	1.87464
unigene126022	1.9693	1.89182
unigene14146	1.9689	1.91737
unigene28720	1.9684	1.84628
unigene112386	1.96836	1.44129
unigene32791	1.96762	2.03251
unigene18884	1.96369	1.39654
unigene104195	1.96345	1.63724
unigene10622	1.96301	1.96758
unigene139142	1.96191	2.4537
unigene73695	1.95996	2.53248
isotig70446	1.95983	1.79753
unigene40529	1.9569	3.12077
unigene146045	1.95683	2.47776
isotig101385	1.9567	3.83577
unigene20197	1.95353	2.10241
unigene17724	1.95347	1.93082
unigene30747	1.94707	1.75449
unigene95607	1.93966	2.03694
unigene85983	1.93294	2.47884
unigene13142	1.93274	1.84092
isotig54740	1.93121	2.82735
unigene132780	1.93079	1.37594
unigene30136	1.93025	2.00298
unigene161344	1.92862	2.10884
unigene16986	1.92772	1.88028
unigene122300	1.92761	1.36254
unigene66525	1.92664	1.38739
unigene116115	1.92097	3.59974
unigene5192	1.92018	1.3917
unigene11228	1.91987	1.73668
unigene145112	1.91752	1.31185
unigene28159	1.91637	1.5488
isotig72848	1.91587	2.35963
unigene127145	1.91515	1.5008
isotig78626	1.91483	1.38001
unigene74824	1.91328	1.40706
unigene202308	1.91162	1.59926
unigene52224	1.90726	1.58305
isotig100249	1.90346	2.58262
unigene103810	1.89946	1.49824
isotig119289	1.8967	2.66795
unigene20943	1.89637	2.24423
isotig33394	1.89476	2.19326
isotig86330	1.89466	1.32489
isotig103136	1.89358	1.46092
isotig22511	1.89316	1.64118
unigene3483	1.89249	1.97923
unigene55203	1.88944	1.99278
isotig52937	1.88852	1.73287
unigene187428	1.88828	1.317
unigene141146	1.88349	2.39595
unigene18364	1.88107	1.82369
unigene98390	1.88107	2.62073
unigene3047	1.87943	1.78493
isotig96104	1.87896	1.92636
unigene16095	1.87771	3.73631
unigene106377	1.87615	1.6578
unigene119066	1.87561	6.26537
unigene15581	1.87506	1.33485
unigene65026	1.87444	1.80486
isotig49071	1.87048	2.20229
unigene107917	1.86985	1.32169
unigene124954	1.86897	1.84686
unigene147237	1.86857	1.32724
unigene1072	1.86791	1.35661
unigene210237	1.86693	4.53946
unigene144481	1.86667	1.47374
unigene53328	1.86571	1.57281
isotig114695	1.86347	1.91299
unigene78010	1.86295	3.47191
isotig50521	1.86267	3.1294
unigene70568	1.86184	1.39895
isotig122031	1.86098	2.30686
unigene131002	1.86019	1.45846
unigene82378	1.85923	1.34769
isotig114056	1.85756	2.09755
isotig60909	1.85406	1.67998
unigene51855	1.85291	1.96466
PUT-4284	1.85086	1.63218
unigene99988	1.85085	2.59259
isotig113973	1.84718	1.50031
unigene144680	1.847	2.10504
isotig117273	1.84642	1.98372
unigene76466	1.84395	2.67079
unigene3698	1.84002	2.58131
isotig66357	1.84001	4.07352
unigene208796	1.83502	2.60919
unigene79110	1.83424	1.81519
isotig44327	1.83398	2.18154
isotig50617	1.8329	2.12004
unigene14322	1.83209	1.62511
unigene20318	1.82913	1.53535
unigene149124	1.82734	2.07316
unigene15114	1.82293	1.45901
unigene104666	1.82258	2.02832
unigene131714	1.82171	1.8321
unigene131502	1.81605	1.95264
unigene119919	1.81205	1.37157
unigene99908	1.81177	2.60742
unigene140853	1.81085	1.94853
unigene119959	1.80794	1.98398
unigene47282	1.80767	1.7149
isotig124177	1.8072	1.38856
unigene28696	1.80436	2.7365
isotig76251	1.80374	1.4284
isotig50749	1.80026	1.48048
isotig46783	1.80013	2.06526
unigene30270	1.7984	1.78835
unigene33158	1.79745	2.48304
unigene22479	1.79346	1.65004
PUT-1572	1.79148	2.13237
unigene60743	1.79103	5.1304
isotig56742	1.78917	1.31381
unigene130060	1.78759	2.10127
unigene34562	1.78674	1.50638
unigene757	1.78565	2.66251
isotig31480	1.78501	2.01676
isotig98397	1.78499	1.38738
unigene4181	1.78132	1.46829
isotig48230	1.78096	1.3455
unigene131980	1.78074	1.92952
unigene102365	1.77531	1.62498
isotig66987	1.77477	1.52172
unigene95741	1.77348	2.55425
isotig108489	1.77337	1.6505
isotig51803	1.77139	3.54187
unigene33875	1.76954	2.56943
isotig64036	1.76935	1.99886
unigene80524	1.76803	1.30973
unigene109951	1.76795	1.38281
unigene30823	1.76661	1.30862
unigene101091	1.76451	1.76788
unigene146923	1.7623	5.14627
unigene70734	1.76127	1.66915
isotig44822	1.75997	1.6137
unigene34961	1.75937	1.35545
unigene86090	1.75928	2.03991
unigene74392	1.75709	1.98701
unigene127288	1.75589	2.19221
unigene21689	1.75503	1.80592
unigene73710	1.75434	1.63438
unigene117666	1.7543	1.33592
unigene68589	1.75345	2.42242
unigene184200	1.75295	1.73377
unigene12703	1.75219	3.69087
unigene201558	1.7507	1.98841
unigene16648	1.75051	1.59342
PUT-7970	1.74932	1.43533
unigene94991	1.74807	1.70351
isotig93548	1.74688	1.33596
unigene140552	1.74627	1.88308
unigene56297	1.74604	2.30619
unigene107064	1.74539	1.83331
unigene157961	1.74259	3.06398
unigene23113	1.74027	1.56472
isotig49756	1.73989	1.75111
unigene16811	1.73912	2.66944
unigene164944	1.73172	1.94124
unigene128955	1.73058	1.5957
unigene79772	1.73042	1.45993
unigene112635	1.72998	1.44698
isotig77643	1.72909	1.6193
isotig64735	1.72466	3.71521
unigene145198	1.72392	2.44135
unigene116593	1.7237	2.51871
unigene162897	1.72184	1.57695
isotig31466	1.72137	3.7945
isotig84178	1.71983	1.99265
unigene144266	1.71925	1.68675
unigene100694	1.71771	1.81753
isotig60189	1.71749	2.24039
unigene10626	1.71308	1.39549
isotig58466	1.71212	1.78285
unigene38951	1.71094	1.80192
isotig63954	1.71028	1.33234
unigene163455	1.70755	2.01239
isotig71434	1.70533	1.6247
isotig60154	1.7031	1.67667
isotig68221	1.70191	1.54134
isotig63387	1.69971	1.42651
isotig96395	1.69834	1.42284
unigene34681	1.69498	2.87294
unigene146777	1.69482	2.47774
unigene14538	1.69154	1.35809
unigene15327	1.69004	1.33142
unigene126904	1.68886	3.65272
unigene7452	1.68851	3.97198
unigene147623	1.68634	2.32133
isotig48069	1.68583	1.79188
unigene35134	1.68522	1.97705
unigene107047	1.68481	1.34438
unigene12702	1.68473	2.90753
unigene91647	1.68394	1.5595
unigene76977	1.68272	1.71394
unigene100681	1.681	1.3656
unigene60907	1.67751	1.60155
isotig58820	1.67744	1.56421
isotig100518	1.67484	2.09421
unigene147946	1.67364	2.67932
unigene69637	1.67285	1.42112
unigene56805	1.67275	3.02308
isotig37932	1.67217	2.73828
isotig87209	1.67089	1.31327
unigene77272	1.67035	1.56486
isotig15624	1.66819	3.40327
isotig42919	1.66687	1.99584
isotig22383	1.66663	4.39897
unigene77498	1.66604	3.44408
unigene66502	1.66563	2.00604
unigene100392	1.66506	3.53517
isotig58518	1.66482	1.30404
isotig123601	1.65998	2.39464
unigene131525	1.65837	2.25746
unigene18978	1.65724	1.57092
unigene168503	1.65714	1.94649
unigene99900	1.65679	1.69881
unigene94588	1.65547	4.2213
unigene201962	1.65294	2.20538
PUT-14983	1.65221	1.6195
unigene93726	1.65063	1.62313
isotig75135	1.64766	6.01386
unigene78350	1.64686	1.85062
unigene78970	1.64636	3.60837
isotig92427	1.64524	1.71788
isotig58919	1.64342	2.72896
unigene103628	1.64302	1.55741
unigene102811	1.64133	1.30989
isotig55358	1.63982	4.14671
unigene97590	1.63733	2.52506
isotig37680	1.63582	1.30996
isotig46129	1.63576	1.41783
unigene13289	1.63565	2.87019
unigene74378	1.62881	1.7733
unigene38832	1.6278	1.35318
unigene184679	1.62638	1.56228
unigene125258	1.6255	1.52488
unigene2798	1.6254	1.39002
unigene103186	1.62517	2.32542
unigene189550	1.62397	1.838
isotig50337	1.62188	2.34045
unigene20133	1.6189	1.49441
isotig42990	1.61814	1.33262
unigene52314	1.61736	2.18126
isotig107144	1.6173	2.40539
unigene122635	1.61265	2.04123
unigene93917	1.61145	1.43044
unigene132527	1.61021	3.5012
isotig103963	1.60799	2.34052
unigene141848	1.60649	1.30153
isotig66127	1.59869	1.88658
unigene164192	1.59734	1.67223
unigene121688	1.59705	1.37608
isotig112058	1.59697	3.01034
PUT-8299	1.59406	1.90788
isotig48335	1.5913	3.05471
unigene128172	1.58946	3.20516
isotig57299	1.58829	3.67695
unigene9469	1.58706	1.6154
unigene50922	1.58631	2.07066
unigene16704	1.58497	1.44185
unigene8541	1.58435	5.24421
isotig121459	1.58423	1.5713
isotig33718	1.58418	2.50558
isotig107323	1.57922	2.26458
unigene34547	1.57902	2.2201
unigene17448	1.57848	1.33574
isotig44364	1.57698	2.41836
unigene16329	1.57637	1.53821
isotig80722	1.57537	1.37182
unigene37073	1.57375	1.81894
unigene1003	1.57375	2.46699
isotig125109	1.57347	2.5013
unigene127286	1.57339	6.87995
unigene11668	1.5719	1.30132
unigene116514	1.57042	3.05471
unigene138645	1.57019	1.34151
isotig15972	1.56644	2.41299
unigene62821	1.5654	1.88731
unigene5508	1.56438	1.6864
unigene21029	1.56378	1.81142
unigene5123	1.56367	1.37813
unigene130746	1.56298	1.79851
isotig102355	1.56293	1.47442
unigene127067	1.56257	2.23548
unigene132666	1.56239	1.62905
unigene202685	1.55903	3.18175
isotig64635	1.55793	3.75786
isotig59757	1.55524	1.99199
isotig52228	1.55404	1.82006
unigene78405	1.55339	1.92387
unigene44417	1.55253	1.60536
unigene94602	1.55029	3.51801
unigene74535	1.54522	2.27476
unigene50170	1.54317	3.84166
isotig91065	1.54208	1.37747
isotig63657	1.54081	1.71032
unigene94388	1.5388	1.80835
unigene38841	1.53486	1.48359
unigene62841	1.5347	1.33288
unigene104082	1.53378	2.78928
unigene32921	1.52971	1.36063
unigene118143	1.52939	1.48145
isotig47838	1.52825	1.7322
unigene16917	1.52573	2.71733
unigene12276	1.52268	1.34047
unigene129458	1.52259	6.64733
unigene66294	1.52254	1.51377
isotig75293	1.52214	2.10108
unigene107029	1.52191	1.37394
isotig56030	1.51742	1.53388
isotig97433	1.51567	2.06425
isotig32586	1.51303	1.35781
unigene12550	1.51181	1.74512
unigene69915	1.51123	3.09143
unigene53286	1.51062	1.43028
isotig78610	1.51057	2.47902
isotig27500	1.5061	2.05963
isotig69754	1.50373	3.52103
unigene92576	1.5012	1.33778
unigene97344	1.50099	2.64676
unigene94228	1.4995	1.83194
unigene93617	1.49862	3.20545
unigene73945	1.49772	1.32048
unigene146843	1.49674	1.49746
unigene145699	1.49409	2.73534
unigene176400	1.49372	1.62358
unigene104155	1.49334	2.07773
isotig80114	1.49082	2.12242
unigene50081	1.49069	1.94713
unigene19134	1.4876	1.71198
unigene124815	1.48568	2.64575
isotig54673	1.4843	2.1291
unigene79397	1.48397	2.11087
isotig100945	1.4821	1.5259
unigene3068	1.47749	3.87511
unigene109858	1.47553	1.41035
unigene142541	1.47484	1.80677
unigene24139	1.46959	3.09989
isotig60733	1.46943	1.97861
isotig23078	1.46869	2.83558
unigene131215	1.46798	2.24864
isotig44307	1.46689	2.47143
isotig59247	1.46685	1.68135
unigene24813	1.46673	1.55775
isotig53065	1.46615	1.83623
unigene95546	1.46428	1.43499
isotig126747	1.45689	3.76577
unigene133091	1.45686	1.76097
isotig116724	1.45597	1.64304
unigene185873	1.45421	1.45198
isotig49681	1.45354	1.48283
unigene97494	1.45319	1.35677
unigene143283	1.45303	1.76049
isotig55798	1.45185	2.21951
isotig26061	1.44963	1.87862
unigene116517	1.44818	1.56772
unigene74176	1.4475	1.9623
unigene70078	1.44721	1.46816
unigene143664	1.44648	1.58871
unigene64762	1.44547	2.13682
unigene95207	1.44164	1.96015
unigene10735	1.43807	7.20198
isotig53043	1.4374	2.0555
unigene37388	1.43423	1.70385
unigene18421	1.43229	1.54467
unigene99766	1.43207	1.31549
isotig20333	1.43193	1.55754
unigene123746	1.43189	1.89824
unigene19143	1.43056	2.5162
isotig56195	1.42991	1.64988
unigene44705	1.42923	1.49802
unigene74267	1.42886	1.43455
isotig86096	1.4276	1.38252
unigene107005	1.42654	1.74613
isotig20317	1.42605	4.98454
unigene126478	1.42492	1.51996
isotig53828	1.42436	1.66915
unigene167130	1.4241	2.07342
unigene98768	1.42373	3.34763
unigene40795	1.42267	1.31974
unigene103726	1.42227	1.61911
unigene35955	1.42154	1.54047
unigene20893	1.41768	3.53543
isotig60066	1.41664	2.21246
unigene110754	1.41554	2.16883
isotig14441	1.41549	2.36652
isotig106077	1.41542	2.56632
unigene22309	1.41486	2.90866
unigene124129	1.41451	1.84778
unigene104348	1.41302	1.46057
isotig52751	1.40771	4.27521
unigene23377	1.40745	2.11737
isotig129148	1.4053	1.45209
isotig67005	1.40287	1.67729
unigene34297	1.40165	1.7861
unigene58289	1.40048	1.36359
unigene108713	1.40029	2.63511
isotig44707	1.39997	3.44264
isotig38036	1.39984	2.1088
isotig44799	1.39964	1.48529
unigene54166	1.39928	1.69934
unigene44714	1.39786	1.42807
unigene129807	1.39753	1.42865
unigene118423	1.39748	2.30507
unigene119774	1.39595	1.40586
unigene33116	1.39586	1.48628
isotig73666	1.39344	2.02052
unigene7184	1.39251	3.80973
isotig103209	1.38981	1.578
isotig47011	1.3889	1.67461
unigene129782	1.38798	1.35269
unigene10616	1.38758	1.53848
isotig64629	1.38635	2.10568
unigene28828	1.38467	1.9901
isotig34272	1.38248	1.37809
isotig91056	1.38171	1.54532
unigene105243	1.38145	1.60531
PUT-6885	1.37877	4.20755
isotig58723	1.37835	1.64044
unigene136017	1.37708	1.33678
unigene167358	1.3769	2.59672
unigene106251	1.37671	2.71588
isotig33878	1.37589	2.32969
unigene121937	1.37512	1.61298
unigene122058	1.37473	1.32881
unigene94919	1.3736	2.2407
isotig81651	1.37227	2.13076
unigene61692	1.37001	1.47202
isotig52402	1.36786	1.32108
isotig68000	1.36719	1.3955
unigene130036	1.36667	2.08001
unigene7354	1.36513	4.01011
isotig48447	1.36225	1.45971
isotig58030	1.35913	1.77703
unigene32987	1.35785	2.19138
isotig59013	1.35778	1.65584
isotig28207	1.35743	3.89293
isotig62370	1.35699	3.35873
unigene29924	1.35687	1.70649
isotig11208	1.35665	3.67207
unigene129237	1.35511	2.05665
unigene18278	1.35466	1.44342
unigene75940	1.35447	1.54319
isotig34448	1.35418	1.48073
unigene29386	1.35189	1.48783
unigene47605	1.34609	3.89881
unigene14235	1.34536	1.58304
unigene23012	1.34372	2.20189
unigene2818	1.34362	4.96154
unigene111102	1.34319	1.43881
unigene145845	1.34121	1.62867
unigene1894	1.3402	2.74278
isotig52199	1.33811	2.04098
isotig49100	1.33653	1.37979
unigene35653	1.33653	3.06419
unigene52328	1.33631	1.4654
unigene51970	1.33453	1.65733
unigene127620	1.33281	1.33337
isotig27465	1.33142	4.23113
isotig53192	1.33101	1.36501
isotig31842	1.33009	3.0888
isotig88988	1.3295	2.01233
unigene19360	1.32902	2.992
unigene196312	1.32614	1.73174
isotig101426	1.32579	2.13351
unigene1858	1.32518	1.4535
unigene145860	1.32514	2.36473
isotig92013	1.32476	1.97388
isotig51293	1.32319	1.62825
unigene37100	1.32093	2.40987
unigene207811	1.32051	1.88859
unigene131438	1.31935	1.37805
unigene162936	1.31798	1.6509
unigene78626	1.31562	1.3625
unigene2858	1.31524	2.68042
unigene93932	1.31501	2.07954
unigene103579	1.31461	1.3526
isotig23145	1.31388	2.04329
unigene96423	1.31154	3.21114
unigene201439	1.31086	1.35415
unigene128487	1.31014	3.08754
unigene100162	1.31008	2.37632
isotig128137	1.30925	1.74694
unigene24314	1.30904	1.50629
unigene138224	1.3087	1.40217
isotig06893	1.30811	1.36245
unigene146261	1.30457	1.51677
isotig60139	1.30295	2.57874
unigene127675	1.30176	1.42891
isotig36288	1.30079	1.53824
unigene18385	1.30027	1.91971
unigene131369	1.29923	1.89129
isotig55381	1.29827	3.66437
unigene96104	1.29613	3.13924
isotig53469	1.29561	2.24181
unigene103265	1.29353	1.47301
unigene42469	1.29268	1.4452
unigene198027	1.29207	1.6211
unigene23579	1.28921	1.457
isotig58838	1.28843	1.39125
isotig76589	1.28776	2.88265
unigene141852	1.28677	1.65415
unigene1859	1.28512	1.40821
unigene133067	1.28495	1.30615
unigene3407	1.28495	1.34552
unigene93994	1.28421	2.11873
unigene28840	1.2832	2.16013
unigene96292	1.283	1.43511
unigene15054	1.28224	1.46241
unigene48123	1.28224	1.41169
unigene42971	1.28193	6.338
isotig34524	1.28096	2.64306
isotig67161	1.28052	1.30683
unigene145775	1.27855	1.61999
unigene110275	1.2772	2.81584
unigene28445	1.27525	1.5381
unigene52797	1.27274	1.359
unigene46579	1.27214	1.44692
isotig06725	1.27137	4.7155
unigene185217	1.2702	1.65719
unigene103563	1.26867	1.64631
unigene94183	1.26805	1.51759
unigene42750	1.2643	2.67019
isotig103359	1.26295	1.87814
isotig49160	1.26241	1.89786
isotig53168	1.25825	3.95108
unigene92949	1.25653	1.8806
isotig50205	1.25045	1.73362
unigene94133	1.24956	1.82952
unigene123916	1.24843	1.80287
unigene14909	1.24732	1.92844
PUT-15891	1.24715	3.77235
unigene20770	1.24463	3.06588
unigene208674	1.24419	1.8109
unigene11743	1.24172	1.48862
isotig45444	1.2408	2.42681
isotig57424	1.23768	1.78246
isotig75980	1.2369	1.45519
unigene57467	1.23643	1.55203
unigene144613	1.23605	1.83757
unigene146797	1.23404	4.31798
unigene107474	1.23328	2.85557
isotig117741	1.23294	1.57797
isotig58335	1.23288	1.38141
isotig51809	1.23128	3.99808
unigene49433	1.23121	1.55729
isotig58072	1.23029	4.80466
isotig44702	1.2281	1.34722
unigene8789	1.22558	1.68201
isotig44124	1.22482	3.34927
isotig48759	1.22477	2.73884
unigene103480	1.22351	2.74798
isotig119369	1.22314	1.90856
unigene41903	1.2226	1.73389
unigene95098	1.22241	3.34581
unigene133280	1.22155	2.19854
isotig34392	1.22091	2.88125
unigene118405	1.21996	1.6233
unigene63396	1.21989	1.90532
unigene60905	1.21954	1.55921
unigene123934	1.2179	1.37719
unigene19696	1.21743	3.7469
unigene92708	1.21488	1.31132
unigene9830	1.21463	3.47446
isotig12062	1.2133	1.42417
unigene143271	1.21254	1.57548
unigene125180	1.21239	1.58829
unigene14014	1.21182	2.21201
isotig53912	1.21123	2.27804
isotig42561	1.2108	3.61067
unigene9550	1.2102	2.68359
isotig43495	1.20964	1.66676
isotig52069	1.20809	1.42477
unigene209565	1.20505	1.72602
isotig65133	1.20485	1.55518
unigene16606	1.20305	1.374
unigene42921	1.20282	1.31998
unigene140498	1.20184	2.4525
unigene106183	1.2007	2.09383
unigene163400	1.20039	1.57337
isotig30340	1.19994	1.43985
isotig47341	1.19959	2.59932
isotig23285	1.19817	1.64793
unigene55993	1.19799	2.3258
isotig52671	1.19755	1.56998
unigene9593	1.19709	2.3156
unigene33763	1.19638	1.78043
isotig55832	1.19624	1.44555
unigene22418	1.19566	1.46449
isotig50045	1.19526	1.30869
isotig108528	1.19071	1.4673
unigene45910	1.1892	1.5915
isotig31666	1.18911	1.93808
unigene112544	1.18835	1.43787
isotig42789	1.18739	8.22101
isotig23508	1.18717	1.77005
unigene97549	1.18699	1.31698
unigene100055	1.18694	2.95059
isotig20525	1.18645	3.24956
unigene46038	1.18623	1.84517
isotig113260	1.18484	1.30759
unigene38802	1.18432	1.75828
unigene98750	1.18417	1.87505
isotig72101	1.1834	1.52214
unigene21346	1.18201	1.88852
unigene6497	1.18186	1.37712
isotig105130	1.17676	6.60424
unigene182116	1.1753	1.87328
isotig104517	1.17415	2.28835
isotig22082	1.17139	1.35714
isotig109231	1.17096	1.38963
unigene79641	1.16897	1.45568
unigene120500	1.16891	1.73076
isotig47662	1.16866	2.51396
isotig27524	1.16863	2.49084
PUT-6384	1.16819	1.9873
unigene96389	1.16779	1.41239
unigene116482	1.16739	2.22557
isotig56157	1.16626	2.07623
isotig26284	1.1643	1.80518
unigene125349	1.16409	1.34648
isotig98830	1.16385	2.39664
isotig29756	1.16349	1.73993
unigene120636	1.15992	2.96233
unigene18680	1.15708	2.39928
unigene12355	1.15636	1.35912
unigene112644	1.15569	1.33248
unigene12360	1.15486	1.8075
isotig51584	1.15473	3.31542
isotig89170	1.15444	1.72128
isotig44828	1.15444	1.44082
unigene106859	1.15262	2.0902
isotig32998	1.15233	1.37331
unigene28718	1.15224	1.9821
isotig36620	1.15135	1.88596
unigene125728	1.14969	1.94691
isotig52850	1.14851	1.74256
isotig56604	1.1465	1.50871
isotig34150	1.14565	1.79008
unigene48077	1.14462	1.86698
isotig57945	1.14427	3.50341
unigene148728	1.14426	1.96677
isotig133671	1.14145	1.30495
unigene114537	1.14111	1.48716
isotig58644	1.13984	1.38902
isotig50314	1.13973	4.36305
isotig10689	1.13922	1.998
unigene118114	1.13891	1.58838
isotig43470	1.13606	2.60913
isotig77046	1.13316	3.10674
unigene50096	1.13256	1.36912
unigene16754	1.13188	2.12633
isotig50258	1.13095	2.80528
unigene108998	1.13095	1.82278
isotig46298	1.13082	2.13742
unigene130524	1.12982	1.70769
isotig58057	1.12914	1.8244
unigene102887	1.12656	1.73087
unigene60908	1.12626	4.91189
unigene19822	1.12537	1.55749
unigene40450	1.12343	1.32572
isotig115716	1.12331	1.7741
isotig107036	1.12299	1.5117
unigene17093	1.12033	4.42685
isotig53375	1.11933	1.41997
unigene110927	1.11919	1.58562
unigene102891	1.11856	2.48016
unigene94024	1.11826	1.50435
unigene13519	1.11305	1.72546
unigene51797	1.11252	1.64831
unigene37754	1.11216	2.13625
isotig16401	1.10984	1.69849
isotig51705	1.10888	1.69737
unigene101608	1.10476	1.68107
isotig41875	1.10468	2.57427
isotig07267	1.1034	7.66133
isotig30726	1.10244	1.6687
unigene59392	1.10226	2.52726
isotig45978	1.1016	2.08602
unigene3128	1.10031	2.13305
unigene143184	1.10017	1.42673
isotig78621	1.09988	2.77935
unigene44241	1.09806	4.00501
unigene14378	1.09665	2.98039
unigene1578	1.09592	1.97143
isotig60464	1.09507	1.44541
unigene146005	1.09458	1.72892
isotig29764	1.09266	3.52305
unigene114478	1.09151	1.31526
isotig50027	1.0911	1.34177
isotig96786	1.08979	1.53293
unigene1603	1.08903	3.41271
unigene41840	1.08842	1.36404
isotig60285	1.08802	2.17241
unigene167004	1.08793	1.76938
unigene111810	1.08776	2.32026
unigene44186	1.08624	3.00465
unigene120693	1.08571	2.04784
isotig74057	1.08415	1.8449
unigene127541	1.08317	2.13345
unigene423	1.08211	1.48094
isotig51778	1.08176	1.9581
unigene2888	1.08067	1.56031
unigene14952	1.07974	2.4251
unigene31130	1.07954	1.64792
isotig62335	1.07938	1.43607
PUT-4643	1.0793	1.42552
unigene8062	1.07883	1.35026
unigene117614	1.07762	2.0922
unigene126946	1.07682	1.74863
unigene51795	1.07533	1.55901
isotig36330	1.07462	1.64372
isotig47132	1.07451	1.89238
isotig69444	1.07345	2.0721
unigene3356	1.07247	1.5769
isotig35514	1.07225	1.51259
isotig45327	1.07197	2.34687
unigene37039	1.07179	1.57646
isotig55016	1.07177	1.73972
unigene132012	1.07099	1.40589
unigene101871	1.06955	1.30288
isotig36822	1.06742	1.71449
isotig29880	1.06735	1.34663
isotig51562	1.06671	1.39243
unigene140748	1.06658	2.97224
unigene183430	1.06383	1.64334
unigene123079	1.0638	1.39732
unigene22032	1.06318	1.56574
unigene79863	1.06221	1.53434
isotig95021	1.06159	1.50016
isotig101480	1.06124	1.97364
unigene126503	1.06014	1.53053
unigene56409	1.06004	1.30553
isotig32298	1.05857	3.40003
unigene27877	1.05749	2.07073
unigene28027	1.05653	1.8642
isotig113009	1.0561	1.33268
isotig18060	1.05494	2.19049
unigene52259	1.05408	1.41332
isotig45047	1.05327	1.7457
unigene43700	1.05228	2.38835
unigene29374	1.05033	3.38033
unigene143787	1.04991	1.85293
isotig124106	1.04845	3.46321
unigene34102	1.04799	5.54359
unigene17461	1.04439	2.48462
unigene34155	1.04424	1.98958
isotig97347	1.04361	2.16928
unigene6954	1.04113	1.35561
isotig51165	1.04112	2.05073
unigene82125	1.04088	1.40187
isotig26488	1.04053	3.09739
isotig70168	1.04016	1.37982
unigene99088	1.03863	1.92597
unigene207237	1.03473	3.53505
isotig104791	1.03257	2.07182
unigene16730	1.03179	1.8076
isotig44194	1.03064	1.76696
unigene19880	1.03006	1.93534
unigene146740	1.02998	1.74565
unigene97288	1.02889	3.15579
isotig67767	1.02783	1.41213
unigene103811	1.02589	1.53329
isotig44509	1.0248	2.43692
unigene94912	1.02286	1.90863
unigene114598	1.02181	2.33224
unigene65231	1.02176	3.10987
unigene124094	1.02156	1.53176
unigene46317	1.02095	1.65402
unigene34614	1.01907	3.90219
isotig116181	1.01725	1.32367
unigene122272	1.0166	1.8465
isotig62730	1.01522	1.56183
isotig47776	1.01279	2.43977
unigene165192	1.01261	1.39173
isotig56064	1.01182	1.60517
isotig121078	1.01175	1.47322
isotig57723	1.0113	1.41757
unigene16122	1.00924	1.41556
unigene28901	1.00906	1.39772
isotig51327	1.00873	1.34158
unigene190946	1.0085	1.31001
unigene11622	1.00384	1.76299
unigene61610	1.0033	1.39824
isotig44324	1.00235	3.34185
unigene98588	1.00165	2.85729
unigene10392	1.00124	1.42367
unigene37348	0.999478	2.85807
unigene14486	0.998037	4.69872
isotig56831	0.997118	2.0261
unigene7403	0.995579	2.90142
isotig35892	0.995238	1.62546
isotig15312	0.994566	3.13554
isotig42769	0.993399	2.91833
isotig31494	0.991894	1.93445
isotig53019	0.98869	2.75977
isotig70554	0.988283	1.71924
isotig55830	0.986899	1.32112
isotig53796	0.986106	1.36284
isotig117934	0.985905	1.44008
PUT-5457	0.984579	1.96421
isotig104899	0.984074	1.39395
unigene3856	0.983868	1.5241
unigene973	0.983713	2.15721
unigene15895	0.983092	1.48439
unigene42717	0.982185	1.61052
unigene127205	0.981639	3.21224
isotig80928	0.981488	1.6323
isotig42222	0.981385	1.58578
unigene35535	0.979229	2.39238
unigene5477	0.97888	1.76785
isotig74977	0.977994	1.70106
unigene96445	0.977241	1.78095
unigene12923	0.977042	2.03985
isotig102164	0.974279	1.55268
PUT-3527	0.974151	1.4107
unigene2491	0.97195	1.65987
isotig48134	0.970918	2.58989
isotig19285	0.970589	3.29314
unigene206820	0.96954	1.98129
isotig52068	0.968911	1.93629
unigene161579	0.968435	2.77192
unigene99373	0.967938	1.74937
isotig53056	0.96734	1.80226
unigene80808	0.965216	1.42485
unigene52833	0.965204	1.6782
unigene11905	0.964898	2.12729
unigene47818	0.963946	1.68191
unigene189467	0.963761	2.15851
unigene3139	0.962015	5.75675
unigene100061	0.960265	3.14497
unigene15953	0.959696	1.47365
unigene16980	0.959066	2.2005
unigene9138	0.958042	3.17105
unigene59035	0.957908	1.93875
isotig44454	0.956591	2.77532
isotig114498	0.956571	1.74848
unigene1226	0.954	5.59865
unigene14450	0.953771	1.46519
isotig20469	0.952479	1.32745
unigene17612	0.95224	1.77501
isotig51072	0.952128	1.7736
isotig51344	0.950595	1.74051
unigene95085	0.950351	1.36417
unigene30827	0.9501	2.28142
isotig44293	0.949327	2.43549
unigene17166	0.947321	2.1753
unigene102617	0.946526	1.38752
unigene9225	0.94624	1.46427
unigene34761	0.945974	1.5916
isotig15629	0.945973	2.13362
unigene93801	0.945417	2.04874
unigene106110	0.945094	1.93571
isotig11641	0.943759	2.067
unigene44763	0.943172	1.60492
isotig61364	0.941317	1.57457
unigene30492	0.941055	1.7094
isotig13264	0.938802	2.16554
isotig50493	0.938166	1.44242
isotig80362	0.938115	2.17648
isotig13783	0.937465	3.28305
unigene104467	0.937118	1.37193
unigene56488	0.937078	1.48604
isotig54933	0.934541	2.01309
isotig14000	0.93365	2.19775
unigene144687	0.933548	1.66714
isotig66634	0.93335	1.45894
unigene128302	0.933049	2.48604
unigene13026	0.932511	1.37587
isotig92462	0.930405	1.40294
unigene208485	0.929917	2.84231
isotig108243	0.929834	1.73737
unigene95209	0.92938	1.31251
unigene208521	0.929096	1.72519
unigene135996	0.928324	1.46347
unigene109555	0.925721	1.57608
unigene2294	0.923142	1.52593
isotig46082	0.921365	1.38756
isotig95724	0.921035	2.84117
isotig51127	0.919665	2.28403
unigene2941	0.918542	1.4535
unigene116526	0.918028	2.07971
unigene2963	0.917581	1.38277
isotig101539	0.917501	1.86598
unigene10095	0.917496	1.96876
isotig132795	0.91643	1.63565
unigene28652	0.916219	1.37595
isotig22439	0.916055	7.50629
isotig30014	0.915921	1.94557
isotig72892	0.915535	2.29686
unigene124020	0.914674	1.81988
unigene47245	0.914198	1.45117
unigene7336	0.912912	2.39536
isotig58795	0.91255	1.65011
unigene38673	0.912366	1.7622
isotig77452	0.912107	1.3148
unigene32	0.91099	1.36788
unigene1572	0.909771	3.96806
unigene183338	0.907994	1.62781
unigene10447	0.90616	3.8551
unigene29663	0.905892	2.31323
unigene94690	0.90548	1.68116
isotig46234	0.905345	4.9014
unigene8510	0.905206	1.57216
unigene12947	0.903429	1.37603
isotig45952	0.903308	1.33409
unigene18520	0.90301	2.06936
unigene3359	0.902559	1.80025
unigene4902	0.902085	2.63849
unigene14270	0.901213	2.49818
isotig22313	0.900121	2.31945
unigene1366	0.899147	1.60593
isotig29760	0.897169	2.27884
unigene18724	0.894293	2.13629
isotig44175	0.893815	1.31045
isotig50830	0.893445	2.05375
isotig51776	0.893254	1.69325
isotig33362	0.893186	1.63842
isotig31216	0.893086	1.46259
isotig28552	0.892426	1.75029
[truncated: 3,013 more rows]
