# Supplementary material for: Rootstock effects on scion gene expression in maritime pine
Source: Sci Rep. 2021 Jun 2;11:11582. doi: 10.1038/s41598-021-90672-y (PMC8173007; doi:10.1038/s41598-021-90672-y)
Supplement: Supplementary file 9 — Supplementary Information 9. [file 41598_2021_90672_MOESM9_ESM.xlsx]

## Sheet: Supplementary Table 7
Supplementary Table 7. Genes exclusively differentially expressed in Gal 1056/R18T vs Oria 6/R18T (Figure 7b). The gene ID, Log2 fold change (Log2FC) values and -Log(pValue) are provided.
Gal 1056/R18T vs Oria 6/R18T
Gene ID	Log2FC	- Log (pValue)
unigene23210	20.6711	13.673
isotig114761	19.2246	2.95242
isotig128184	16.443	2.27901
unigene34531	9.44783	9.24879
unigene16955	8.89189	4.06639
isotig121939	8.63588	5.0871
isotig78718	8.48291	6.01704
isotig44863	8.35819	4.01489
unigene21497	7.79371	6.09247
unigene139976	7.72623	4.6591
unigene53150	7.71989	2.35717
isotig100010	7.56427	1.40286
isotig125626	7.46429	4.24634
unigene34964	7.22175	1.43853
unigene101617	6.89942	1.84386
PUT-9772	6.86236	4.55481
unigene127941	6.76334	4.27654
isotig34856	6.75814	3.40476
PUT-4269	6.73289	3.38506
unigene100225	6.58168	4.0164
unigene135871	6.27413	3.16615
unigene23	6.23261	2.43541
unigene142719	6.16712	2.56555
unigene35374	6.14753	6.89416
isotig38432	6.11262	5.16906
isotig35976	6.03861	2.75333
unigene17299	5.97133	2.09166
isotig113047	5.95068	1.81338
PUT-1616001	5.89718	3.10125
unigene136164	5.8229	1.35383
unigene32779	5.80252	2.76362
isotig116059	5.78164	3.63326
unigene5878	5.76855	3.47807
unigene166616	5.75148	3.36639
unigene127315	5.74848	1.95034
unigene160162	5.71819	2.75928
unigene108907	5.64605	4.18979
unigene25001	5.63108	3.25228
unigene145721	5.61628	2.14081
unigene92228	5.59825	2.79401
unigene145670	5.58749	2.00868
unigene143401	5.55882	2.2464
isotig47550	5.55317	3.80841
isotig82979	5.5334	3.88474
unigene95382	5.50387	3.34892
unigene87521	5.4442	1.50469
unigene142088	5.42223	2.37208
unigene144123	5.40628	2.41732
unigene29024	5.38214	1.54383
unigene189517	5.37802	2.07254
isotig67662	5.36523	4.06383
PUT-6581	5.3479	2.26116
unigene187667	5.32329	3.10469
unigene146030	5.32003	2.2262
unigene128317	5.31749	3.68144
unigene142881	5.29604	2.47221
unigene128103	5.2838	1.43217
unigene97933	5.22498	1.53083
unigene86928	5.22448	3.54071
isotig52030	5.21629	4.16276
unigene5271	5.21318	2.94327
isotig61222	5.19518	2.60788
unigene132664	5.17674	2.09128
unigene13089	5.15619	1.98157
isotig47529	5.14064	2.31738
unigene146139	5.11883	7.63567
unigene31043	5.11539	3.37071
isotig123119	5.10737	1.80049
isotig64494	5.07369	3.74629
unigene29215	5.05818	2.15373
unigene197966	5.05667	3.19142
unigene21529	5.05464	1.32616
PUT-14604	5.01447	2.82879
unigene130718	4.97954	1.9044
unigene20913	4.95842	2.24628
isotig32044	4.94297	2.5697
unigene104027	4.94049	2.16641
isotig99842	4.9236	2.93331
unigene13433	4.91842	3.14417
unigene97675	4.91458	1.52605
unigene18507	4.89331	2.37086
isotig109060	4.89235	2.61315
unigene2918	4.88593	1.69861
isotig93792	4.8848	3.16039
unigene33207	4.87862	4.15061
unigene29600	4.87464	2.24726
unigene36735	4.87003	2.18622
unigene10884	4.85781	3.15073
unigene2282	4.85514	8.46999
unigene147700	4.83619	2.0938
isotig65611	4.83385	1.57556
unigene104842	4.82748	1.6382
unigene146585	4.80617	2.23991
unigene65361	4.78039	3.37469
isotig133656	4.76914	2.13797
isotig47830	4.76881	2.35787
unigene160054	4.74568	2.79471
isotig117737	4.72858	1.89879
isotig76505	4.72181	1.94237
unigene81463	4.71183	2.33582
isotig12452	4.6762	1.8239
unigene12976	4.65731	2.22457
unigene21388	4.64871	2.40629
isotig100743	4.64664	1.60021
unigene52686	4.64643	2.02333
isotig06762	4.64286	3.62719
unigene23245	4.64021	2.33088
isotig67549	4.63877	2.97151
unigene9677	4.62937	1.72691
isotig120171	4.6277	1.44216
isotig111982	4.56125	2.77181
isotig111065	4.54231	2.46762
unigene115158	4.53934	1.33486
unigene128253	4.53763	1.79811
unigene107041	4.53703	1.57116
unigene117684	4.53625	3.33924
PUT-12088	4.53025	1.32863
unigene122108	4.52448	1.37266
unigene79854	4.51189	3.53867
unigene144050	4.49889	1.76578
unigene65319	4.48809	1.73105
isotig95703	4.48428	2.1784
unigene140351	4.48052	1.69989
unigene103435	4.47212	1.32171
isotig37214	4.46453	1.94942
isotig52340	4.46426	2.71792
unigene107974	4.43894	1.45008
unigene190698	4.43825	2.66402
unigene144528	4.4258	1.88222
isotig82199	4.39982	1.93574
isotig122336	4.38348	1.58611
isotig87784	4.37061	2.86274
unigene111966	4.36515	2.17104
isotig98110	4.36208	3.31281
unigene121864	4.36105	1.9921
unigene31254	4.36104	2.24152
isotig70016	4.35322	1.67837
isotig12008	4.3437	1.43745
unigene207994	4.34289	1.75636
unigene75767	4.33976	1.41324
unigene186479	4.33657	2.73818
isotig122695	4.32727	2.65099
unigene30366	4.30896	2.55495
isotig81192	4.30348	1.70733
isotig90649	4.2936	1.50584
isotig65273	4.29315	1.45729
isotig129675	4.28972	1.51703
unigene133388	4.27364	2.74011
unigene195023	4.26628	1.63959
isotig76303	4.26418	3.46797
isotig55868	4.25973	1.7173
unigene74654	4.25667	1.45686
isotig63561	4.24574	2.55638
isotig51925	4.24012	2.37971
unigene125062	4.23273	2.32422
isotig96192	4.21847	1.9436
isotig127379	4.20528	1.76556
isotig84123	4.19423	2.0888
unigene60293	4.19215	2.43095
isotig69286	4.18579	3.11732
unigene21142	4.17624	1.90879
isotig80407	4.17004	3.2276
unigene83454	4.16982	1.60113
isotig52383	4.16186	1.71077
unigene58038	4.15658	3.11875
isotig89440	4.15603	1.62583
unigene20343	4.15388	1.6127
unigene61949	4.14384	1.92495
isotig90919	4.12517	1.59866
isotig44635	4.11535	3.42327
isotig98763	4.10652	1.49213
isotig67714	4.10592	2.0429
isotig54400	4.10559	1.3536
unigene161308	4.10304	2.36787
isotig61282	4.09818	1.3805
unigene118916	4.0748	1.34452
isotig82210	4.06233	2.3206
unigene20461	4.06174	3.06352
isotig24235	4.05631	2.25903
unigene201039	4.05577	1.62944
unigene105406	4.04964	1.40755
unigene40149	4.04886	2.08673
unigene23978	4.03796	1.40124
unigene161196	4.03556	1.39892
isotig122314	4.03431	1.33133
unigene11433	4.03267	1.50104
unigene142312	4.02793	2.63655
unigene26609	4.02189	1.94709
isotig82720	4.01651	2.69031
unigene110458	4.00904	1.74112
unigene168528	3.99923	1.50038
unigene74009	3.99789	2.02389
isotig62184	3.9905	1.51671
unigene116319	3.98814	1.5672
unigene167792	3.98415	1.30769
unigene127759	3.98124	2.81414
unigene97585	3.97975	1.77349
unigene186775	3.97347	2.2986
isotig87591	3.94918	1.45323
isotig41052	3.94574	1.76592
isotig131039	3.94508	2.53956
unigene118635	3.9424	1.91511
isotig112714	3.93953	1.39562
isotig10500	3.92671	1.99226
unigene189217	3.92599	1.58559
unigene29426	3.92334	9.54363
isotig62185	3.92155	1.53958
unigene29766	3.91654	1.71789
unigene142256	3.89859	1.45644
unigene159959	3.88953	1.37908
unigene75612	3.86323	2.28194
isotig56425	3.86322	4.76298
unigene80634	3.85189	1.57458
unigene59903	3.8441	1.64868
unigene68556	3.84378	2.6518
unigene90150	3.82416	1.92807
unigene183058	3.82347	4.20884
unigene10595	3.81679	1.62936
isotig22232	3.80554	3.59674
isotig111198	3.79725	1.60447
unigene127631	3.79207	1.46941
unigene140505	3.77571	1.38454
unigene17980	3.77187	1.54214
unigene46190	3.75569	1.95615
isotig72824	3.74529	1.6615
unigene21878	3.74128	4.02542
isotig88810	3.74031	1.91048
unigene108403	3.72488	1.92007
isotig53764	3.72062	1.8018
unigene57001	3.71293	1.57295
unigene146953	3.70974	2.02255
unigene73363	3.70622	1.65762
unigene148944	3.69893	1.57551
unigene49564	3.69848	1.43049
isotig93250	3.68863	2.00336
isotig32246	3.68147	1.9316
unigene3546	3.68096	1.54457
unigene45957	3.67532	1.39652
unigene141427	3.66728	1.63373
unigene60821	3.66532	1.45763
isotig76483	3.6578	2.33781
unigene55904	3.65221	1.33888
unigene29898	3.65136	1.56362
unigene77347	3.64493	1.71155
isotig30628	3.64245	1.30748
isotig81849	3.64056	1.56093
unigene77116	3.62349	1.41118
unigene13014	3.62134	2.31612
unigene22686	3.62055	2.13476
unigene133083	3.60956	1.57962
isotig55930	3.60914	1.44171
unigene93535	3.6053	2.21111
isotig65026	3.60037	1.4943
unigene135662	3.58667	4.01038
isotig117309	3.58374	2.04766
isotig62631	3.57991	1.6404
isotig120939	3.57395	1.38729
unigene115328	3.57241	1.44769
isotig117464	3.56136	1.37093
isotig12554	3.55846	2.0135
isotig49043	3.55722	1.92364
unigene125573	3.55164	1.70634
unigene93180	3.54054	1.99534
unigene30743	3.5305	1.30508
unigene91005	3.51485	1.44945
unigene114179	3.51334	3.26268
isotig19849	3.51312	1.38558
isotig51839	3.50696	2.37867
isotig67483	3.50634	1.67096
unigene115076	3.49089	2.02674
isotig20820	3.49059	1.35418
isotig67206	3.48641	1.74574
unigene146029	3.47592	1.56289
unigene31238	3.46934	1.71477
unigene16877	3.46616	2.46544
unigene29514	3.46385	1.32068
isotig56758	3.46294	1.6972
unigene108269	3.44867	2.09378
isotig44590	3.44624	1.59299
unigene77801	3.44572	3.32902
unigene135072	3.44341	1.35958
isotig99407	3.44282	1.51483
isotig70107	3.44173	1.96265
unigene10332	3.43324	1.55165
unigene196432	3.42073	1.51989
unigene139628	3.41007	1.33589
unigene115186	3.4084	1.76515
isotig112333	3.40751	2.0404
unigene141229	3.40444	2.37388
unigene21499	3.40061	6.437
unigene19660	3.39819	1.71721
unigene209610	3.39585	1.60087
unigene142083	3.39406	1.45172
unigene188352	3.38546	1.39746
isotig137600	3.38458	1.36945
isotig46124	3.38251	5.99684
unigene100342	3.38023	1.66915
unigene110078	3.37697	2.26537
unigene129612	3.37656	1.48076
unigene129536	3.36414	1.50985
unigene127992	3.36231	1.5198
isotig95830	3.36106	2.05149
unigene53005	3.35047	1.41559
isotig31052	3.34037	1.57596
unigene67303	3.34029	1.78617
unigene18888	3.3344	2.18203
unigene109310	3.32862	1.83982
unigene131849	3.32412	1.72688
isotig23644	3.31748	4.96403
unigene112472	3.3112	1.60818
unigene27269	3.31116	2.17351
unigene183653	3.30788	1.53727
unigene6136	3.29837	2.65447
unigene14612	3.29808	1.59908
isotig56455	3.28174	1.80047
unigene55984	3.27371	2.38526
unigene127656	3.27292	2.24912
isotig50089	3.26461	1.34153
unigene133770	3.26156	1.82475
unigene112978	3.25774	1.52105
unigene129723	3.25732	1.70039
unigene56866	3.25236	2.59092
unigene194835	3.24695	1.6879
unigene200868	3.24461	1.72056
unigene4682	3.23988	1.49011
isotig106058	3.23519	1.68741
unigene65100	3.2313	1.51716
unigene105378	3.22912	1.59507
unigene185358	3.22433	1.77772
unigene44786	3.22331	1.76326
unigene26594	3.2152	1.67605
isotig10645	3.20852	3.26383
isotig99950	3.2032	1.50571
unigene137966	3.20063	5.60025
isotig24214	3.20031	1.38409
isotig68739	3.2	1.77201
isotig33902	3.19591	7.51271
isotig20121	3.19403	4.43322
unigene194639	3.19272	1.51195
unigene17805	3.1539	3.71978
unigene17114	3.14725	2.82873
unigene163126	3.14681	1.56826
unigene15205	3.14511	5.2665
unigene9281	3.12995	2.18933
PUT-4815999	3.12556	2.30605
unigene61701	3.12244	2.57935
unigene36440	3.12196	1.87579
unigene114861	3.1078	1.36079
unigene27523	3.10599	1.50637
unigene124558	3.10302	2.14018
unigene15945	3.10122	1.47167
isotig83494	3.10102	2.43622
unigene73954	3.09875	2.65217
unigene197215	3.09369	1.9683
isotig60640	3.0914	1.41217
unigene35666	3.08765	5.53542
unigene107412	3.08085	1.33625
isotig52098	3.07472	1.51754
unigene10773	3.07281	1.40986
isotig28884	3.06913	3.26007
unigene33955	3.06407	3.8069
isotig19425	3.05442	1.38577
unigene61861	3.05272	1.47019
unigene58386	3.05229	2.88987
unigene126606	3.05023	1.96582
unigene15195	3.03751	1.60272
unigene71071	3.02947	1.34341
unigene146256	3.0255	3.07218
unigene95563	3.02474	3.49154
unigene36556	3.02129	1.35563
unigene202587	3.02091	1.65307
isotig11344	3.00942	1.5753
unigene62382	2.98896	1.32754
unigene209600	2.98406	1.78203
isotig37168	2.98321	1.37593
unigene133324	2.97656	1.48871
isotig79963	2.97453	1.58023
isotig45187	2.96898	4.5281
unigene8452	2.94137	2.25388
unigene184771	2.94077	1.47297
unigene22546	2.93622	3.04143
unigene184711	2.92468	1.45106
unigene16175	2.92149	1.82293
isotig26605	2.92087	2.30715
unigene5223	2.91864	1.80611
unigene11105	2.91591	1.69147
unigene34116	2.91455	1.34472
isotig128800	2.91432	1.61207
unigene25040	2.90304	1.49352
isotig74350	2.89718	2.65813
unigene209858	2.89142	1.39513
unigene12766	2.88324	1.31934
unigene30644	2.86988	2.64653
isotig55194	2.86444	2.26738
isotig51698	2.86317	2.09478
unigene189495	2.85344	4.10407
unigene110172	2.85218	1.30772
unigene36516	2.84526	1.5994
unigene26705	2.83961	3.42366
isotig11984	2.83492	2.14834
unigene6178	2.83177	2.78836
unigene147597	2.83143	1.68132
unigene146279	2.82934	2.42804
unigene31342	2.81488	2.05133
unigene108202	2.81468	1.89569
unigene21289	2.81178	1.40351
isotig57709	2.81149	1.7807
unigene36070	2.8106	1.3822
unigene15720	2.80565	2.42891
unigene29570	2.8044	1.96381
unigene188082	2.79854	1.31498
isotig80525	2.79326	1.92145
isotig25516	2.78489	1.6535
isotig71768	2.78414	1.41547
isotig40180	2.77991	1.66058
isotig87150	2.77538	1.46541
isotig66744	2.77258	1.99021
unigene29754	2.7657	4.46407
unigene139690	2.76566	1.70274
isotig28748	2.76407	4.01496
unigene6653	2.76077	1.33509
unigene140683	2.76021	1.38346
isotig48673	2.75524	1.36839
unigene37561	2.74715	1.66146
unigene37063	2.74025	1.55394
unigene33242	2.73313	1.38051
isotig88752	2.73219	1.379
unigene110799	2.72479	2.55038
isotig104167	2.72317	3.54177
unigene4717	2.71802	2.30956
isotig51076	2.71198	1.31276
isotig17296	2.70322	5.23907
unigene202916	2.70285	2.02773
unigene206494	2.68883	2.3244
unigene52190	2.68317	1.62858
unigene113983	2.67404	1.40865
isotig36774	2.67005	1.62248
isotig57296	2.66963	1.59818
isotig55621	2.66882	2.12403
isotig102419	2.66761	1.45647
unigene195964	2.66703	1.30619
isotig50059	2.65197	2.67899
unigene105381	2.64264	1.47202
isotig63295	2.63791	1.75044
unigene15537	2.63295	1.81419
unigene21470	2.62904	4.90951
unigene141221	2.62776	4.50351
unigene11977	2.62419	3.25415
unigene1764	2.62401	3.55071
unigene8326	2.62328	1.71124
unigene98996	2.62126	1.46903
isotig20221	2.61655	3.77727
PUT-10962	2.61599	1.50862
isotig89439	2.61584	1.38191
unigene31547	2.61338	2.16491
isotig74113	2.60905	4.72092
isotig14143	2.60473	2.20781
isotig86922	2.60468	2.42997
isotig49261	2.59892	1.94365
unigene120462	2.59886	1.50108
unigene131291	2.59788	1.52598
unigene107933	2.5951	1.46816
unigene6796	2.59311	2.53417
unigene112198	2.59227	1.82867
unigene35397	2.58222	4.27114
isotig70348	2.57839	2.72382
unigene86705	2.57805	1.58291
unigene10269	2.57747	2.87487
isotig93003	2.57173	1.76969
isotig12327	2.57027	3.10407
isotig51187	2.55692	1.30747
unigene80971	2.55594	1.30111
unigene143942	2.55468	1.31612
isotig51764	2.55379	2.02058
isotig55379	2.55373	5.24148
unigene202051	2.55036	1.8497
unigene17137	2.54882	1.76217
unigene209506	2.54739	3.13171
PUT-12994	2.544	1.44246
unigene107983	2.53234	1.46601
isotig49679	2.52936	1.31776
unigene76832	2.5293	1.5357
isotig116580	2.52598	1.39405
isotig127278	2.52011	2.30455
isotig18265	2.51748	1.87443
unigene168084	2.51541	1.67951
isotig22187	2.50483	2.07651
isotig51886	2.49787	1.7714
isotig50072	2.49765	2.62051
unigene94236	2.49288	1.67873
unigene182895	2.48775	2.41872
isotig23475	2.48644	2.0111
unigene102216	2.48597	1.98767
unigene105929	2.48161	1.70754
PUT-2351	2.47523	1.98559
isotig57438	2.47156	12.2372
unigene37003	2.46292	1.91515
unigene83408	2.46234	1.51095
unigene182595	2.45988	1.40245
isotig87347	2.45656	1.85115
unigene17527	2.43819	1.97256
unigene61678	2.43796	1.56948
isotig102451	2.43416	1.44402
isotig25445	2.43277	1.99497
unigene100829	2.42936	1.50402
unigene30168	2.4268	1.82663
unigene68068	2.42579	2.68885
unigene112116	2.42246	1.79875
unigene38904	2.42236	2.32439
unigene16361	2.42055	2.91312
unigene183271	2.41976	1.69363
isotig47152	2.41691	1.84878
unigene62152	2.41521	1.37746
isotig19709	2.40862	5.42566
unigene101454	2.40836	1.79258
unigene184070	2.40803	1.42219
unigene62149	2.40734	2.04731
unigene97060	2.40192	2.37252
isotig53664	2.3921	1.45783
unigene22594	2.39092	2.19164
unigene57052	2.39052	1.57751
isotig34474	2.38943	2.54634
isotig51733	2.38898	1.7277
isotig13401	2.38141	1.33987
unigene93986	2.38018	2.19901
isotig41016	2.37953	2.04477
isotig106454	2.37861	1.86005
unigene26716	2.37661	2.11656
unigene31620	2.36643	1.81922
isotig61062	2.35931	1.33583
isotig54049	2.35715	1.52145
isotig81473	2.35571	5.0811
isotig45750	2.35276	4.43742
unigene24254	2.34918	1.62076
isotig50098	2.34618	2.46699
isotig22483	2.34548	1.69322
unigene95516	2.34342	1.56802
isotig44892	2.34118	1.89865
unigene93490	2.33937	1.48325
unigene48083	2.33687	1.89758
isotig54648	2.33461	1.44172
isotig30338	2.32831	1.51027
unigene29817	2.32507	1.76918
unigene20006	2.31872	1.39002
unigene51190	2.31477	1.68488
isotig32627	2.30955	1.42187
unigene32504	2.30471	2.13749
unigene105135	2.30066	2.26349
unigene30091	2.3002	2.42809
unigene18340	2.29816	1.93536
PUT-13377	2.29749	1.46693
unigene134432	2.29451	1.63916
isotig29444	2.28796	2.69855
unigene85807	2.28071	1.65731
unigene34633	2.2776	1.35439
isotig125434	2.27412	2.80348
unigene15060	2.26541	2.35407
isotig46402	2.26386	1.94213
isotig70382	2.26166	1.49605
isotig48154	2.25732	2.02734
unigene110729	2.25564	1.93018
unigene20765	2.25252	1.6253
isotig74903	2.24731	1.59215
isotig50577	2.24722	1.61644
unigene207233	2.24708	2.09769
isotig84950	2.24668	1.84134
isotig71702	2.24378	4.57249
isotig77245	2.24126	1.40522
unigene36980	2.24049	3.38957
unigene97553	2.23174	2.10412
unigene126743	2.22751	6.21553
isotig86789	2.21968	2.06133
unigene55680	2.20631	5.73725
isotig30708	2.20308	1.78586
unigene53371	2.20281	1.47456
unigene8360	2.19918	1.54805
isotig64768	2.19802	3.51297
isotig20991	2.19321	1.62329
isotig49993	2.19216	1.54344
isotig36858	2.18962	2.14513
unigene182862	2.18159	2.30287
isotig83040	2.17881	2.54329
unigene104963	2.16577	1.74338
unigene146236	2.16522	1.57191
unigene100938	2.16434	1.40667
unigene97194	2.16335	1.60472
isotig03115	2.16255	5.16201
isotig116837	2.15739	2.84923
isotig61143	2.15497	1.34043
unigene11499	2.15495	1.76219
unigene80501	2.15062	6.04027
isotig32600	2.14959	1.51306
unigene83184	2.14763	1.4911
isotig44603	2.14532	2.78944
unigene2487	2.1452	1.44656
unigene132188	2.13761	2.06384
unigene15385	2.13576	1.55574
unigene10395	2.12764	2.53729
unigene194551	2.12465	1.9759
isotig52049	2.12184	1.53001
unigene49859	2.10885	1.4498
unigene99130	2.10729	1.38392
unigene147984	2.10339	4.14488
unigene206736	2.10014	4.54026
unigene160680	2.09597	1.60881
isotig45547	2.09216	3.55307
unigene37183	2.0918	2.86183
unigene17330	2.08593	1.42664
unigene45321	2.08472	1.77031
PUT-10640	2.0823	2.34691
isotig68094	2.0751	2.58925
unigene91124	2.06949	1.38287
unigene102199	2.06822	2.426
isotig68126	2.06515	1.46464
isotig53843	2.06475	2.24203
unigene142710	2.06373	4.61617
unigene44096	2.06347	1.40996
isotig124884	2.06022	3.3084
unigene128468	2.05784	1.40975
isotig09358	2.05424	2.00698
unigene93564	2.05353	2.59536
unigene29295	2.05192	1.98096
unigene124926	2.05121	3.67022
unigene11965	2.04606	4.89206
unigene30669	2.03968	4.04624
unigene99550	2.03394	1.4457
unigene41643	2.0325	1.37251
isotig45549	2.02858	1.3586
unigene29194	2.02805	2.5021
unigene88943	2.02785	1.78888
unigene19234	2.02739	1.40107
unigene4329	2.02649	2.86439
unigene21827	2.02587	1.64996
isotig35090	2.02527	1.89941
unigene36858	2.01821	1.36734
unigene52195	2.01799	2.38827
unigene49790	2.01124	1.63976
isotig117907	2.01025	1.34913
unigene46050	2.00864	1.3268
unigene56561	2.00777	1.46244
unigene40476	2.00386	1.48833
PUT-14777	2.00296	4.74299
isotig34024	2.00264	2.69151
unigene52114	1.99704	5.06918
isotig44359	1.99542	2.19584
isotig119698	1.99211	2.11146
unigene102275	1.97945	5.61259
unigene185793	1.97306	1.80671
unigene57620	1.97256	3.10491
isotig54633	1.96915	2.42828
unigene29509	1.96884	1.44129
isotig53640	1.96436	1.903
unigene12746	1.9602	1.4389
unigene167830	1.95648	1.70258
unigene209703	1.95162	1.38711
unigene188100	1.95006	2.13687
unigene53024	1.94618	1.34869
isotig61892	1.94353	1.66087
isotig31392	1.94155	2.67404
unigene16725	1.93967	2.22236
isotig69292	1.93537	1.59518
isotig88971	1.93255	4.3306
unigene13770	1.92978	4.07696
isotig58712	1.92916	2.57788
unigene57078	1.92804	1.49308
unigene41252	1.92431	2.07736
unigene49772	1.92346	1.47923
isotig49768	1.92327	1.60616
isotig26527	1.92211	1.42512
isotig21671	1.92155	2.44775
unigene145612	1.91664	2.28153
unigene16851	1.91112	3.28162
isotig55146	1.90919	1.98193
unigene164271	1.9076	2.36498
unigene124551	1.90752	1.59911
unigene16259	1.90614	1.82335
isotig89955	1.90538	2.05913
unigene16003	1.90303	5.50908
unigene29575	1.903	2.18747
isotig43589	1.89739	6.01797
isotig43414	1.89685	1.3245
isotig65668	1.89551	2.31171
unigene110277	1.89165	7.54777
isotig85052	1.89145	2.64147
isotig53534	1.89025	2.2141
isotig29896	1.88783	5.3174
unigene13320	1.88478	1.85726
unigene34421	1.8793	3.75566
unigene58532	1.87316	1.38033
unigene5541	1.87258	1.3381
unigene208491	1.87123	4.57239
unigene50930	1.86924	1.94314
isotig101163	1.86894	1.82693
unigene108438	1.86823	6.42664
unigene15211	1.86592	1.65579
isotig49875	1.86524	3.52476
unigene66927	1.86428	1.68525
isotig31962	1.86324	2.281
unigene62687	1.86229	1.39543
unigene15816	1.8577	3.31031
unigene143792	1.85063	2.37873
unigene10191	1.84536	1.44972
unigene135783	1.84481	1.92907
unigene18619	1.84395	3.36296
unigene98652	1.843	1.53476
unigene37457	1.84287	3.71398
isotig29706	1.8421	1.4782
unigene34084	1.83986	2.35915
unigene11539	1.83772	2.58003
isotig91391	1.83559	1.31973
isotig34318	1.83533	3.24468
unigene17340	1.83194	3.17033
isotig29588	1.82769	1.91381
isotig62115	1.82708	4.12295
unigene30530	1.82222	1.60313
isotig68161	1.8216	5.31909
unigene2733	1.82063	2.74675
PUT-9227	1.81637	6.67541
isotig92155	1.81576	1.3966
unigene14295	1.81501	2.38446
unigene13057	1.81449	1.38381
isotig04072	1.81436	1.67315
unigene45552	1.81408	1.35701
unigene9940	1.81307	5.86479
isotig15644	1.81225	1.70531
unigene118213	1.81207	3.0067
isotig26500	1.80732	4.06125
isotig56331	1.80446	3.43412
unigene35253	1.8013	1.76694
isotig51751	1.79732	1.67596
isotig114488	1.79582	2.00001
isotig70380	1.79459	2.19771
isotig101599	1.79013	1.42194
unigene185778	1.78856	2.6276
isotig103866	1.78299	2.49683
isotig46672	1.78139	1.46166
unigene28999	1.781	2.41587
isotig117471	1.78075	1.67428
isotig13773	1.77605	2.98082
unigene146599	1.77333	3.95837
unigene32830	1.77174	1.85135
unigene24923	1.76998	1.35018
unigene1820	1.76269	2.1603
unigene97742	1.7621	1.35083
unigene74147	1.75627	1.86756
isotig44496	1.7502	1.30764
isotig49403	1.74316	1.80428
isotig135297	1.74109	3.2865
unigene195943	1.73845	1.55473
isotig89585	1.73623	2.87467
unigene127667	1.73585	1.95012
unigene25390	1.73391	1.65512
isotig49544	1.73365	1.70731
isotig27508	1.72771	2.97165
unigene202067	1.72673	1.32546
unigene168027	1.72512	2.13899
unigene16074	1.72224	1.93625
isotig56145	1.72139	7.61709
isotig36906	1.7185	1.34087
unigene138298	1.71839	1.30124
unigene56554	1.71734	2.5809
isotig55769	1.71609	3.93404
unigene144601	1.71433	4.56786
unigene140877	1.71385	2.64741
unigene101629	1.71273	2.09536
isotig53523	1.70841	3.01562
unigene10132	1.70757	1.61977
unigene40458	1.70676	2.98042
unigene52421	1.70416	2.28852
isotig60148	1.69899	1.82553
isotig67081	1.69779	1.56998
isotig61362	1.6974	1.30786
unigene93798	1.69735	1.35941
isotig59065	1.69652	1.52724
unigene129283	1.69021	1.80934
unigene16753	1.68614	2.91572
unigene147175	1.68342	2.54933
unigene108722	1.67956	1.67934
unigene206304	1.67683	2.64128
isotig32758	1.67486	4.29138
isotig52010	1.67254	1.83867
isotig33020	1.67214	9.53261
isotig16877	1.67111	1.83066
unigene10299	1.66998	1.47688
isotig11280	1.66824	3.32159
isotig77402	1.66555	1.32864
unigene37255	1.66516	1.73434
isotig47768	1.66501	3.20179
unigene143671	1.66123	2.57028
isotig112319	1.65921	5.31664
isotig56741	1.65658	3.49363
unigene8732	1.64891	1.49643
unigene96666	1.64597	1.89301
unigene20776	1.64524	2.62197
isotig84619	1.64268	3.4177
unigene57185	1.64133	2.84727
isotig48614	1.64108	4.62386
unigene29432	1.63837	5.38858
unigene21601	1.62657	1.77117
isotig51035	1.62184	1.78636
isotig33130	1.62106	2.41037
unigene103531	1.61641	1.52297
unigene37550	1.61503	2.26808
unigene119548	1.61013	2.27919
unigene137137	1.61003	3.08633
isotig62161	1.60376	3.34023
unigene142258	1.59997	2.72167
isotig26337	1.59964	1.5844
isotig117748	1.59806	1.4105
isotig20433	1.59547	1.74322
isotig30404	1.59357	1.9101
isotig84165	1.59352	4.91632
unigene9419	1.59321	1.32611
unigene18765	1.59311	2.95062
isotig51186	1.59269	4.10043
isotig88328	1.5901	2.39675
isotig88620	1.5881	1.72862
unigene44056	1.58381	2.23847
unigene45932	1.57676	1.40156
unigene78933	1.57302	3.50457
isotig46296	1.57175	2.64955
isotig126413	1.57146	4.21738
unigene119173	1.56992	1.78211
isotig32548	1.5669	3.91735
isotig45514	1.56643	2.60029
unigene3257	1.56455	2.77642
isotig28734	1.56011	1.79539
unigene54506	1.55947	2.19818
isotig91875	1.55809	2.36494
isotig99882	1.55285	1.44924
isotig106873	1.55092	3.32187
unigene207006	1.54764	1.76207
isotig53816	1.54748	2.06358
isotig91366	1.54681	2.47005
unigene23793	1.54544	2.22916
unigene5570	1.5436	1.93797
unigene103317	1.54086	1.81334
isotig33672	1.53908	2.64171
isotig17329	1.53672	6.01667
unigene35396	1.53364	2.20626
unigene53849	1.53336	2.50036
unigene35148	1.5315	1.91917
isotig43325	1.52944	2.20659
unigene120679	1.52576	1.48314
unigene16657	1.52512	3.90292
unigene13173	1.52388	2.39766
isotig29070	1.52314	1.45561
isotig47987	1.5188	4.26359
unigene38843	1.51876	1.6946
unigene49911	1.51811	2.12857
isotig81665	1.51795	1.52216
isotig07616	1.51772	3.02974
unigene15145	1.51565	1.372
unigene21969	1.51526	1.64687
isotig25658	1.51496	2.05402
isotig66208	1.51377	1.4806
unigene34983	1.50675	3.02749
unigene30945	1.50625	4.46757
isotig58697	1.50546	1.4458
isotig51380	1.50309	2.10149
unigene52853	1.49825	1.47528
isotig34382	1.49703	2.83141
unigene73694	1.49225	7.79723
unigene200924	1.49214	1.37426
isotig48123	1.49131	2.96649
unigene21256	1.49076	2.18771
isotig17083	1.48825	4.99785
unigene18905	1.4862	2.10677
unigene5877	1.48446	2.56764
unigene144968	1.48368	1.86139
isotig21399	1.48309	5.92021
isotig119141	1.48308	1.3486
isotig92223	1.48091	3.78081
unigene113892	1.47835	1.57487
unigene210147	1.47463	7.21518
unigene99891	1.47433	1.72129
isotig126231	1.47433	1.69287
unigene46651	1.47383	1.89122
unigene29532	1.4725	5.62493
unigene20822	1.46984	3.43532
isotig55009	1.46893	2.90821
unigene78257	1.46676	1.34956
unigene145896	1.46397	1.65518
unigene142290	1.46007	1.46064
isotig47462	1.45658	5.99891
isotig29164	1.45539	1.58701
unigene19066	1.45529	2.13631
unigene27353	1.45506	1.58514
unigene68099	1.45432	1.45749
unigene36802	1.45144	1.39817
isotig74410	1.44745	1.99935
unigene51645	1.44521	1.39338
isotig94427	1.44316	1.54393
isotig33958	1.44136	2.65539
unigene48566	1.44085	1.83366
unigene25253	1.44034	1.41862
isotig36600	1.43755	1.42122
isotig32622	1.43565	1.30738
unigene95771	1.43443	1.98776
unigene72356	1.43339	1.38919
unigene21609	1.43268	1.5185
isotig43717	1.43174	1.33593
isotig56688	1.42923	1.39944
unigene9500	1.42889	3.18842
isotig19373	1.42473	3.30344
unigene6949	1.42337	5.01816
unigene102531	1.4232	1.98145
unigene18418	1.42194	3.92753
unigene29852	1.42058	3.35211
isotig18857	1.41905	2.28227
unigene122088	1.41897	2.40698
unigene143560	1.4145	1.72954
unigene43513	1.41415	1.36187
unigene74761	1.41367	2.31538
isotig36074	1.41296	2.81959
isotig52660	1.40827	1.83721
isotig62546	1.40757	1.75685
isotig118757	1.40756	1.44589
isotig50446	1.40749	3.97841
isotig21791	1.40663	3.18769
isotig52084	1.40578	3.08332
isotig44881	1.40505	1.74014
unigene21267	1.40271	1.72498
isotig13659	1.40241	1.86106
isotig58460	1.40048	2.02301
unigene133602	1.39878	7.4518
isotig34684	1.39867	4.57223
isotig53802	1.39736	3.59194
unigene100394	1.39663	2.07418
unigene47106	1.3965	1.81869
unigene49641	1.39502	1.44119
unigene106825	1.3935	1.92641
isotig33836	1.39137	1.82963
isotig49168	1.39049	2.9123
isotig54204	1.3902	1.37763
unigene195799	1.39019	1.34434
unigene109022	1.38861	2.06949
isotig47607	1.38721	3.95097
unigene34854	1.3869	1.60964
isotig50204	1.38524	1.74896
unigene106438	1.38513	1.69552
isotig48575	1.38453	4.54619
unigene66261	1.38266	1.45777
unigene144234	1.38228	1.48306
isotig66879	1.38068	2.16519
isotig44289	1.37995	1.99942
unigene36429	1.37836	4.45265
unigene144697	1.37748	1.82148
isotig86893	1.37097	1.8083
isotig94599	1.37092	1.44224
unigene73750	1.37007	1.78183
unigene81491	1.3691	1.37174
isotig54800	1.36885	1.54291
unigene11175	1.36877	1.35039
unigene11772	1.36865	2.02927
isotig76587	1.36844	3.00007
isotig34342	1.36775	1.8455
isotig124228	1.36767	1.63086
isotig90411	1.36716	1.58176
unigene19588	1.36453	2.07807
unigene3820	1.36391	3.74971
unigene29750	1.36315	3.31351
unigene129299	1.36275	1.83079
unigene46958	1.3626	2.18596
isotig06389	1.36049	2.51215
unigene93544	1.35718	3.52156
unigene141125	1.35662	1.7416
unigene146446	1.35359	1.85658
unigene56415	1.35126	2.43531
unigene78492	1.34727	2.59571
isotig58514	1.34631	3.8691
isotig132950	1.34587	2.05249
isotig59695	1.34481	2.17943
unigene16883	1.34292	3.18933
isotig52346	1.34115	1.73939
isotig73580	1.34058	1.37588
isotig23619	1.33961	5.71275
unigene146849	1.33911	2.77163
unigene37789	1.33809	1.9489
isotig44668	1.3374	3.29492
isotig91196	1.33703	1.54123
unigene6309	1.33634	4.22582
unigene5680	1.33633	2.03315
unigene119252	1.33541	1.57206
unigene29646	1.33489	1.41081
unigene145133	1.33456	6.01975
unigene30995	1.33329	1.32655
unigene32633	1.33198	1.7735
unigene39094	1.33038	2.76608
unigene2760	1.32465	2.25998
isotig115712	1.32272	1.30993
unigene14680	1.32214	2.12004
unigene29460	1.31918	2.31095
unigene37683	1.31899	1.52178
unigene98522	1.31499	1.38594
unigene80820	1.31496	1.65787
isotig91878	1.31399	2.34005
unigene160908	1.31269	6.07987
isotig51919	1.31157	1.37188
unigene73850	1.3109	1.42468
unigene17075	1.31001	4.23931
isotig67815	1.30973	3.08622
unigene62982	1.30858	2.45256
isotig60130	1.305	1.97083
unigene148390	1.30435	1.63873
unigene28640	1.30393	1.39688
unigene187370	1.30232	1.49838
PUT-975	1.30139	1.51024
isotig05662	1.29935	2.18992
unigene2435	1.29907	2.16321
isotig51745	1.29896	1.33269
PUT-10511	1.29712	1.49759
isotig23302	1.29584	3.88851
unigene14179	1.29492	1.41637
isotig25350	1.29365	2.76151
isotig41740	1.29209	3.79409
unigene99391	1.29208	2.39807
isotig33070	1.29122	3.38923
isotig51898	1.29029	1.49788
unigene5932	1.28998	2.29293
unigene55452	1.28811	4.15866
unigene21404	1.28805	1.48782
unigene182998	1.28722	1.52224
isotig31766	1.28692	5.31641
isotig47690	1.28445	1.40368
unigene4925	1.27959	4.28606
isotig49189	1.279	1.5854
unigene23034	1.27679	1.76025
unigene198146	1.27513	1.93763
unigene7416	1.27446	1.95877
isotig55003	1.27363	3.09166
unigene11602	1.27201	2.60684
isotig62972	1.27141	1.52464
unigene142247	1.26695	2.13434
isotig74278	1.26572	2.59164
unigene13234	1.26498	3.11581
unigene35525	1.26419	1.88316
unigene12028	1.26197	2.24166
isotig26385	1.26169	4.32952
unigene187664	1.26156	1.99457
unigene40519	1.25891	2.22442
unigene16706	1.25532	2.27316
unigene143730	1.25454	7.45673
unigene12608	1.25042	1.48873
isotig72635	1.24937	4.38571
isotig78598	1.24848	3.8609
isotig18324	1.24712	2.23185
unigene19808	1.2471	2.29974
unigene210444	1.24702	2.19538
isotig48532	1.24575	1.75889
isotig92612	1.2449	2.65121
isotig52822	1.24346	1.89928
unigene50033	1.24268	1.3874
isotig48445	1.24142	2.08919
unigene17714	1.23885	1.72383
unigene29845	1.23815	3.29496
unigene106053	1.23703	1.39909
isotig55218	1.23557	3.23915
unigene146164	1.23518	2.47993
isotig22826	1.23389	4.29026
unigene208524	1.23323	1.31983
unigene22958	1.23276	1.37719
unigene99837	1.2326	2.8592
unigene8171	1.23254	1.73107
unigene184925	1.23193	1.54784
isotig138911	1.22543	1.66035
unigene22822	1.22408	1.38336
isotig33658	1.22383	1.66456
unigene41628	1.2231	1.38798
isotig128203	1.22233	1.30787
unigene146551	1.2216	5.20195
isotig47728	1.22092	3.81797
unigene14195	1.21863	1.49864
isotig56188	1.21824	1.82941
PUT-6448	1.21814	1.39863
isotig69979	1.21805	1.93961
unigene127556	1.2174	1.46904
isotig47412	1.21698	4.61963
unigene4506	1.21599	1.42686
unigene100969	1.21579	1.81382
unigene106020	1.21513	1.71088
unigene127458	1.21458	1.69223
isotig13605	1.21395	1.46801
unigene135691	1.2119	1.33844
unigene201985	1.21138	3.93868
isotig95343	1.21044	1.32329
unigene79159	1.21028	5.81208
unigene87449	1.20871	5.10705
unigene81695	1.20865	3.39462
unigene209141	1.20189	4.91695
isotig111872	1.20139	2.46915
unigene133438	1.2005	2.44862
unigene34268	1.20009	4.26981
unigene9809	1.1987	1.44522
unigene47834	1.19623	1.57753
unigene61803	1.19512	1.8639
isotig46732	1.19493	6.07802
unigene1007	1.19339	2.17903
unigene9599	1.19334	2.8285
unigene148952	1.19268	1.59614
isotig37092	1.18963	1.53205
isotig103978	1.18736	1.63592
isotig33412	1.18697	2.74532
isotig78915	1.18682	1.43226
unigene20423	1.18633	4.05561
unigene26969	1.18387	1.53565
isotig73471	1.18059	1.41115
isotig12279	1.18053	2.17765
unigene44164	1.17869	2.20626
isotig54694	1.17803	1.49734
isotig52384	1.17739	7.89798
unigene122978	1.17515	1.43397
unigene24344	1.17465	2.48028
unigene111573	1.17278	2.0691
isotig81271	1.17118	2.24154
unigene30200	1.16951	1.49969
isotig80426	1.16933	1.56339
unigene23551	1.16902	3.17459
unigene16902	1.16874	3.54158
isotig43864	1.16653	2.5429
unigene14473	1.1656	1.62373
isotig114785	1.16431	2.44565
isotig43719	1.16377	1.7823
unigene19058	1.16151	2.84236
unigene126858	1.15937	7.8583
isotig62197	1.15879	1.62434
unigene76139	1.15784	1.36066
isotig52460	1.15427	1.58525
unigene8947	1.1538	2.23111
isotig46063	1.15345	3.05471
unigene21647	1.15259	3.67846
isotig15999	1.15104	2.91077
isotig57440	1.15023	1.34318
unigene167	1.14789	1.53905
unigene210322	1.147	4.69543
isotig95672	1.14675	4.45504
isotig65875	1.14645	3.47065
isotig46192	1.14513	2.26506
unigene113710	1.145	1.31761
isotig44415	1.14405	1.42459
isotig17962	1.14382	1.68911
unigene29453	1.14373	2.75326
unigene40616	1.14326	4.55501
unigene18789	1.142	1.82527
isotig113804	1.14023	1.46247
isotig29342	1.13769	5.59321
unigene130082	1.13587	1.79516
isotig69931	1.13467	1.33644
unigene141855	1.13166	1.46129
isotig41230	1.13139	3.29424
unigene209704	1.13137	3.20025
unigene30663	1.13055	2.87666
unigene73950	1.13012	1.57762
unigene8085	1.1275	1.37753
isotig86215	1.12656	4.561
isotig45330	1.12525	3.2754
unigene142179	1.12296	1.8329
unigene35005	1.12252	2.00761
unigene8841	1.12179	1.64325
isotig104409	1.1213	3.09267
unigene132966	1.12101	3.40528
isotig46431	1.12018	1.92763
unigene127187	1.11938	2.35121
unigene32557	1.11843	2.33581
unigene20881	1.11785	2.12105
unigene6106	1.1137	1.95455
unigene106392	1.1131	1.47887
unigene11944	1.11125	2.37987
isotig46550	1.11101	2.91853
isotig75028	1.10945	6.25452
isotig79838	1.10864	1.72696
unigene1024	1.1083	3.74613
unigene78927	1.10826	4.93061
PUT-816004	1.10784	1.9294
unigene80004	1.10751	2.07432
isotig54731	1.107	5.51925
isotig55429	1.10549	1.76551
isotig45555	1.104	3.64174
unigene7048	1.10389	6.58586
isotig66494	1.10143	2.08913
unigene80694	1.10017	4.54087
isotig50016	1.10015	1.64426
isotig46254	1.09992	3.65043
unigene69664	1.09865	2.04334
isotig107874	1.09846	1.3352
isotig49561	1.0982	2.61718
isotig09324	1.09805	3.66156
isotig44098	1.09797	1.37833
unigene95381	1.09655	1.44848
unigene44987	1.09607	2.14986
isotig101527	1.09588	3.18604
isotig42052	1.09396	4.20749
isotig60427	1.09365	1.47688
unigene21079	1.09307	3.87316
unigene3846	1.09229	2.43266
unigene107950	1.0922	2.23338
unigene28845	1.09165	1.31549
unigene144353	1.09122	3.26323
unigene146283	1.08858	1.66343
unigene140880	1.08796	1.41913
unigene194642	1.08767	2.18932
unigene17552	1.08312	1.49792
unigene103731	1.08284	1.30341
PUT-7449	1.08187	1.84873
isotig71602	1.08104	1.4032
PUT-6025	1.0793	8.07097
isotig08338	1.07782	1.6125
unigene18200	1.07722	3.7015
unigene12307	1.0772	2.54428
isotig94606	1.07597	2.08314
unigene30633	1.07489	3.51347
isotig78877	1.0747	1.51201
unigene29855	1.0742	2.03665
isotig71762	1.0741	1.66848
unigene40991	1.07242	1.5807
isotig70360	1.07124	4.08388
isotig36666	1.06983	3.33715
unigene32823	1.06889	6.5027
isotig113229	1.06756	1.736
isotig101958	1.06682	1.85948
isotig53270	1.06674	1.38973
unigene109300	1.06469	2.06512
unigene14225	1.06458	1.64678
unigene29620	1.06317	1.54132
isotig109118	1.06113	1.90377
unigene3143	1.06111	1.77442
unigene6682	1.06032	2.8087
isotig111830	1.05975	1.65994
isotig29076	1.05954	1.30179
unigene142593	1.05941	2.06923
isotig43725	1.05941	2.2164
isotig109887	1.05915	1.75122
unigene146587	1.05877	4.25723
isotig48892	1.05835	1.77413
isotig77071	1.05771	1.96638
unigene147578	1.05703	1.45962
isotig88711	1.05461	5.86179
unigene52577	1.05437	1.32304
unigene29966	1.05268	1.57213
isotig22961	1.05257	1.83356
unigene80177	1.05166	2.07202
unigene3368	1.04999	1.99467
isotig51707	1.04985	3.92678
isotig25749	1.04981	1.62521
unigene37838	1.04924	2.22223
isotig54722	1.04908	1.55408
isotig24357	1.0489	3.66668
isotig35048	1.04763	1.7493
isotig47603	1.04706	10.359
isotig92380	1.04696	1.68248
unigene30578	1.04665	2.05669
unigene17060	1.0466	3.02073
unigene45997	1.04628	3.26223
unigene145783	1.0443	1.31881
isotig98821	1.04347	2.16784
unigene24944	1.0433	1.36451
unigene177302	1.0432	4.73218
isotig48774	1.04317	1.36207
isotig30186	1.0423	6.92922
unigene29861	1.04139	1.95119
unigene101262	1.04025	1.41747
isotig49465	1.03918	2.25956
isotig46806	1.03789	1.3203
isotig60398	1.03734	2.819
unigene143592	1.03573	1.6292
unigene21542	1.03518	2.35438
unigene206332	1.03483	1.45071
isotig46482	1.03471	2.6906
unigene32793	1.03394	2.15389
unigene21098	1.03267	1.34892
unigene944	1.03201	1.66386
isotig95633	1.03013	1.73941
isotig09374	1.03	1.94434
unigene33742	1.02994	2.56728
unigene100286	1.02979	5.75961
isotig17714	1.02794	1.59056
unigene12039	1.02662	2.5139
unigene160	1.02611	3.21888
unigene94516	1.02571	1.35098
unigene144736	1.02537	3.50626
isotig08726	1.02516	2.94962
isotig51218	1.0229	1.73173
isotig43890	1.02284	5.11406
unigene35644	1.02246	2.97798
unigene85429	1.02242	1.33044
unigene14499	1.01814	5.71184
isotig44228	1.01748	1.99158
isotig60032	1.01732	2.06986
isotig129672	1.01611	4.39285
isotig46860	1.01581	2.05798
unigene127003	1.01479	2.68627
isotig59507	1.01354	4.25942
unigene56842	1.01062	1.98678
isotig44332	1.01035	1.31688
isotig54663	1.0088	1.87693
isotig34312	1.00723	1.77885
unigene13842	1.007	1.40388
isotig38336	1.00534	1.90901
unigene16164	1.00484	1.35654
unigene54346	1.00471	1.86071
unigene50425	1.00469	2.38452
unigene34390	1.00339	2.92028
isotig42356	1.00303	2.73745
unigene205863	1.00077	1.61812
isotig44460	1.00017	5.93075
isotig113687	0.997321	3.04706
unigene131549	0.994416	1.38001
unigene34144	0.994227	1.83562
unigene632	0.992275	2.01855
unigene34340	0.99175	1.50669
isotig83036	0.990576	3.12815
unigene7847	0.988635	2.05491
isotig62297	0.986192	1.46525
isotig43397	0.986085	8.43237
isotig49714	0.985526	1.97509
unigene209308	0.98519	3.1493
unigene50252	0.98379	1.6204
unigene796	0.983608	1.40031
isotig93345	0.983448	3.91068
isotig20995	0.981038	1.35142
unigene29949	0.980759	1.43238
isotig111669	0.980468	2.15994
unigene398	0.980091	4.3899
unigene127146	0.978518	2.73284
isotig49232	0.976747	1.46228
isotig78872	0.976574	1.69091
unigene36503	0.972163	2.58151
unigene30610	0.972052	6.5206
unigene140343	0.970983	3.06521
isotig60766	0.970519	1.87051
isotig19497	0.967885	1.89286
unigene4120	0.966352	2.77603
PUT-661	0.966306	2.87083
isotig47209	0.964116	1.46598
unigene202125	0.96278	3.63492
unigene2969	0.962252	1.73997
isotig29768	0.961071	2.43885
unigene7508	0.960952	9.31422
isotig107161	0.96071	1.61287
isotig19345	0.960571	2.08956
unigene75942	0.959319	9.40911
unigene93642	0.958848	1.70579
isotig49907	0.958434	1.78959
isotig17698	0.957988	6.29865
isotig59578	0.9565	1.44441
unigene18733	0.955697	4.28387
isotig33158	0.955267	3.06923
isotig55528	0.954797	1.52872
unigene127219	0.953779	2.38245
unigene146784	0.952929	3.1557
isotig127427	0.952646	2.00463
unigene29440	0.951976	2.5891
unigene14284	0.951665	2.79537
isotig20641	0.951573	1.5775
isotig23069	0.950699	1.95273
unigene543	0.949947	4.05354
isotig17958	0.949764	1.31249
unigene18795	0.949712	2.43388
PUT-3716004	0.94912	1.40455
unigene102785	0.948179	1.59609
unigene25280	0.947205	1.37068
PUT-9075	0.946837	1.78295
unigene5181	0.946507	1.42797
unigene26697	0.945514	1.66409
unigene148660	0.944866	1.30167
unigene208766	0.943857	1.61082
isotig44942	0.942051	3.60104
isotig49904	0.94122	2.03166
unigene106687	0.940795	2.33436
isotig96598	0.940759	2.1238
isotig44565	0.94069	2.49658
unigene57522	0.940622	3.47082
isotig46404	0.938422	2.64396
unigene76568	0.93633	1.50475
unigene17565	0.934853	2.95126
unigene24257	0.933756	1.82225
unigene127764	0.932855	1.56626
unigene207389	0.932355	3.4379
isotig92616	0.93039	1.40212
unigene18304	0.930331	1.33874
isotig50171	0.930113	4.17276
unigene58388	0.929974	3.42747
isotig52906	0.929874	1.83392
isotig66342	0.929333	2.59201
unigene72316	0.929292	3.76726
unigene206317	0.929153	1.48193
unigene20371	0.928835	3.31579
unigene30548	0.928298	3.41372
unigene63890	0.927895	2.68528
isotig47079	0.925062	7.9527
unigene14919	0.924607	2.53724
isotig35068	0.92443	2.53525
isotig132634	0.924333	5.93344
isotig13825	0.923677	1.61137
isotig51267	0.92164	1.5106
isotig72407	0.920343	1.7285
PUT-10050	0.919813	2.5578
isotig43305	0.91858	1.95473
unigene127086	0.918269	1.50927
isotig48653	0.918042	1.59739
isotig50893	0.917805	1.92818
unigene14881	0.917161	1.47349
unigene2355	0.916103	2.00427
unigene11836	0.915755	2.99346
isotig15589	0.91432	5.99201
unigene28685	0.91381	1.58112
unigene30150	0.911459	3.05895
isotig76184	0.908225	1.47573
unigene146659	0.907735	1.74896
isotig58668	0.907276	6.41508
unigene145722	0.905339	1.85249
unigene26944	0.904376	1.71957
unigene30513	0.903169	1.7005
unigene58205	0.902461	2.12722
isotig16233	0.9024	3.26165
isotig31302	0.900685	1.90897
isotig49897	0.900035	3.13463
unigene17088	0.899542	3.72522
unigene44892	0.898683	1.88241
isotig30108	0.897761	1.87664
isotig27496	0.897554	1.43232
unigene137819	0.896991	1.74217
unigene849	0.89615	3.82951
unigene9833	0.896121	5.27907
isotig25577	0.895076	2.74225
isotig53334	0.892813	1.50014
unigene20146	0.892039	2.99796
unigene59374	0.891309	1.56958
unigene209388	0.891293	1.67144
isotig79599	0.890455	1.3731
unigene127440	0.889906	3.92888
unigene38795	0.88988	2.08066
unigene185257	0.889791	2.55428
unigene167455	0.889684	1.33707
isotig33284	0.88958	2.85477
unigene37824	0.888611	1.50623
unigene8061	0.888564	9.2107
unigene148927	0.887587	1.35638
unigene129881	0.886647	1.8218
isotig61924	0.885105	1.36257
isotig18161	0.884972	3.01794
unigene141336	0.884518	1.79465
isotig48474	0.884167	1.9431
unigene46695	0.883853	1.84796
isotig53054	0.883595	4.92874
isotig42850	0.882674	3.26309
unigene721	0.881697	3.47408
unigene183378	0.881632	1.30231
isotig43900	0.881298	1.59505
isotig49257	0.880553	1.57595
unigene29934	0.879466	1.41339
isotig51150	0.879332	1.83694
isotig48770	0.878494	2.06923
unigene4809	0.876977	3.19957
isotig13236	0.876572	2.22656
isotig28042	0.875756	2.17855
isotig49332	0.874982	1.89582
isotig21127	0.874874	3.5211
unigene21397	0.873826	1.51755
unigene206210	0.873356	1.99508
unigene208020	0.872535	3.19559
isotig134750	0.87136	5.00027
unigene30336	0.871026	2.87963
unigene5319	0.86965	5.32378
unigene129135	0.868876	2.1089
unigene30519	0.868583	1.73642
unigene40461	0.86805	1.56407
unigene2872	0.867669	1.55554
unigene127623	0.867658	1.77876
unigene26961	0.867458	2.20995
unigene127198	0.866154	3.45397
unigene17343	0.865505	1.66276
isotig68469	0.864675	1.41384
isotig21007	0.864256	1.55349
isotig28924	0.863842	3.62392
isotig102068	0.863656	1.35376
unigene29605	0.863649	1.49238
unigene61815	0.863223	1.46326
unigene20690	0.863067	3.16009
isotig30322	0.862955	4.66565
isotig35490	0.862281	2.26464
isotig54053	0.860986	2.80801
unigene94828	0.860498	8.05644
unigene10513	0.860034	3.58279
unigene18919	0.859757	4.58594
unigene144283	0.859061	3.23246
unigene68402	0.85804	1.78897
isotig74870	0.857662	2.65774
isotig71083	0.857141	1.68623
isotig64800	0.85701	3.53494
unigene9054	0.855883	3.37892
isotig56588	0.855646	2.36925
unigene207731	0.854765	2.36198
unigene31877	0.854093	2.31843
unigene10276	0.85312	1.99454
isotig46645	0.851386	2.49687
unigene4290	0.851273	1.45729
isotig63728	0.851088	1.93973
isotig48554	0.850817	1.38749
isotig22442	0.850505	2.4058
isotig46780	0.850134	1.35909
unigene8468	0.848756	2.18225
unigene33291	0.848541	1.3395
isotig48931	0.847364	1.82014
isotig74447	0.847315	1.60824
unigene59195	0.846283	1.42736
isotig131332	0.845894	1.7447
isotig67006	0.845869	3.47611
unigene30753	0.845707	2.25911
isotig48091	0.845565	1.73584
isotig29530	0.845497	4.10009
isotig42192	0.844934	1.85178
unigene29767	0.844487	2.49746
unigene17966	0.843536	1.95637
isotig51200	0.842809	1.65556
unigene209721	0.84176	4.02483
isotig65926	0.841294	1.37923
isotig44465	0.841134	1.41217
unigene17878	0.840695	1.74803
unigene131500	0.84048	2.41853
isotig42719	0.840419	2.39463
isotig52663	0.839574	1.95638
unigene16430	0.839481	1.38268
unigene29648	0.838319	2.29566
isotig26514	0.837874	2.32615
isotig17007	0.837678	2.57214
unigene206277	0.837595	2.81024
unigene113761	0.837206	1.78878
unigene29594	0.837134	3.01217
unigene34901	0.836943	4.86374
isotig53616	0.836935	3.15554
unigene17399	0.835569	2.50186
isotig31010	0.834475	1.83489
isotig25656	0.834415	2.8764
isotig25623	0.834171	2.2861
isotig51833	0.833776	2.06821
isotig48163	0.833716	1.72411
isotig03092	0.831498	2.8846
isotig47475	0.829724	1.34727
unigene5812	0.829214	2.11027
unigene77209	0.828235	2.22445
unigene106996	0.827871	2.43024
unigene131510	0.827058	1.8555
unigene35643	0.824363	3.25608
unigene981	0.824279	2.00282
isotig44626	0.823888	4.36323
unigene22927	0.823581	5.50825
isotig51691	0.822908	3.42084
isotig46034	0.822863	1.38509
isotig70210	0.821622	2.15267
isotig34996	0.821093	3.11837
isotig17708	0.820626	1.77691
unigene127456	0.820602	1.53203
isotig43056	0.819362	1.83323
unigene63945	0.818977	4.52725
isotig44884	0.818451	1.54203
unigene28586	0.81819	2.00404
unigene13193	0.816591	1.56948
isotig42137	0.816268	2.03198
unigene3966	0.81608	1.44048
isotig45399	0.815465	1.30976
unigene5343	0.814839	10.7367
isotig26114	0.814675	2.13425
unigene8017	0.813989	3.64285
isotig56291	0.813749	1.8763
unigene30391	0.813735	2.28754
unigene29397	0.813044	2.43117
isotig58256	0.811835	4.07461
isotig47029	0.811805	2.35064
isotig46180	0.81115	2.27378
unigene5801	0.811018	1.50388
unigene77741	0.810903	1.94529
unigene129191	0.809774	3.01094
unigene209838	0.809668	1.48544
unigene18837	0.809441	1.7167
isotig22493	0.8089	4.17031
isotig116593	0.808644	1.85685
isotig71030	0.80778	1.56234
isotig44011	0.8077	1.78035
isotig58989	0.807099	2.2409
unigene18352	0.806629	1.35358
isotig34792	0.806584	1.49297
unigene97444	0.806012	1.54789
isotig51062	0.805966	1.37544
isotig30994	0.805251	1.37434
unigene32829	0.80372	2.12857
isotig03249	0.803149	1.87659
unigene26773	0.803136	3.35403
unigene14140	0.80294	2.58292
unigene17009	0.802866	1.97791
unigene73876	0.802813	1.94535
unigene23000	0.802665	2.32699
isotig22348	0.80194	2.15915
isotig42948	0.801645	4.32277
isotig97751	0.80147	2.41506
isotig48726	0.801409	1.64184
unigene159997	0.800624	2.56366
isotig46258	0.799962	1.59416
isotig59106	0.799377	1.45287
isotig97142	0.799148	1.96588
isotig52611	0.799025	2.20629
unigene77452	0.798453	2.47278
isotig14012	0.797991	2.0757
isotig58843	0.79729	2.59253
unigene209051	0.794788	2.68202
unigene9075	0.794634	1.94688
isotig65240	0.793683	3.23004
unigene38791	0.79187	3.08606
unigene16750	0.791669	1.99176
unigene30142	0.790786	2.31756
isotig48444	0.790552	3.47633
isotig76319	0.790442	2.50766
isotig46636	0.789822	2.90632
unigene3750	0.789757	2.17376
isotig45651	0.789735	1.60314
isotig75554	0.789393	3.72414
unigene17066	0.787985	2.68701
isotig24584	0.786287	1.50069
unigene139799	0.785851	2.44068
isotig54151	0.784964	4.21132
unigene26585	0.784211	2.57753
unigene2509	0.784181	5.95381
isotig13570	0.78363	1.63057
isotig51996	0.783333	1.7142
unigene10445	0.782429	2.87602
isotig47297	0.7817	2.97562
unigene75619	0.781473	1.40485
unigene28661	0.780713	1.47945
unigene163001	0.779754	1.65669
isotig27602	0.778993	5.48085
isotig26047	0.778384	1.39425
isotig52272	0.777874	1.57386
isotig46426	0.77762	2.67596
isotig44533	0.777445	3.47778
isotig59644	0.77708	2.40981
isotig26964	0.774825	1.33408
unigene142666	0.774574	3.53333
unigene19635	0.774572	1.95405
unigene135933	0.773412	1.96417
isotig17415	0.773251	4.72298
unigene29985	0.772719	1.48106
unigene27077	0.772329	2.17215
unigene52908	0.771768	2.88767
isotig20449	0.771296	1.67616
unigene1742	0.770534	6.4046
isotig22889	0.769179	5.47648
isotig46450	0.769079	2.19832
unigene208662	0.768383	2.63046
isotig27392	0.768267	1.33362
unigene44910	0.768216	1.33838
isotig53558	0.768103	2.12806
unigene21563	0.767876	3.7728
unigene20695	0.76774	1.56189
unigene19383	0.767447	1.95301
unigene123744	0.767221	1.81598
unigene208489	0.765566	2.82924
isotig48664	0.765497	1.4537
isotig09653	0.764696	3.1528
isotig96855	0.764641	1.50303
unigene132060	0.764183	1.70182
isotig104385	0.763768	2.89107
isotig138728	0.763368	1.40545
unigene50133	0.76314	2.99538
unigene34257	0.761914	2.0998
isotig71950	0.761827	1.31867
unigene145342	0.761405	1.92999
unigene6972	0.760909	3.04944
unigene149926	0.760387	3.89804
unigene11762	0.760312	1.95997
unigene123507	0.759605	1.71622
isotig44380	0.75902	2.00379
isotig31630	0.758727	2.07331
isotig50162	0.758635	2.41387
unigene37547	0.757573	1.94797
unigene11058	0.757173	2.48048
isotig16586	0.756203	5.46791
isotig45474	0.754986	1.85459
isotig49791	0.753857	2.03612
unigene57121	0.752789	1.92303
isotig49623	0.752711	3.52188
isotig08534	0.752486	2.09008
isotig43112	0.751896	1.8142
isotig48768	0.750527	2.13808
unigene101569	0.749051	1.49341
isotig33520	0.748607	3.84002
unigene131985	0.748139	3.14097
unigene22693	0.748039	3.30027
unigene21255	0.747774	2.67519
isotig34532	0.746568	4.30358
isotig43791	0.746218	2.47489
isotig46886	0.745286	1.80484
unigene197962	0.745277	1.78765
isotig120679	0.744501	2.50706
isotig27414	0.744019	1.3783
unigene1090	0.743596	1.70531
isotig88138	0.743572	3.47749
unigene3110	0.743322	1.61867
unigene20714	0.743182	3.28343
unigene8905	0.743135	1.59059
unigene29901	0.742994	1.32657
unigene11614	0.742239	1.95954
isotig101291	0.741875	1.3207
PUT-12802	0.741704	3.09474
isotig75608	0.741573	1.41317
isotig111548	0.741351	1.7779
isotig09536	0.739857	8.98458
unigene28213	0.738501	1.69666
isotig64450	0.738484	2.61786
unigene74841	0.738098	1.97559
isotig51091	0.738025	2.22323
isotig30146	0.73782	2.78829
isotig31530	0.737447	1.37303
unigene207692	0.737331	1.72303
unigene183977	0.736904	1.389
unigene5808	0.736656	2.25395
isotig47444	0.735906	1.86617
isotig17850	0.73493	4.55005
isotig28660	0.734923	1.8562
isotig51862	0.73437	2.68107
isotig18711	0.734193	2.13823
isotig32079	0.733547	3.36831
unigene105889	0.733316	1.90211
unigene19904	0.732834	1.8827
isotig47562	0.731667	1.32338
PUT-1222	0.730864	1.38748
isotig50887	0.730279	1.91951
isotig50969	0.729773	3.43772
unigene32316	0.729537	1.47231
isotig123335	0.728357	2.92737
isotig55197	0.728346	1.57092
isotig34934	0.727387	3.9309
unigene12585	0.725994	2.89959
isotig43822	0.724013	2.43554
isotig43819	0.7238	1.50181
unigene210175	0.723654	1.88781
isotig32592	0.723607	6.92016
unigene17239	0.722817	2.14972
isotig51969	0.722799	1.49454
unigene78512	0.722784	3.00398
isotig50898	0.721916	3.03242
unigene22758	0.721821	3.29252
unigene30388	0.721804	2.35906
isotig105817	0.721191	2.04455
isotig57472	0.721074	1.47387
isotig58805	0.721011	2.47908
unigene250	0.720905	1.89721
isotig26263	0.720882	2.12781
isotig50039	0.719521	2.37303
PUT-10165	0.719365	1.44353
unigene18148	0.71906	4.0177
unigene3286	0.716981	1.89585
unigene202317	0.716196	2.29717
unigene127525	0.715994	1.34937
unigene36504	0.715489	2.32014
unigene9436	0.715484	1.95142
isotig79136	0.714934	1.39046
unigene75610	0.714644	2.7528
isotig28852	0.713484	1.57838
isotig10070	0.712956	4.66236
unigene36224	0.712903	2.23447
isotig127850	0.712744	1.86877
unigene210153	0.712485	4.00833
isotig68169	0.711451	1.37787
isotig60229	0.710654	2.23726
isotig104761	0.71065	1.77366
isotig54030	0.710032	3.45811
unigene18215	0.709854	1.95931
isotig54515	0.709473	5.05527
isotig108939	0.70935	2.54565
unigene209089	0.708705	1.70014
isotig25859	0.708342	2.39824
unigene9767	0.705161	2.02452
isotig27644	0.704254	1.37199
unigene73541	0.704204	2.13913
unigene4509	0.703762	1.95931
isotig26063	0.703542	2.42013
isotig90033	0.7028	1.71561
isotig133507	0.701963	2.61518
isotig52570	0.701675	1.33383
isotig31114	0.701366	1.34845
isotig44839	0.700725	2.50242
unigene127344	0.699835	5.82485
unigene81134	0.699013	1.39838
unigene127453	0.698569	3.26434
isotig22045	0.698247	2.03366
unigene2840	0.696975	2.0183
unigene23575	0.694942	2.13583
unigene1506	0.694584	1.91025
isotig33806	0.694463	2.72759
unigene29461	0.694358	2.08345
unigene129862	0.694284	2.10095
isotig48809	0.69417	3.40913
isotig12400	0.693563	4.76793
isotig47753	0.693211	1.39155
isotig134565	0.692696	2.79936
unigene208569	0.692542	2.15508
isotig17149	0.691703	5.1224
isotig46302	0.691114	1.72802
isotig26644	0.689741	1.62053
unigene2146	0.688699	2.2448
isotig140263	0.68846	1.39844
isotig31272	0.688413	2.00026
isotig25039	0.687934	2.45176
isotig35144	0.687266	1.62433
unigene34658	0.687083	1.50286
isotig52956	0.686058	1.77145
unigene22567	0.685858	3.33135
isotig49711	0.685321	1.54219
isotig47072	0.684833	1.36184
unigene1407	0.684539	1.66411
isotig27864	0.683749	1.61657
unigene21688	0.683691	2.0593
isotig08232	0.68354	3.18612
isotig21938	0.68352	1.39637
isotig19059	0.68312	1.73577
unigene99279	0.683004	1.95637
isotig44577	0.682884	2.38335
isotig32064	0.682125	1.73075
isotig45828	0.680669	2.7681
unigene54280	0.679787	1.76636
isotig48967	0.679384	3.19528
isotig54123	0.679371	3.35831
isotig42815	0.67842	3.0267
PUT-5695	0.678346	3.03869
isotig45932	0.67777	4.43838
isotig31062	0.676875	2.40546
isotig131742	0.676674	4.83401
unigene16957	0.676471	3.28637
isotig49395	0.676444	1.31912
isotig50403	0.675729	2.9436
isotig20029	0.674854	2.90924
unigene207053	0.674638	2.16741
unigene13823	0.674158	2.25659
unigene167184	0.673969	1.58602
unigene52309	0.673943	1.38632
isotig27488	0.673066	1.32152
isotig114552	0.672838	1.78377
unigene5368	0.671921	1.96167
isotig38790	0.671921	2.28775
isotig04834	0.671641	1.63306
isotig53450	0.671544	2.43841
isotig57880	0.671217	3.08706
unigene3528	0.670227	1.98087
isotig25897	0.669918	2.2957
isotig20884	0.669808	1.65476
unigene28128	0.669389	1.37307
isotig53720	0.66916	2.49234
isotig35588	0.668928	4.51979
contig02140	0.668263	1.37052
unigene8212	0.668222	2.33961
unigene54210	0.667979	2.48814
unigene20709	0.667924	2.1857
isotig20193	0.66789	2.43018
unigene64012	0.667837	1.82586
unigene15784	0.667714	4.49915
unigene18229	0.667385	1.43549
isotig52197	0.666539	1.50255
isotig22380	0.665253	2.17487
isotig90072	0.664883	1.41044
isotig43019	0.664851	3.04057
isotig96082	0.664599	1.31896
isotig130665	0.663771	2.8711
unigene29669	0.663617	1.6505
unigene30905	0.663504	4.93509
isotig34754	0.663477	3.52659
isotig26662	0.663176	2.56002
isotig58954	0.663081	1.50794
isotig44598	0.662612	2.93908
isotig84406	0.662463	1.68633
isotig32616	0.661911	3.4671
unigene78980	0.661689	1.52129
isotig34558	0.661596	2.68894
unigene14749	0.661574	1.59806
unigene18157	0.661338	1.31927
isotig10591	0.660444	1.42689
unigene126993	0.659606	2.72936
isotig34406	0.659601	3.24816
isotig47456	0.659467	1.65089
isotig49643	0.659432	2.07088
unigene16928	0.658862	1.71125
isotig49524	0.658369	1.33514
unigene129158	0.657878	1.90298
unigene62080	0.657752	5.86971
unigene37907	0.657735	3.26163
unigene16929	0.657626	3.92255
isotig22351	0.657168	1.91513
isotig50295	0.657041	1.44916
isotig43560	0.656755	1.63794
isotig01478	0.656179	2.00221
unigene32479	0.655509	1.98402
unigene6546	0.655026	1.30541
isotig50567	0.654549	1.35827
unigene37405	0.654425	1.77852
unigene15805	0.654247	2.46457
isotig43789	0.654027	1.64027
isotig51138	0.653773	1.56656
isotig48787	0.653615	2.07824
unigene2865	0.653436	1.61702
isotig126947	0.653085	2.91726
isotig47296	0.652402	1.3545
unigene126720	0.651805	1.78576
unigene29534	0.651737	3.30143
unigene23824	0.651624	1.87371
unigene24397	0.651306	2.1721
unigene10294	0.651166	2.86974
unigene7591	0.650946	1.84054
isotig04258	0.649727	2.3254
isotig58315	0.649573	1.30207
isotig43026	0.649563	3.16878
unigene10612	0.649176	4.92408
unigene77325	0.648614	1.33485
isotig22617	0.64802	4.35862
unigene127756	0.647731	1.66375
unigene69885	0.647617	1.52683
unigene30223	0.646956	2.51315
PUT-185	0.646658	1.96622
isotig26309	0.646121	2.50844
unigene52629	0.645758	1.41186
isotig42522	0.645487	1.5729
unigene128326	0.64508	1.70964
isotig33442	0.644355	2.26
unigene32148	0.643612	3.44394
isotig29494	0.643068	2.00501
unigene143931	0.642628	3.04648
isotig18064	0.642576	2.4471
unigene17842	0.642455	1.37613
unigene814	0.642049	3.47433
unigene127856	0.640463	4.25506
unigene6852	0.640385	2.81726
isotig24323	0.640181	4.97519
isotig20677	0.639625	3.41091
unigene146088	0.639093	3.09919
isotig41912	0.63907	1.38553
isotig45865	0.638961	3.20439
unigene208562	0.638783	3.14718
isotig11376	0.638563	2.27668
isotig25343	0.63835	3.21759
isotig34536	0.638317	2.73776
unigene108247	0.638082	1.7808
isotig52013	0.638076	1.40119
isotig45497	0.637999	1.3631
unigene7636	0.637444	1.87335
isotig98689	0.637273	2.52208
PUT-14196	0.636243	4.29392
unigene29428	0.636114	3.23713
unigene21427	0.634668	3.04691
isotig49911	0.634493	1.32672
unigene8335	0.634085	1.42456
unigene32922	0.633474	2.35946
isotig80158	0.633356	1.98523
isotig44525	0.6333	1.52722
unigene145320	0.632994	2.84575
isotig45413	0.631857	2.61572
isotig99446	0.631807	1.52889
isotig46891	0.630705	3.10747
unigene160865	0.630059	1.47665
isotig28708	0.629835	1.89592
isotig22953	0.629629	3.26515
isotig48214	0.629497	3.42493
isotig25197	0.628912	2.10276
isotig19457	0.628809	1.4809
isotig26160	0.628723	2.23546
isotig105706	0.628546	2.72603
isotig51213	0.628135	1.63717
isotig49070	0.62782	2.2458
unigene144620	0.627668	1.75326
unigene203087	0.62745	1.39827
isotig34798	0.627	1.54306
unigene5757	0.626906	1.83825
unigene75637	0.626807	2.84585
isotig45414	0.626441	1.34
unigene8945	0.625758	4.12766
unigene4885	0.624797	1.35752
PUT-11344	0.624282	2.75792
unigene21890	0.623993	1.94322
unigene28023	0.623477	1.65846
unigene126861	0.622274	1.76005
unigene5013	0.62195	3.52932
isotig17814	0.621105	1.37039
unigene29854	0.62069	2.67396
unigene37837	0.620558	2.89275
isotig51298	0.619866	2.00721
isotig51506	0.619476	3.89952
unigene163389	0.619207	4.97886
unigene17243	0.619182	2.4062
isotig50638	0.619086	1.5563
isotig54719	0.61824	1.62928
unigene28965	0.618221	2.83584
unigene29694	0.617945	2.5957
unigene20645	0.617693	2.90771
unigene205165	0.617044	1.59703
isotig18134	0.616964	1.62875
isotig42892	0.616311	1.37412
unigene105	0.61627	2.05479
unigene140809	0.616039	2.48954
unigene29480	0.615924	1.93456
isotig51631	0.613963	5.98059
[truncated: 5,219 more rows]
