# Supplementary material for: Rootstock effects on scion gene expression in maritime pine
Source: Sci Rep. 2021 Jun 2;11:11582. doi: 10.1038/s41598-021-90672-y (PMC8173007; doi:10.1038/s41598-021-90672-y)
Supplement: Supplementary file 10 — Supplementary Information 10. [file 41598_2021_90672_MOESM10_ESM.xlsx]

## Sheet: Sheet1
Supplementary Table 8. Genes expressed in Gal 1056/R1S vs Oria 6/R1S and Gal 1056/R18T vs Oria 6/R18T. The gene ID, Log2 fold change (Log2FC) values and pValue are provided for both comparisons.
	Gal 1056/R1S vs Oria 6/R1S and Gal 1056/R18T vs Oria 6/R18T
	Gal 1056/R1S vs Oria 6/R1S		Gal 1056/R18T vs Oria 6/R18T
Gene ID	Log2FC	pValue	Log2FC2	pValue2
unigene128170	15.2485	0.0013364	27.7892	4.9178e-09
unigene128170	15.2485	0.0013364	27.7892	4.9178e-09
unigene207985	13.9957	1.67292e-30	13.9621	2.28578e-30
unigene207985	13.9957	1.67292e-30	13.9621	2.28578e-30
unigene147567	5.91229	0.00312498	12.3302	9.84033e-08
unigene29430	12.6626	3.81839e-26	12.1954	2.25431e-24
isotig85683	12.1231	6.59253e-23	11.5917	4.37502e-21
unigene20075	13.995	2.05573e-30	11.5721	1.11971e-30
unigene20075	13.995	2.05573e-30	11.5721	1.11971e-30
unigene52559	9.45687	6.7897e-26	11.5506	3.81897e-21
isotig26861	13.3325	1.00003e-27	11.4794	1.22177e-24
isotig22259	10.0178	1.27016e-20	11.4297	1.27716e-20
unigene135626	6.72525	4.19899e-07	11.2413	1.06248e-10
isotig85377	11.7961	1.45321e-20	10.8207	3.44426e-20
isotig66594	9.12276	1.42404e-18	10.7177	2.37147e-19
PUT-13308	12.4721	1.5482e-23	10.5536	7.24307e-24
PUT-8486	10.8107	2.68084e-18	10.5418	1.73033e-17
unigene23724	11.4645	8.4971e-20	10.5025	1.88864e-19
unigene17532	10.4488	8.09518e-18	10.4097	1.02204e-17
unigene33830	10.4934	3.18312e-18	10.3699	7.47336e-18
unigene52857	10.6276	2.36272e-17	10.3615	1.3857e-16
unigene207697	9.90332	1.17068e-16	10.331	5.30055e-18
unigene146225	10.6348	2.8381e-164	10.3133	4.7789e-169
isotig26347	8.38621	1.42453e-22	10.3019	6.39635e-18
isotig112326	8.81904	1.5098e-17	10.1991	1.0798e-17
PUT-5311	10.3339	8.29962e-05	10.1543	0.000109901
isotig49845	11.0105	3.41322e-20	10.0563	4.15212e-17
isotig38110	12.3289	8.24806e-25	10.0424	2.48503e-32
unigene206390	9.06972	2.03348e-11	9.99942	1.31683e-13
isotig11464	10.3109	6.94164e-18	9.9654	7.95043e-17
isotig19909	10.4287	3.02819e-18	9.95562	8.85607e-17
unigene142336	7.97728	9.26709e-14	9.94559	3.82976e-16
unigene17954	9.95027	1.07625e-15	9.87667	1.64884e-15
isotig88831	8.40245	3.77627e-16	9.843	1.17142e-16
unigene87545	9.89933	8.72384e-09	9.80247	1.19757e-08
isotig18445	10.3768	4.13286e-18	9.79548	3.40022e-19
isotig121811	7.11931	1.50179e-26	9.77702	2.19492e-16
isotig67184	8.93412	2.44416e-13	9.65456	2.39765e-15
isotig47827	9.9825	4.61794e-17	9.6246	5.45632e-16
PUT-10090	9.36383	7.91602e-15	9.58526	1.65473e-15
unigene30109	9.95333	4.33554e-16	9.52157	7.17368e-15
unigene55028	8.68678	3.00058e-30	9.47423	1.72222e-32
unigene55535	9.81619	8.459e-13	9.46485	5.13464e-12
unigene29775	9.85955	2.40309e-16	9.45072	3.66407e-15
unigene15631	9.8498	1.82262e-16	9.39702	3.82729e-15
unigene140903	9.74785	1.23009e-15	9.36103	1.47011e-14
unigene53098	9.55984	2.11514e-14	9.3241	8.50158e-14
isotig37060	9.50616	3.87354e-15	9.29124	1.47431e-14
unigene74218	9.1673	2.39919e-14	9.26112	3.33892e-17
unigene148775	8.55184	1.68809e-16	9.25462	1.8139e-17
unigene97648	9.79991	2.58285e-16	9.19766	1.43859e-14
unigene142769	9.53528	1.66302e-08	9.19703	5.14056e-08
isotig115898	9.67128	5.32119e-16	9.14948	1.68554e-14
isotig19040	9.04584	8.54281e-14	9.14114	4.22762e-14
isotig104307	6.68845	1.60384e-12	9.09539	6.5483e-13
unigene140718	6.19842	2.75587e-14	9.06862	3.29304e-12
isotig50442	9.35257	1.40901e-14	9.05562	8.66875e-14
unigene206305	9.36987	1.56578e-14	9.05507	1.06807e-13
unigene53414	10.2149	1.21612e-16	9.04051	2.30552e-13
unigene18498	9.06402	4.57846e-13	9.03399	5.02454e-13
isotig99720	10.479	3.13066e-18	9.02926	2.29203e-16
unigene1372	9.10365	3.17312e-14	9.02355	4.83652e-14
isotig129320	9.25761	4.54892e-06	8.96988	8.82834e-06
isotig63679	9.17312	8.55627e-14	8.95427	3.0252e-13
isotig64423	9.44072	6.04749e-15	8.89961	1.81027e-13
PUT-14785	9.2785	1.53695e-14	8.88801	1.71482e-13
unigene2730	9.61423	2.56083e-13	8.88008	1.37543e-11
isotig24902	9.21556	1.19761e-13	8.82814	1.13335e-12
unigene18098	5.57484	7.79696e-12	8.81772	1.75832e-11
unigene19291	9.51752	9.41635e-15	8.79643	7.80827e-13
isotig85656	9.24202	1.29932e-14	8.78384	2.26906e-13
isotig45914	5.65466	1.74207e-43	8.7497	3.08382e-24
isotig09264	4.41758	5.11003e-09	8.74939	5.49407e-11
unigene511	9.21627	1.52735e-14	8.74689	2.8378e-13
isotig87145	7.04891	1.13982e-14	8.74057	2.9969e-15
unigene3091	6.86813	4.87621e-15	8.73695	4.54183e-13
unigene127158	6.23134	2.06961e-09	8.71186	3.23891e-12
isotig26576	9.01407	1.81251e-13	8.66229	1.39704e-12
unigene21604	10.3237	2.31743e-17	8.64582	3.41242e-18
isotig12970	8.81529	1.22957e-12	8.601	3.88892e-12
unigene82449	7.10691	2.09977e-07	8.5886	6.94545e-08
isotig133045	8.48924	3.58963e-12	8.53772	2.38454e-12
unigene120220	10.0668	6.13679e-17	8.52303	1.0464e-14
unigene140966	8.51063	6.94633e-06	8.52265	6.59606e-06
unigene203512	8.94177	1.87909e-13	8.50939	2.36787e-12
unigene146404	8.74149	3.27158e-38	8.50877	9.49852e-36
isotig34926	8.84715	7.311e-12	8.50302	4.27581e-11
isotig47285	9.03482	5.23858e-14	8.49998	1.35477e-12
unigene35415	7.15499	4.46055e-56	8.47414	4.27577e-38
unigene26611	10.4538	4.43074e-18	8.46726	8.00141e-18
unigene15415	8.7611	4.45213e-13	8.45744	2.52091e-12
isotig128281	12.4868	5.58971e-26	8.42511	9.74534e-51
unigene29895	11.8653	1.9388e-23	8.42432	5.0442e-42
isotig84623	9.29532	1.97664e-14	8.42145	4.01568e-12
unigene44606	8.50246	1.50263e-14	8.41925	4.89359e-13
isotig82159	8.87112	1.39976e-13	8.41887	1.64704e-14
unigene35234	8.69367	9.33484e-13	8.41655	4.35949e-12
unigene181185	8.64979	2.04382e-12	8.38856	8.38051e-12
unigene146137	8.76208	3.31602e-20	8.36022	2.33637e-26
unigene135970	6.13549	3.41624e-11	8.32664	1.97233e-11
unigene75006	8.52546	3.4428e-12	8.32168	9.99693e-12
unigene140561	8.79741	1.64446e-09	8.30998	1.18996e-08
unigene143352	3.58671	2.80403e-10	8.28955	3.72503e-11
isotig91153	8.52772	1.06376e-12	8.28853	4.00401e-12
unigene142915	3.514	0.000500004	8.27936	4.21544e-08
unigene30656	8.78251	1.14463e-12	8.27916	1.89953e-11
unigene206552	8.51332	7.57917e-12	8.26761	2.69606e-11
unigene18524	8.33605	1.76307e-11	8.21646	3.04001e-11
isotig121124	3.63989	0.000444356	8.20538	5.97467e-08
unigene185480	8.09012	4.23697e-11	8.17288	2.30196e-11
unigene18855	8.7887	1.58143e-12	8.17189	4.73648e-11
unigene185684	8.18173	7.70718e-11	8.15619	7.79207e-11
PUT-8871	9.06385	6.25419e-13	8.15608	9.30154e-11
unigene37460	8.70417	5.72962e-12	8.14178	1.12057e-10
isotig25386	8.3965	2.21838e-11	8.11694	9.05917e-11
unigene142601	9.59649	1.46995e-15	8.10334	1.79013e-13
isotig55799	8.10088	1.087e-10	8.08878	1.01631e-10
isotig64843	7.26149	6.81637e-09	8.07351	1.04452e-10
isotig95737	7.73306	2.79725e-10	8.0541	4.70912e-11
unigene127591	8.34289	4.29524e-07	8.05278	1.03004e-06
unigene28354	5.09533	4.58492e-12	8.04032	1.44906e-10
unigene22685	8.54684	2.95421e-12	8.03676	4.89668e-11
isotig52766	8.54403	2.66167e-12	8.03191	4.51655e-11
isotig25422	8.15109	1.44251e-10	8.0082	2.6854e-10
unigene13826	8.47848	1.70222e-11	7.98718	2.15169e-10
unigene145294	6.17531	3.97365e-08	7.97817	3.5867e-10
unigene147084	6.39112	0.000807208	7.96186	3.80801e-05
isotig87172	10.539	1.37786e-18	7.95048	4.06729e-21
unigene35386	7.24114	8.71665e-09	7.93654	2.58265e-10
isotig81041	7.92789	4.19015e-10	7.90594	4.09074e-10
isotig53518	8.84774	8.19219e-13	7.90168	3.10704e-12
unigene31841	7.94308	5.65736e-11	7.87985	6.88301e-11
unigene21224	5.49432	3.17071e-12	7.87348	1.07977e-10
unigene30439	3.76646	7.45025e-08	7.86782	2.08469e-11
unigene208835	7.80793	2.64711e-08	7.83597	2.13567e-08
unigene11474	9.25543	1.23847e-13	7.83347	8.78794e-12
unigene84362	9.30402	1.03198e-13	7.83169	1.18605e-11
unigene21639	10.3872	1.00619e-17	7.8287	1.00349e-19
unigene39098	8.98963	7.75012e-13	7.82664	1.15827e-11
isotig12424	6.34002	4.36846e-09	7.82444	2.0909e-10
unigene46396	7.42574	4.88761e-38	7.81359	4.87437e-36
unigene141686	9.17542	2.75952e-14	7.80308	1.42648e-12
unigene146365	6.72357	6.11247e-27	7.7939	3.47283e-18
isotig35746	9.00088	2.3628e-40	7.79348	1.93094e-43
unigene127869	6.51682	5.78653e-05	7.79268	1.24917e-06
unigene32780	3.5862	2.83295e-07	7.79087	1.36289e-09
unigene168198	2.8788	5.93168e-08	7.78967	3.0673e-10
unigene2067	8.33707	8.17152e-10	7.78638	9.22282e-09
unigene183340	5.65272	6.7618e-13	7.78235	1.58753e-10
isotig56024	8.25069	2.43221e-11	7.75171	3.25561e-10
unigene56060	4.72786	4.71054e-16	7.73117	2.52141e-21
unigene3568	8.13884	4.88856e-09	7.7205	2.68961e-08
unigene142837	9.60388	6.56172e-16	7.70448	4.45901e-25
unigene136833	7.84543	5.31514e-10	7.69115	1.01053e-09
unigene143400	5.10901	8.27974e-10	7.68798	6.06521e-10
unigene20865	7.36993	7.88344e-09	7.66385	1.59066e-09
unigene5144	8.41158	7.37373e-12	7.65403	4.34014e-10
unigene8141	8.92893	1.52825e-16	7.63055	8.42942e-32
isotig85348	7.99575	3.47017e-14	7.60572	1.20588e-14
unigene26824	8.52627	3.39112e-11	7.595	3.44482e-09
unigene37627	10.5136	8.97056e-18	7.58496	5.79052e-18
unigene97353	9.08739	2.74428e-12	7.57435	2.99626e-10
isotig68233	7.85414	1.00802e-10	7.53583	4.86929e-10
unigene32894	6.16164	1.75362e-08	7.52846	1.42853e-09
unigene94252	8.19383	2.53829e-10	7.52832	5.88485e-09
unigene15883	7.70172	3.39706e-09	7.50575	7.45576e-09
unigene146133	3.99105	3.75176e-07	7.49507	1.9552e-09
isotig43880	8.66075	1.69684e-11	7.49279	5.76629e-09
isotig73417	8.38527	1.03845e-11	7.49275	1.17863e-09
unigene37919	2.60606	0.0039502	7.48821	2.28414e-07
unigene18143	7.43832	7.74004e-09	7.48303	5.33424e-09
unigene25563	8.76148	9.05764e-13	7.48073	2.73967e-11
unigene21520	9.13993	0.000178667	7.48059	0.00183369
unigene76363	8.29748	1.50603e-07	7.4603	2.29721e-06
unigene146016	9.50425	8.04611e-15	7.45334	9.42709e-14
isotig70610	7.15562	9.70914e-07	7.44083	3.08293e-07
unigene197852	6.18267	4.46801e-06	7.43887	2.79985e-08
isotig51443	8.56775	2.0751e-12	7.43345	1.05682e-09
unigene56310	7.16632	2.56766e-16	7.43009	5.60382e-14
unigene146345	9.04456	6.84023e-12	7.41813	1.27559e-09
unigene12160	7.66543	2.70337e-10	7.41103	2.60791e-11
unigene17982	5.30842	1.43175e-06	7.40725	2.16555e-09
unigene121312	5.88141	8.30153e-18	7.40377	1.45361e-11
unigene182244	7.40467	3.0745e-09	7.39524	2.68764e-09
isotig83404	7.9967	9.25221e-11	7.383	2.0476e-09
unigene166757	6.58637	1.58297e-06	7.37694	6.83868e-08
unigene32850	8.25114	2.24072e-11	7.37631	2.13911e-09
unigene9632	7.93537	1.71518e-10	7.37376	2.73747e-09
unigene133574	10.2212	2.6855e-17	7.36486	8.49389e-21
isotig133164	7.4191	3.17158e-09	7.35738	3.6057e-09
unigene133439	10.5478	1.3164e-18	7.35582	1.01041e-22
unigene18850	8.86367	1.68187e-11	7.35251	2.40044e-08
isotig93212	7.65789	2.01109e-09	7.34382	7.91943e-09
isotig70994	7.08896	4.1247e-08	7.33853	1.09117e-08
isotig74695	7.72785	6.27665e-10	7.32784	4.07018e-09
isotig73322	8.22758	3.07673e-11	7.3247	3.21691e-09
unigene126971	8.05911	4.9932e-11	7.30618	2.41569e-09
unigene101575	6.0296	3.09764e-08	7.29888	3.20104e-09
unigene19027	7.15255	1.09917e-06	7.29398	5.95018e-07
unigene2578	7.88103	3.13884e-10	7.28957	5.45135e-09
unigene19230	7.68241	1.40146e-09	7.28622	8.36835e-09
unigene100021	6.3874	3.39309e-07	7.23399	6.46135e-09
isotig81394	7.60769	5.54297e-09	7.23364	2.68395e-08
isotig30802	7.5032	3.3896e-33	7.23094	7.6128e-30
isotig51841	7.96991	2.08639e-08	7.20982	3.83867e-07
isotig34336	5.50805	3.27607e-06	7.19517	4.0196e-08
isotig45901	7.42943	2.84246e-09	7.18675	7.88441e-09
unigene3345	6.24289	4.38737e-07	7.16563	5.50242e-09
unigene13070	8.66898	8.16012e-13	7.16417	1.04731e-10
unigene146037	5.9777	0.000123068	7.16011	0.000129615
unigene140444	9.32462	5.26154e-14	7.15546	4.63133e-12
unigene35338	8.25011	4.14533e-11	7.15121	1.04958e-08
isotig16548	7.79194	1.27503e-13	7.14949	2.55057e-16
unigene8780	8.07065	1.815e-10	7.12541	1.7496e-08
isotig52768	7.1324	2.93762e-08	7.10824	2.73239e-08
unigene206011	7.88905	1.52784e-09	7.10539	5.04272e-08
unigene19411	6.48964	7.05523e-05	7.10187	1.18492e-05
isotig08580	7.93124	2.41397e-81	7.09076	2.60651e-67
unigene94366	7.96302	9.45803e-11	7.08875	7.81589e-09
unigene144114	6.50799	4.62694e-08	7.08788	1.71014e-10
unigene210374	6.17355	1.2732e-11	7.08734	3.65929e-10
unigene127991	6.21175	3.36373e-13	7.08617	7.77068e-15
isotig29990	6.18265	1.48552e-06	7.0752	3.05212e-08
unigene102377	7.0461	5.93661e-09	7.05555	5.44829e-09
unigene10224	2.63275	0.00233343	7.03841	4.66596e-07
isotig101408	6.41675	6.32999e-07	7.03569	4.19196e-08
isotig82156	6.93564	2.73868e-12	7.02921	7.29179e-11
unigene26989	7.20666	2.02831e-08	7.02126	3.9694e-08
isotig84714	4.6452	8.40934e-18	7.0144	3.32032e-14
isotig48520	7.70754	2.69312e-09	7.01249	5.82448e-08
unigene21446	8.33766	4.212e-18	7.00782	1.7809e-14
unigene8763	8.7487	3.13217e-13	7.00046	2.73356e-16
unigene17335	4.76232	6.5378e-06	6.99887	1.60721e-07
isotig53748	3.71346	0.000597146	6.99227	1.80788e-07
unigene41650	7.63805	7.00041e-10	6.98615	1.56704e-08
unigene133510	7.14698	9.03001e-09	6.96779	1.75639e-08
isotig83840	7.792	1.0085e-09	6.95747	4.69427e-08
PUT-13536	7.60281	2.09024e-09	6.9574	3.88932e-08
unigene33074	4.09588	1.44488e-07	6.95612	2.5694e-08
unigene24450	6.53503	1.89815e-07	6.93998	2.87648e-08
isotig59089	7.10588	1.87039e-08	6.9341	3.43388e-08
unigene10855	7.88726	3.95559e-09	6.9334	2.22679e-07
unigene186265	7.3536	5.38284e-09	6.92591	3.45707e-08
unigene131217	7.15555	2.60818e-08	6.92443	6.2059e-08
isotig96928	6.72704	1.11006e-07	6.92436	3.58689e-08
isotig35484	7.69466	2.70534e-10	6.91028	1.32676e-08
isotig57509	2.74141	6.5464e-07	6.89044	1.41804e-10
unigene126764	10.0319	1.17718e-19	6.88482	8.07927e-16
isotig108509	7.51348	1.79033e-09	6.87498	3.39478e-08
isotig68659	7.03018	1.13926e-08	6.8743	1.95539e-08
unigene145528	3.55846	0.00165377	6.87401	1.54106e-05
isotig109942	7.23356	1.17383e-08	6.87382	5.22521e-08
isotig78507	3.15362	1.86785e-06	6.87158	6.72138e-08
isotig106632	5.95002	2.17452e-58	6.87056	7.74429e-74
isotig38266	7.40014	7.78502e-08	6.85959	5.92648e-07
unigene196153	7.3892	1.71272e-08	6.85902	1.51581e-07
unigene198698	7.34838	1.35817e-08	6.83511	1.15966e-07
isotig95121	7.08998	1.89486e-08	6.82962	5.23075e-08
unigene80677	5.85055	9.9337e-44	6.81467	2.86774e-39
unigene100404	7.10527	9.85689e-06	6.8037	2.17579e-05
unigene203979	7.48359	5.08136e-09	6.8032	1.00041e-07
isotig78286	7.16656	5.05091e-09	6.79913	2.51328e-08
isotig63123	4.04728	8.67592e-18	6.7945	5.51737e-17
unigene21235	4.93203	1.04802e-16	6.79037	1.35851e-10
isotig59971	6.93434	1.31761e-08	6.78913	1.10861e-09
unigene206971	10.1631	1.50931e-22	6.78424	8.28684e-62
isotig64137	7.48168	1.81217e-08	6.78235	3.14282e-07
unigene30620	6.57653	9.07284e-10	6.77752	1.95863e-11
unigene117973	6.98888	2.03928e-08	6.77053	4.6174e-08
isotig62310	7.14979	2.43187e-08	6.76431	1.15326e-07
isotig118582	7.28763	6.50249e-09	6.75131	6.82774e-08
isotig20844	7.45604	2.7383e-106	6.75009	2.82793e-88
unigene82924	8.38087	1.82493e-11	6.72552	7.26655e-08
unigene20567	6.7259	1.08796e-07	6.72017	8.88202e-08
unigene93999	6.53272	6.85211e-06	6.71916	3.13844e-06
unigene24741	7.3111	8.31628e-09	6.71377	1.10602e-07
unigene126859	7.52861	3.022e-08	6.70614	7.67596e-07
isotig70615	8.21485	6.62423e-11	6.70275	1.02674e-07
unigene203849	6.2565	3.23782e-06	6.69781	4.62048e-07
unigene1501	6.84653	2.70467e-05	6.68288	5.13849e-05
isotig59456	6.37939	2.06687e-05	6.67748	7.01372e-06
unigene35998	2.8552	0.00123514	6.67496	9.58975e-07
unigene80609	4.28498	0.000462842	6.67489	1.18035e-05
unigene127683	6.30662	7.05767e-06	6.66867	1.60514e-06
unigene7818	7.76206	3.13769e-06	6.64172	6.60783e-05
isotig139727	6.42515	3.51238e-07	6.62793	1.10418e-08
unigene9118	3.95045	0.00313795	6.61855	3.78475e-06
unigene59952	7.12157	1.76062e-08	6.61561	1.47714e-07
isotig117743	7.36899	4.42824e-09	6.61086	1.31317e-07
unigene33914	6.71452	3.18774e-07	6.60282	4.1509e-07
unigene138590	8.02797	1.02501e-10	6.59644	1.56656e-10
unigene19919	7.04822	2.35481e-08	6.58248	1.61984e-07
unigene51528	6.51147	4.37434e-53	6.57691	5.86925e-55
unigene146886	5.44917	3.55149e-14	6.57545	4.76149e-11
unigene145599	7.39183	2.12445e-08	6.56127	6.29401e-07
unigene36743	7.5151	1.04288e-08	6.56068	5.63292e-07
unigene17702	6.81782	2.44304e-06	6.55619	5.26038e-06
isotig80559	7.00063	1.67081e-08	6.55448	1.09998e-07
contig03764	4.0394	3.76153e-05	6.55429	5.24936e-06
isotig79694	6.80347	3.15899e-07	6.53891	7.68185e-07
unigene24870	6.86206	7.72977e-08	6.53481	2.65729e-07
unigene202838	10.1803	5.81263e-14	6.53372	3.29406e-10
unigene81515	6.98147	7.74899e-06	6.52681	2.73898e-05
unigene184021	6.72587	2.96478e-07	6.51927	5.71572e-07
unigene57231	7.20476	7.72012e-09	6.51795	1.59956e-07
unigene52300	7.05742	1.50938e-08	6.51616	1.53226e-07
isotig43590	6.79597	2.23796e-08	6.51379	4.28249e-09
unigene202398	7.40399	9.88181e-09	6.51256	4.38359e-07
unigene189176	3.76641	5.90096e-11	6.50807	2.36004e-10
unigene128592	7.27491	1.06323e-08	6.50683	2.90334e-07
PUT-12019	5.4611	1.03912e-13	6.50661	1.99182e-12
unigene202682	7.29571	1.2411e-08	6.49458	3.75968e-07
unigene4530	4.5559	0.000274363	6.48339	9.89261e-05
PUT-15448	3.54297	0.000453834	6.45867	2.44547e-06
unigene92699	7.07107	1.24193e-05	6.4571	6.33397e-05
unigene141210	6.74062	5.30906e-06	6.45489	1.18503e-05
isotig123590	6.80206	7.86845e-08	6.45014	3.01695e-07
unigene3428	6.457	1.90508e-06	6.44369	1.64521e-06
isotig55160	6.74855	7.14008e-07	6.4422	1.94689e-06
unigene30868	6.0367	0.000136199	6.43638	4.00469e-05
isotig48484	5.99854	5.85813e-12	6.43098	6.14689e-11
unigene52770	7.85797	9.27653e-11	6.43098	6.77049e-09
unigene23979	7.81405	1.52242e-09	6.42866	8.31095e-08
unigene36276	6.41087	0.000106863	6.42192	9.46593e-05
isotig77661	6.48948	4.90982e-07	6.41869	5.23223e-07
unigene21229	4.52458	3.00942e-05	6.4121	1.2148e-06
isotig84528	6.76707	2.03364e-07	6.40945	7.42595e-07
isotig50068	6.61526	1.58803e-06	6.40628	2.89744e-06
unigene63868	4.3742	3.96814e-16	6.40088	1.60333e-10
unigene31301	4.56069	2.68123e-20	6.39589	9.42091e-16
unigene34796	5.03972	2.37796e-05	6.38545	1.2665e-06
isotig50921	6.73865	3.03924e-07	6.38375	1.06508e-06
unigene206700	5.81295	5.14983e-06	6.38295	4.79331e-07
unigene29919	7.02455	1.84968e-08	6.36656	3.09166e-07
unigene145591	2.73962	0.000166077	6.3623	1.35071e-06
isotig38893	7.45162	4.59206e-07	6.35616	1.67866e-05
isotig51198	6.51619	3.47531e-06	6.34881	5.3125e-06
unigene46220	6.91863	3.32398e-08	6.34742	3.57668e-07
unigene1189	7.01572	3.12572e-08	6.3378	5.23687e-07
unigene140798	5.29834	5.25791e-13	6.33723	9.85472e-10
isotig65753	6.92691	6.7641e-08	6.32954	7.33244e-07
isotig130131	6.11282	1.819e-38	6.32833	1.67949e-37
unigene36731	9.05267	4.14846e-14	6.32027	4.55672e-17
isotig78615	6.91998	5.93716e-08	6.31512	6.78121e-07
unigene75345	4.64097	1.01664e-05	6.30063	2.7365e-06
isotig65985	6.57015	1.07249e-06	6.29115	2.5841e-06
unigene161985	4.04053	0.000188729	6.28814	3.89742e-06
unigene166942	6.64485	1.02498e-06	6.28595	3.32811e-06
isotig11102	6.42738	0.000175467	6.27324	0.000233218
unigene56030	3.79548	0.000275038	6.26497	2.53909e-06
isotig25510	6.54155	3.16482e-06	6.26254	7.16607e-06
isotig51972	3.51878	3.87803e-05	6.25735	5.56929e-07
unigene57907	5.34388	3.19484e-05	6.2476	9.08637e-07
isotig16241	7.12484	2.71858e-28	6.2468	5.25249e-30
unigene7665	6.98121	4.19448e-08	6.24314	8.69218e-07
unigene27604	5.9049	3.33911e-06	6.24142	5.99806e-07
unigene45401	5.96577	1.21455e-05	6.24112	3.54087e-06
isotig58836	6.29734	3.61624e-06	6.23987	3.63574e-06
unigene29078	6.87363	7.09474e-08	6.23203	9.30151e-07
unigene12076	9.40378	4.39951e-11	6.23147	2.23295e-08
isotig134558	6.96115	2.95771e-08	6.22858	6.43084e-07
isotig53364	6.5611	3.71657e-07	6.22493	1.20111e-06
unigene111383	6.89024	9.71516e-08	6.22253	1.33992e-06
isotig32704	4.4432	3.93068e-06	6.20956	1.13708e-06
isotig74416	4.14319	2.0711e-07	6.20326	9.63119e-08
unigene34656	6.45022	2.58704e-07	6.17673	6.59131e-07
isotig116967	5.44082	3.99014e-05	6.17253	2.63748e-06
isotig56805	6.29097	8.20049e-07	6.16861	1.05211e-06
unigene87439	7.63973	4.87114e-10	6.16398	4.35088e-08
unigene31962	7.23971	8.29516e-08	6.16076	1.00053e-06
unigene10185	3.39638	3.42607e-07	6.15477	5.52601e-10
unigene4605	6.66239	9.42399e-08	6.14568	7.35592e-07
isotig90316	7.93274	2.48171e-10	6.14103	2.69983e-09
isotig26679	7.25356	8.14719e-05	6.1408	0.000847321
isotig34052	7.7008	6.09667e-09	6.13594	5.67399e-07
unigene23955	6.15074	2.10278e-06	6.13575	1.71809e-06
isotig34622	3.95731	2.5581e-09	6.11355	7.83353e-08
unigene23154	6.03141	8.80681e-06	6.10714	5.30269e-06
unigene142102	6.3037	9.9725e-06	6.10683	1.61893e-05
unigene149264	7.17849	2.33776e-08	6.10567	2.35394e-07
isotig16881	5.87051	5.71425e-06	6.09712	3.31905e-06
unigene16791	7.70582	5.77033e-19	6.0963	3.43643e-28
unigene18280	6.36281	1.25103e-06	6.09349	2.87831e-06
unigene111133	5.60291	0.000143066	6.08877	2.70511e-05
isotig26307	6.72564	2.87748e-07	6.08807	3.08437e-06
isotig12946	6.16765	1.0115e-06	6.07426	1.46213e-07
unigene3327	8.24946	2.66296e-26	6.03822	6.04809e-35
isotig49849	3.15046	0.000540913	6.03531	5.53098e-06
PUT-8464	6.30568	0.00119634	6.03376	0.00185864
unigene106144	7.52174	2.46232e-09	6.02974	2.17228e-07
isotig25459	5.98962	2.05e-05	6.02465	1.76815e-05
isotig129081	5.25921	2.37031e-21	6.02341	6.02232e-15
isotig65828	6.22081	7.96315e-06	6.02108	1.30895e-05
unigene32488	5.51274	7.81396e-49	6.01521	3.55632e-42
unigene5056	4.68037	3.46958e-09	6.0123	9.80451e-11
isotig97064	6.55417	5.4339e-07	5.99697	4.04055e-06
unigene39430	7.75959	3.84175e-09	5.99188	1.27375e-08
unigene235	6.89855	1.60222e-06	5.98648	3.02261e-05
unigene16026	6.90718	4.07475e-08	5.98571	1.86891e-06
isotig61070	4.62465	2.02495e-15	5.97872	7.90825e-12
isotig60310	6.88505	1.59973e-07	5.97768	5.09585e-06
unigene27541	6.88423	3.6793e-07	5.97752	9.64403e-06
isotig77627	6.17235	3.79601e-06	5.97663	6.26394e-06
unigene144377	6.39573	2.75551e-06	5.97094	1.05813e-05
PUT-8873	6.91401	2.94568e-07	5.96711	9.27274e-06
unigene61919	6.7624	7.83115e-07	5.96655	1.23403e-05
isotig30450	8.00721	1.34496e-10	5.96584	1.96194e-07
unigene16039	6.29102	3.58308e-08	5.9537	2.56216e-08
unigene39388	6.02576	5.97188e-06	5.9524	6.12283e-06
isotig73458	6.46947	1.64023e-06	5.9518	9.2148e-06
unigene145431	6.02224	0.000669627	5.93773	0.000737161
isotig60738	5.50465	3.3211e-05	5.91405	7.32042e-06
unigene97451	4.78674	0.00105645	5.90774	4.25203e-05
isotig124111	6.46539	5.08713e-06	5.90286	2.85344e-05
isotig32271	6.09351	6.26909e-06	5.9009	1.00292e-05
isotig50452	5.26486	0.00209055	5.88189	0.000280602
unigene14692	5.94349	5.45305e-06	5.87617	5.36501e-06
PUT-2447	6.22737	0.000208305	5.87574	0.000436093
isotig76650	6.34741	1.82134e-06	5.87433	8.75083e-06
isotig54682	6.76106	1.35179e-06	5.87089	2.6017e-05
unigene205791	5.11015	1.47241e-16	5.84432	1.43969e-14
unigene146077	4.53282	7.58332e-05	5.84115	6.09447e-07
unigene79454	7.60399	3.83827e-10	5.84104	3.76599e-11
PUT-10966	6.59303	1.82552e-05	5.83994	0.000140712
unigene12222	6.95037	3.67846e-07	5.81637	2.05858e-05
PUT-9863	2.45165	0.00136744	5.81595	8.98337e-06
isotig128515	6.84116	4.95338e-07	5.81594	1.85884e-05
isotig69027	6.06956	5.86741e-06	5.80897	1.19932e-05
isotig12145	6.5681	7.54613e-12	5.80572	6.92272e-11
unigene80657	7.34898	2.43738e-09	5.79603	1.49857e-08
unigene143749	7.07592	3.17908e-05	5.79256	0.000661417
isotig80661	6.25456	1.075e-06	5.7863	5.45438e-06
isotig106482	6.03596	0.000549895	5.78592	0.000864103
unigene22190	7.60844	2.92324e-08	5.78556	1.26135e-06
isotig77100	4.31921	1.60073e-06	5.78378	7.68928e-06
isotig112388	5.9501	7.9666e-39	5.78301	3.50888e-40
unigene100668	6.68732	1.44092e-05	5.78191	0.000171468
unigene49175	5.60625	5.6054e-09	5.77958	2.02165e-09
unigene183801	4.44366	0.000953589	5.77146	1.1941e-05
isotig104765	4.98354	7.16069e-15	5.7642	9.10646e-12
unigene107616	5.19894	0.000174618	5.76325	2.04923e-05
isotig36372	7.0605	4.02539e-08	5.74799	3.34205e-10
unigene94097	3.33338	0.00412525	5.74434	0.000142166
isotig66795	4.21708	3.74162e-07	5.73703	4.833e-07
unigene84873	5.96334	9.65499e-06	5.73653	1.7045e-05
isotig92842	4.06051	5.4031e-12	5.7253	1.57883e-10
isotig34040	3.17758	6.06648e-14	5.71412	2.29315e-20
unigene123132	5.88554	9.2388e-05	5.7105	0.0001291
unigene73878	6.29692	1.03844e-32	5.70774	2.06754e-27
unigene110039	5.84849	1.02972e-05	5.7023	1.34411e-05
unigene189144	6.02862	5.71236e-06	5.69665	1.51042e-05
unigene127339	4.03252	5.62588e-10	5.69346	8.15562e-09
PUT-4723	6.34886	8.73951e-07	5.69192	9.24332e-06
unigene9283	6.07106	0.000857971	5.69009	0.00169528
unigene206844	6.9654	1.9481e-07	5.68672	2.15758e-05
unigene116043	5.84465	8.69771e-06	5.68062	1.21259e-05
isotig85958	6.04669	4.77642e-06	5.66578	1.52718e-05
unigene10493	6.07331	2.29798e-05	5.65951	7.05809e-05
unigene146463	5.73446	1.096e-05	5.65928	1.07804e-05
unigene36260	6.41652	7.95464e-05	5.65873	0.000482937
isotig45283	5.22678	0.000153462	5.65444	3.76142e-05
unigene75017	5.91809	1.10229e-05	5.64336	2.28264e-05
isotig24546	2.91534	9.18765e-05	5.63873	3.21454e-06
unigene62793	8.02202	5.49339e-11	5.63347	1.73004e-08
unigene129075	5.73295	0.000219965	5.62708	0.000249354
unigene28765	6.3028	3.45539e-06	5.62658	3.11145e-05
unigene36418	7.07243	1.68919e-06	5.62026	0.000144814
isotig103460	4.79937	3.27745e-12	5.61647	5.55778e-16
isotig116710	6.20395	4.88105e-05	5.6062	0.000226095
unigene145903	5.33783	0.00333149	5.60241	0.00210027
unigene128466	4.05004	0.00106072	5.58189	4.56295e-05
unigene87040	6.77746	1.78372e-07	5.58002	1.70691e-05
unigene20678	5.24308	9.26453e-09	5.57892	4.89049e-08
isotig76167	5.24317	1.32413e-08	5.57872	6.86634e-10
isotig35886	5.93547	7.57212e-06	5.57403	2.18059e-05
unigene126516	6.08042	1.30147e-05	5.57014	5.7695e-05
isotig83418	6.48763	2.8816e-07	5.56648	1.52871e-06
isotig48035	5.53199	5.96643e-05	5.56627	4.09847e-05
unigene71305	6.91167	3.09468e-08	5.56216	1.20511e-06
unigene122220	5.85439	2.75899e-07	5.56074	1.52744e-07
isotig94979	6.85878	7.66768e-11	5.54782	1.12585e-12
isotig38734	5.10112	0.000214	5.54645	3.71035e-05
unigene55402	5.80209	1.68041e-05	5.54384	3.20381e-05
isotig78321	5.06145	8.16898e-21	5.53813	2.2827e-19
isotig61288	7.94427	1.0266e-08	5.53376	2.31676e-05
unigene22776	6.37391	8.10541e-06	5.52554	0.000103948
unigene42433	6.95389	6.85502e-08	5.52484	2.17058e-07
unigene58042	5.53668	2.5192e-103	5.5176	5.0235e-101
PUT-13471	4.83248	6.91852e-44	5.5157	2.40627e-50
isotig118408	6.18052	4.08478e-05	5.50302	0.000242835
unigene111600	5.98765	4.09185e-05	5.49919	0.000148215
unigene81794	6.13339	1.43187e-18	5.49793	1.17928e-16
unigene183983	5.13072	0.000520157	5.49123	0.000150265
isotig25981	4.2183	3.438e-11	5.48065	2.06468e-15
isotig33234	5.27494	5.29809e-13	5.4747	3.50382e-13
unigene17232	9.28168	1.15653e-10	5.47453	1.41355e-06
unigene184171	4.31224	0.00234842	5.46998	8.41292e-05
unigene54917	4.78378	0.00180743	5.45989	0.000326608
unigene102915	6.67654	5.78212e-07	5.45671	4.38526e-05
isotig75259	8.92278	8.6516e-14	5.44247	3.27567e-32
unigene2646	4.858	9.30933e-06	5.44122	1.72755e-06
isotig35164	5.55091	0.000316185	5.43871	0.000357989
isotig61436	4.82611	0.00124017	5.42975	0.0001903
unigene166546	6.96585	7.10343e-08	5.41993	5.32706e-06
unigene87642	5.27834	0.000153113	5.41343	7.59641e-05
unigene166459	6.96906	9.00347e-08	5.41242	7.58668e-06
isotig33582	5.5956	3.08744e-05	5.40412	4.51202e-05
isotig40240	5.27571	0.000192195	5.40252	0.000100538
unigene182937	6.41399	2.42197e-06	5.40243	6.89733e-05
unigene185052	5.89246	9.72742e-06	5.4009	4.31018e-05
isotig72506	6.66271	1.00846e-05	5.3992	7.56986e-05
unigene42342	7.91385	2.62106e-10	5.39816	2.9856e-09
unigene89361	6.66268	9.06984e-07	5.38697	2.03877e-05
isotig118098	5.73003	4.94536e-05	5.37553	0.000120256
unigene121018	4.77973	0.00222176	5.37376	0.000420691
isotig63705	5.29407	1.66344e-06	5.37356	3.08809e-06
unigene145878	7.37459	2.81338e-08	5.37057	1.48817e-05
unigene110185	5.72312	1.34103e-05	5.36806	3.61903e-05
unigene16774	6.4257	1.72094e-06	5.3666	6.26679e-05
isotig56257	4.76454	0.000491715	5.36311	7.33901e-05
isotig90401	7.21357	1.74162e-08	5.36054	4.15836e-07
unigene77144	5.64277	3.02726e-05	5.35544	6.13557e-05
unigene26778	4.97582	0.000190737	5.34919	5.30123e-05
isotig57020	6.44662	3.17587e-06	5.34683	0.000109074
isotig83799	5.26698	0.000458948	5.34644	0.000301388
unigene54252	4.92363	0.00131483	5.3373	0.000368659
unigene111444	6.09505	6.07738e-06	5.33535	6.86559e-05
isotig133780	5.73665	7.59683e-05	5.33437	0.000204743
isotig15848	6.30646	2.17269e-06	5.32509	3.81024e-06
unigene146281	3.19863	1.55262e-07	5.32443	2.44005e-15
unigene31603	5.72244	0.00117092	5.32324	0.00237709
unigene45591	5.98534	5.14888e-06	5.31973	4.50561e-05
unigene59519	5.11044	5.22983e-12	5.31649	1.22791e-10
unigene135717	5.90759	3.39527e-05	5.31646	0.000172459
unigene165819	6.62131	8.02078e-06	5.30907	0.000152658
isotig38672	6.09277	3.64703e-05	5.30608	0.000305059
unigene34451	4.4859	0.00415801	5.30121	0.000611705
isotig137744	5.00332	0.000607594	5.295	0.000207364
isotig74059	6.0091	9.24817e-12	5.29329	1.36398e-13
unigene145813	6.5523	3.49525e-26	5.288	2.31628e-25
isotig38970	5.50294	6.97566e-05	5.28697	0.000107469
isotig81405	5.4092	0.000111546	5.27814	0.000129716
unigene39012	5.27739	0.00018673	5.27249	0.00014604
isotig67271	5.67092	2.79307e-05	5.27031	8.27084e-05
unigene63716	6.70191	4.85015e-07	5.26341	1.89106e-05
isotig26566	3.95506	2.68027e-13	5.26173	5.80794e-13
unigene206199	6.68317	2.68474e-06	5.25907	0.000225917
isotig44879	3.94147	9.52744e-08	5.25522	7.72795e-09
unigene34635	8.87136	7.37392e-12	5.2518	7.03626e-09
unigene145132	6.10407	2.3672e-05	5.24378	0.000267289
isotig88652	6.29021	1.85177e-06	5.23183	7.04195e-05
isotig32218	4.56977	0.00286011	5.23002	0.000431339
isotig52263	2.14114	0.00167511	5.2274	1.87353e-10
isotig09127	2.96016	8.37644e-06	5.21322	1.40211e-12
isotig52306	6.60196	8.49994e-07	5.20716	0.000105307
isotig52730	3.17344	0.000683857	5.1858	4.39244e-06
isotig119682	4.72858	0.0020827	5.17531	0.000546093
isotig66151	5.89676	2.45483e-06	5.17043	7.0971e-06
unigene188715	5.5181	0.000862066	5.16585	0.0016542
unigene6417	6.13457	2.46786e-06	5.16456	4.99565e-05
unigene23960	6.05588	0.000118091	5.16362	0.000991763
isotig49874	4.84085	0.000431111	5.16245	0.000155393
unigene72472	5.82728	6.77506e-05	5.16233	0.000382653
unigene193930	6.26115	5.95135e-06	5.15287	0.000189956
unigene203555	5.40016	2.57831e-27	5.14889	1.94435e-23
unigene52348	7.23002	6.91051e-09	5.14538	5.10968e-07
isotig26221	5.85721	3.20238e-45	5.13687	5.822e-42
isotig19649	3.85032	0.0044554	5.1367	0.000400448
isotig82816	5.34202	0.000170022	5.13354	0.000246656
isotig76967	6.4173	2.55357e-07	5.1291	7.82583e-07
isotig36246	6.35168	1.81548e-06	5.12814	0.000115866
unigene3102	4.75283	1.23409e-39	5.12658	8.53718e-39
isotig52290	5.00199	0.000396878	5.12615	0.000206069
unigene94317	6.17435	6.47661e-05	5.12182	0.000902315
isotig26877	6.35971	0.000116121	5.12035	0.00191447
unigene21729	5.23972	0.000180316	5.11856	0.000198645
isotig104975	5.89453	1.1093e-05	5.11593	0.000124583
unigene12017	5.12918	0.000350278	5.10864	0.000287105
unigene144840	5.95072	4.75821e-05	5.10632	0.000456767
unigene93739	3.88786	0.00140729	5.10176	0.000162273
unigene135979	5.27192	1.92489e-11	5.09553	9.01805e-11
isotig118729	6.6788	6.38909e-07	5.08797	4.17804e-05
unigene81749	5.08749	0.000365575	5.0876	0.00027985
isotig39998	5.53276	7.92376e-05	5.08545	0.000245553
unigene139638	4.49914	0.0043475	5.07543	0.000917406
unigene57139	7.45743	1.46282e-09	5.06911	5.12131e-07
isotig139841	5.93995	1.21276e-05	5.06744	0.000176843
isotig49817	6.43231	0.000339404	5.05842	0.0048684
unigene79139	4.82256	0.0010972	5.04738	0.000465768
unigene183647	5.11626	0.000195541	5.04347	0.000180994
unigene108847	5.32796	0.000112375	5.03849	9.01838e-05
unigene84015	5.23678	0.000339675	5.03009	0.000478149
unigene111791	5.51859	0.000381595	5.02933	0.00109317
isotig57313	6.02379	1.83236e-14	5.01595	1.15904e-14
unigene108971	5.48304	0.000104159	5.00641	0.000404986
isotig121159	6.2998	1.18345e-06	5.00325	5.01641e-06
unigene20332	4.31346	1.82532e-52	5.00068	1.81213e-58
isotig72923	6.95093	3.65342e-08	4.9912	1.73474e-05
unigene16649	5.03898	0.00209975	4.98952	0.00199277
unigene164127	5.11512	0.00494603	4.98235	0.00564449
unigene61662	5.58908	5.57173e-05	4.97866	0.000292347
unigene118865	5.55393	0.000173185	4.97698	0.000690458
unigene205152	5.27517	0.000213865	4.97202	0.000402041
isotig130527	4.43682	0.00331202	4.96857	0.000670537
unigene10596	6.54337	4.48612e-06	4.96323	0.000522697
isotig58263	5.72828	1.84487e-05	4.95975	1.75621e-05
isotig16424	6.2553	8.28982e-07	4.95365	2.36034e-06
isotig35994	6.77083	6.62584e-07	4.94863	1.61483e-05
unigene37749	5.77306	6.53134e-55	4.94765	2.13132e-40
unigene210299	3.42189	0.000281238	4.94738	9.86826e-05
isotig49018	3.96898	2.55989e-43	4.93604	8.07844e-61
PUT-13986	5.75353	9.21706e-24	4.93031	2.48936e-21
unigene106552	4.85683	0.000652794	4.92342	0.000403991
isotig102128	4.43217	0.00171496	4.9138	0.000655347
isotig100880	5.74895	0.000437884	4.91134	0.00256302
isotig32942	5.84713	1.32335e-07	4.9113	2.04621e-06
isotig90492	3.80998	0.00433358	4.91094	0.000297132
isotig66608	3.2072	1.08436e-05	4.91057	2.86859e-05
unigene7388	3.96561	1.68275e-06	4.91039	5.12907e-06
unigene133858	6.46441	2.86271e-06	4.90536	0.000399795
isotig60048	5.42375	0.000425936	4.90434	0.00130492
unigene29414	7.65594	2.69354e-09	4.90178	4.45634e-07
unigene106062	5.32551	0.000328053	4.89633	0.00083699
isotig129158	3.88428	1.4153e-05	4.89386	1.24638e-07
unigene36251	3.16163	0.00395021	4.88778	0.000324044
isotig32904	7.95773	5.51806e-11	4.88643	3.21294e-13
unigene144415	5.67361	3.35119e-05	4.88271	0.00032654
isotig66978	4.91524	0.00112919	4.87961	0.000983616
unigene122196	3.58482	3.19547e-14	4.8795	1.53475e-12
isotig100698	6.07115	1.73934e-55	4.8787	3.43618e-44
unigene103230	5.20255	0.000379503	4.87133	0.000741519
isotig10969	3.57378	0.00311644	4.86676	0.00163617
unigene127778	4.94132	0.00294162	4.86643	0.00294091
isotig104273	6.3917	5.96434e-07	4.86576	3.45235e-05
unigene198341	5.87598	8.07757e-06	4.86436	5.35692e-05
unigene88916	7.99894	5.73902e-11	4.8618	1.27963e-09
isotig89049	4.41405	5.88961e-06	4.85487	9.03381e-06
isotig103576	2.96877	0.000653933	4.84621	0.000193052
unigene114954	6.87583	1.75495e-07	4.84524	7.1078e-05
unigene208951	3.12035	2.52204e-05	4.84202	8.86772e-09
isotig48503	7.31914	4.14388e-09	4.81334	2.26678e-07
unigene206892	5.97554	3.65403e-14	4.81111	6.34609e-14
unigene40522	4.85267	1.02807e-25	4.81061	5.95463e-27
isotig98472	5.20879	1.69876e-17	4.80534	4.30725e-17
unigene13125	3.94124	6.80736e-05	4.80502	5.09091e-05
isotig72799	5.2406	0.000269441	4.79112	0.00074499
unigene10288	4.68797	2.12356e-09	4.78633	2.58308e-09
unigene27716	5.51598	0.000141193	4.77372	0.000908948
isotig29438	4.56068	8.45333e-10	4.77151	2.19661e-10
unigene175770	5.23618	0.000271149	4.77119	0.00205778
unigene37101	6.83121	1.17313e-07	4.76827	1.08151e-05
unigene135	5.80827	2.42479e-14	4.76466	1.95177e-17
unigene17212	5.32539	3.70925e-49	4.76354	7.35322e-38
unigene194553	5.66655	0.000592334	4.7631	0.00375948
unigene59143	5.33431	0.000532348	4.74487	0.00188013
unigene32326	6.25459	1.17485e-06	4.74471	1.51512e-05
isotig70751	4.38215	0.00177773	4.73961	0.0004471
unigene129923	5.26945	0.000377381	4.73788	0.00123371
unigene145858	5.14109	9.78393e-33	4.7371	1.71448e-26
unigene148615	2.83477	0.00141532	4.73274	5.5568e-05
isotig119679	6.59025	3.63293e-05	4.73146	0.00267878
unigene101202	5.9133	1.47355e-05	4.70996	0.000553794
unigene145862	3.84036	1.31318e-66	4.70421	7.95701e-97
unigene87863	5.04576	0.000849944	4.69008	0.00166151
unigene66555	5.60362	0.000119329	4.69004	0.00121591
isotig27528	4.33298	2.76081e-15	4.68081	1.56394e-15
isotig67988	5.93166	2.77881e-06	4.68062	6.55985e-05
isotig77878	5.68522	1.76387e-07	4.67761	4.0935e-06
unigene101203	5.9867	1.18077e-05	4.66465	0.000648588
unigene16759	4.01551	8.60153e-08	4.66267	1.52585e-07
unigene42596	5.99014	1.41126e-05	4.66118	0.000737259
unigene149804	4.75925	5.33721e-08	4.65417	1.68081e-07
unigene102266	4.63265	0.00389761	4.6501	0.00308085
isotig31014	5.6465	7.11385e-05	4.64992	0.00102612
unigene11618	5.7365	3.10523e-12	4.64987	2.30752e-09
unigene42262	5.56661	1.37882e-16	4.64894	1.238e-14
isotig25108	5.87191	9.76864e-06	4.64705	0.000149556
isotig88634	8.05547	1.87299e-10	4.64581	2.16332e-07
isotig117258	5.52581	0.000162144	4.63084	0.000641684
isotig110088	6.44345	7.84345e-07	4.61139	0.000139611
unigene31076	4.78981	0.000433332	4.6076	0.000256245
unigene198654	5.04306	0.00245447	4.60656	0.005156
isotig30126	2.29127	5.29962e-05	4.60276	1.52061e-06
isotig99671	4.55911	0.00453743	4.60263	0.00337956
unigene127857	7.60991	1.36873e-12	4.59896	3.65629e-18
unigene93881	5.01406	0.00267176	4.58975	0.00543541
unigene52211	5.12878	0.00134206	4.58891	0.00375321
isotig116105	6.05346	8.92587e-06	4.58357	0.000275096
unigene18156	5.30083	0.000388395	4.57534	0.00202382
unigene69881	3.14594	2.32817e-09	4.57347	8.96111e-09
isotig83471	2.14486	8.7021e-07	4.5664	3.53452e-09
isotig75237	5.75349	1.18558e-05	4.56349	0.000145787
isotig59007	5.44682	2.95141e-08	4.56299	1.94816e-06
isotig60282	3.00159	0.000610961	4.56108	4.82636e-05
unigene11226	5.05727	0.00105604	4.56037	0.00280411
unigene48038	5.34367	0.000222517	4.54885	0.00154655
unigene143402	7.63427	1.25786e-07	4.53892	2.69993e-05
unigene19187	6.41409	6.71861e-06	4.53835	0.000188993
isotig51686	2.70285	0.000278056	4.53733	0.000209239
unigene57240	5.13279	0.000504152	4.53403	0.00189328
unigene92682	4.61887	0.00331274	4.53073	0.00325494
unigene42453	3.69543	1.02684e-05	4.52819	5.21608e-06
isotig19042	4.92097	5.53401e-46	4.51857	1.73457e-36
unigene79413	5.77909	0.000231411	4.50832	0.00408435
unigene202452	5.12656	0.00153523	4.49939	0.00503051
unigene126716	2.80655	4.88954e-05	4.49641	5.74409e-06
unigene87703	4.82536	0.00147694	4.48746	0.00264811
isotig63573	4.68544	4.65028e-05	4.48149	1.92381e-06
isotig51891	5.50847	4.74837e-05	4.47248	0.000418598
isotig70638	5.12899	0.000604457	4.47005	0.00253938
isotig14909	2.76784	7.10177e-07	4.46859	2.60767e-07
isotig13318	4.64358	1.31804e-15	4.46738	4.98567e-14
unigene184293	5.50359	5.43895e-05	4.46539	0.000387657
unigene5095	5.472	9.53967e-05	4.46212	0.00139962
isotig52786	4.60196	0.00101534	4.46083	0.00140725
unigene147635	3.7232	0.0034315	4.46067	0.000523209
isotig29228	2.24278	3.72411e-05	4.457	4.00322e-05
unigene27532	6.18676	1.51034e-10	4.45153	1.26252e-11
unigene135674	6.21642	1.49844e-05	4.45145	0.000906967
unigene117573	4.94995	0.00153966	4.44774	0.00396234
unigene117433	3.92325	8.21945e-05	4.44566	4.62219e-05
unigene144969	6.90531	3.25799e-06	4.43895	0.000519745
isotig101545	3.98856	3.14387e-46	4.43884	5.19772e-49
unigene122368	6.12252	5.13709e-06	4.43737	0.000123628
unigene141447	5.46622	0.000590378	4.43352	0.00519295
unigene118460	3.38718	3.5284e-08	4.43299	3.35444e-09
unigene146752	3.97506	0.0003476	4.43076	0.000575621
unigene5066	5.33529	0.000181488	4.4283	0.000384259
unigene1832	3.88439	1.05572e-05	4.42648	0.000132925
isotig60117	4.92248	0.000778267	4.42596	0.00217581
isotig91719	3.23978	0.00161934	4.42504	0.00027733
unigene197895	4.28115	0.00323857	4.41963	0.00220087
isotig10157	2.52743	0.00272312	4.41388	1.97033e-07
isotig34268	4.57994	0.000300547	4.40103	0.000312517
isotig61904	5.70923	6.63871e-06	4.40051	3.62088e-05
unigene38011	4.93313	3.80605e-06	4.40012	2.13104e-05
unigene24784	4.92034	0.00123877	4.3957	0.00346689
PUT-8849	4.47047	3.87032e-44	4.38075	1.50156e-41
unigene123272	5.30035	0.000713381	4.37013	0.00505358
unigene52950	7.67931	4.17101e-10	4.36018	8.33134e-08
isotig111557	6.36377	1.57532e-15	4.35896	6.25276e-16
unigene124409	4.44567	0.00433402	4.35824	0.00416616
unigene33864	2.98351	8.63167e-05	4.3581	2.45291e-07
unigene21175	5.00789	2.76645e-46	4.35462	2.38877e-34
isotig77101	4.99869	0.00163795	4.35154	0.00563546
unigene53700	5.64442	0.000142634	4.34811	0.00341074
isotig99419	7.62795	4.83144e-09	4.33299	1.10386e-06
unigene133441	4.36431	9.7875e-10	4.33063	1.68669e-10
isotig30721	3.95991	1.46547e-06	4.31966	3.80385e-06
unigene70327	4.96398	0.000937234	4.30393	0.00372695
isotig33398	5.37882	0.000159287	4.29958	0.00116765
isotig120719	5.44302	0.000136266	4.29648	0.00255491
unigene140527	3.31278	4.01655e-06	4.2948	1.2452e-05
unigene141017	4.91692	0.000846795	4.29007	0.00320341
isotig110211	5.82143	2.83179e-05	4.28671	0.000961545
unigene10961	5.6208	2.2781e-48	4.28487	2.82972e-29
unigene24097	4.97359	7.60283e-07	4.27486	1.43256e-07
isotig50790	3.02675	2.67883e-18	4.26617	2.46176e-32
unigene122095	5.06357	9.44323e-05	4.26383	9.72289e-05
unigene125080	3.83625	8.65704e-11	4.25764	7.34932e-11
isotig55897	5.86324	3.94385e-05	4.25518	5.67106e-05
unigene39	2.89555	5.68544e-09	4.2491	3.27001e-14
isotig35616	4.42594	2.13771e-20	4.24642	1.56058e-15
isotig38448	5.42327	0.000254026	4.2461	0.0041361
unigene119458	4.42696	2.46328e-16	4.24083	2.73958e-13
unigene23513	2.87723	1.25371e-06	4.23287	4.50932e-08
unigene52935	3.32157	1.05654e-06	4.21751	1.08715e-05
unigene77392	2.97045	0.00422828	4.21282	0.000569683
isotig27248	4.4609	2.34291e-12	4.20797	3.18572e-11
unigene7417	4.05705	0.000525501	4.18141	0.000190927
unigene209485	7.02813	7.55885e-08	4.15282	4.27097e-05
isotig47926	5.41297	9.24404e-05	4.14673	0.000510792
unigene18980	5.2247	4.74486e-05	4.14028	1.69672e-05
unigene160192	4.66348	1.08576e-08	4.13721	3.08601e-07
unigene167709	2.62249	0.00148246	4.13495	0.000213564
isotig56447	4.53566	5.802e-19	4.13433	5.2828e-16
isotig95915	5.43877	2.87042e-06	4.12713	1.61408e-06
isotig45304	2.88176	4.48672e-10	4.12663	4.99406e-11
unigene32367	4.60542	0.00254703	4.12572	0.00265779
unigene1693	3.73591	3.269e-05	4.12338	8.36517e-06
isotig130090	4.73448	0.000878363	4.11884	0.00399329
unigene184602	2.99421	3.73635e-05	4.1137	5.51152e-06
unigene96793	5.43879	0.000171805	4.10396	0.0046402
isotig44658	3.46746	5.3319e-21	4.09465	1.67431e-25
unigene81532	3.6822	0.000601756	4.09451	0.00127551
unigene193676	4.11246	8.8905e-07	4.09151	3.32543e-06
isotig19705	4.14458	6.07983e-65	4.08822	9.02219e-61
isotig50807	2.51303	0.000244668	4.08445	3.34537e-07
isotig106604	4.95315	9.97847e-05	4.07486	0.000979135
unigene145433	3.35485	9.33451e-08	4.06411	7.78494e-09
isotig121814	6.08732	4.38103e-06	4.06199	0.000350115
unigene34537	2.4024	6.60545e-12	4.05998	1.13496e-24
isotig116226	2.77481	9.12506e-27	4.05486	1.39636e-51
unigene31472	2.36906	1.72554e-11	4.05003	2.40454e-25
unigene49839	6.13926	6.31425e-11	4.03532	5.61922e-09
isotig83469	6.53456	3.0493e-07	4.02318	3.68813e-05
unigene15220	2.68148	0.000193296	4.01037	0.000197227
isotig50661	5.16783	8.37743e-06	4.00459	4.36213e-06
unigene133818	4.08452	1.23656e-08	4.00029	1.30246e-07
unigene11359	4.72534	4.17961e-06	3.99921	0.000142665
isotig76560	5.27584	0.000165129	3.99012	0.00213857
unigene96673	3.78904	3.93727e-10	3.98521	1.83857e-09
unigene57060	2.61631	1.84353e-07	3.98447	3.99692e-15
unigene50854	2.98692	6.99485e-06	3.97264	5.77414e-07
unigene21368	3.72757	0.00257545	3.97227	0.000360169
isotig60272	4.92705	0.00127454	3.96572	0.00508091
isotig60384	4.49946	1.13358e-07	3.96292	2.03887e-06
unigene100549	2.40591	0.00373532	3.96099	0.000374364
unigene18285	2.18765	6.62717e-05	3.951	1.96402e-07
unigene128475	6.49226	3.42229e-07	3.94689	3.72214e-05
unigene197552	4.58778	0.000713586	3.93949	0.00458897
unigene60708	2.59732	0.000360365	3.9385	2.71531e-05
unigene130742	5.04992	0.000505863	3.93826	0.00352598
unigene77440	6.27766	2.64692e-06	3.93224	0.00385523
isotig94583	4.86726	0.00144614	3.92854	0.00541103
unigene141436	4.00063	0.00331898	3.92755	0.00053536
unigene184041	6.42608	6.46032e-06	3.92323	0.0010472
unigene7828	5.96533	4.66889e-12	3.91636	1.77715e-10
unigene127896	3.62152	2.93495e-13	3.91545	2.86843e-14
isotig34034	2.35396	0.000484389	3.91401	7.48811e-08
unigene127144	4.3024	1.17656e-13	3.91082	2.66877e-10
unigene21622	4.16335	7.89425e-12	3.90676	5.27842e-10
unigene35593	6.58087	2.7002e-06	3.89906	0.00149325
isotig61933	5.45143	4.07654e-05	3.89493	0.000176318
isotig26875	3.91215	8.44534e-28	3.88519	1.43005e-25
unigene27501	2.08743	0.000206857	3.88446	1.95035e-06
unigene101940	3.75875	5.17901e-34	3.88299	5.90063e-35
isotig08408	3.6869	1.42533e-13	3.87849	4.86509e-13
unigene99931	2.46824	0.00314296	3.87821	2.64859e-05
unigene116370	7.08992	5.56934e-08	3.85545	0.00019033
isotig10512	2.86942	0.000211978	3.8492	1.11452e-06
isotig57805	1.80069	0.00313817	3.8299	1.14012e-05
isotig62766	4.2948	7.00987e-08	3.82343	4.94712e-07
isotig53197	6.61102	8.66959e-07	3.81692	0.00097811
unigene29520	5.1503	3.14275e-09	3.80727	3.63577e-07
isotig61343	4.51112	0.000898743	3.80617	0.000941783
unigene34104	2.75439	4.44828e-11	3.79916	1.7469e-18
unigene33308	3.28324	1.46582e-43	3.79103	9.47968e-48
unigene141880	6.83635	6.00218e-14	3.79103	4.33935e-06
unigene129711	6.7158	8.55763e-08	3.78639	4.79137e-05
unigene208935	2.40547	0.000176347	3.78224	1.02607e-08
unigene144641	4.70811	2.65932e-06	3.78031	3.88804e-05
unigene17103	3.08824	1.31903e-05	3.77513	3.40291e-07
unigene130423	2.08937	0.00111976	3.76884	1.88857e-05
unigene143786	4.90464	8.10418e-06	3.76625	0.000602272
isotig19337	3.86923	0.0010457	3.76192	0.000141374
isotig49994	3.55856	0.00163448	3.76164	0.00271855
isotig57457	3.46308	0.000106078	3.75651	0.00183433
unigene17508	2.86525	2.39847e-08	3.75273	1.22129e-12
isotig27270	5.80076	2.28202e-14	3.74382	4.73616e-08
unigene17466	3.82451	0.000232596	3.74353	0.000299707
unigene10818	5.44868	2.49446e-05	3.72747	0.000158976
isotig56835	1.86759	1.41108e-05	3.7158	1.36275e-13
unigene62380	3.08687	5.72582e-13	3.69303	4.06085e-13
isotig23891	3.26098	3.68187e-13	3.68284	6.66817e-14
unigene130639	5.36552	4.51239e-05	3.67943	0.00116288
isotig55275	2.60361	0.00138156	3.67526	4.49647e-05
unigene36085	2.34864	0.000147302	3.67436	8.34682e-08
unigene112368	5.06479	9.36426e-09	3.67092	2.26701e-05
isotig62857	5.58033	8.61387e-06	3.67068	0.00170664
isotig91090	2.52002	0.00361143	3.64903	0.000476012
unigene29926	5.62547	3.07674e-07	3.64424	5.92839e-08
isotig68186	4.03279	8.82446e-08	3.64216	4.47857e-07
isotig72251	4.75414	0.000852371	3.63825	0.00526106
unigene11891	3.18421	0.00437742	3.63486	0.00157417
isotig85606	4.51358	0.00131842	3.63463	0.0026839
PUT-7981	2.12254	0.000100509	3.63153	1.17479e-08
isotig120446	3.63792	0.000647708	3.62195	0.00511003
isotig36110	3.14789	3.18832e-10	3.60617	3.88832e-11
unigene36612	4.15289	6.24963e-15	3.60293	2.88069e-14
unigene63578	2.51611	1.6676e-05	3.60208	8.96463e-09
isotig50391	4.48142	0.000871283	3.60016	0.00154679
isotig42718	3.05623	4.25776e-05	3.59757	3.76429e-06
unigene12372	2.60215	0.00424835	3.59547	0.00227389
unigene4613	3.73759	0.000402645	3.58039	0.00117468
isotig26361	3.02723	7.02752e-06	3.57066	4.61765e-07
unigene74458	4.64988	1.39534e-06	3.56639	2.16219e-05
unigene34834	2.94431	1.03882e-08	3.56215	1.29821e-11
unigene133122	1.78591	0.00276338	3.56097	1.47616e-06
isotig58580	2.76716	5.91613e-06	3.55902	1.38183e-06
unigene34815	3.48666	2.52632e-06	3.55517	5.42117e-05
isotig52190	2.41967	0.000162122	3.55321	6.96555e-05
unigene138170	3.28522	0.00332362	3.55164	0.00307354
isotig29108	3.76377	2.06886e-15	3.55116	3.99625e-14
unigene13376	5.67823	5.79746e-05	3.54321	0.00191181
isotig23700	2.55895	1.01136e-13	3.54137	1.40197e-22
isotig95511	2.89649	2.65722e-06	3.54094	1.10833e-07
unigene51951	2.66426	1.06519e-15	3.53248	3.41608e-26
unigene25210	2.3311	0.000730588	3.52481	3.16599e-06
unigene189079	5.50986	3.14394e-05	3.51066	0.000436509
unigene128014	4.61256	4.61964e-09	3.51022	7.73406e-06
unigene138219	3.94866	1.26557e-06	3.50344	1.06797e-07
unigene4218	3.00207	2.71143e-10	3.48957	9.18683e-13
unigene182441	3.18462	0.000139325	3.47785	4.23469e-05
isotig128753	4.82071	4.26451e-26	3.47509	2.93237e-14
isotig54562	2.48678	0.00462296	3.47493	0.00169534
unigene120551	3.09621	0.00102761	3.46158	0.00195845
isotig116038	6.34611	7.67895e-06	3.45813	0.000539515
isotig36900	4.06725	1.19096e-06	3.45798	6.2065e-06
isotig50434	1.96172	4.21481e-05	3.4425	5.02177e-12
isotig19044	3.61336	6.4142e-14	3.44218	3.57269e-10
isotig63362	1.53734	2.94552e-05	3.43587	4.71392e-17
unigene35879	2.73934	1.39274e-12	3.4273	1.04706e-15
isotig26424	3.36236	4.6332e-16	3.42486	1.46585e-15
unigene34546	2.40895	0.00317975	3.42232	4.24291e-05
isotig100848	4.47042	0.00250541	3.41847	0.00526117
isotig90837	3.70121	0.00273894	3.41655	0.00361402
unigene22313	2.46932	0.000157737	3.40966	2.09259e-07
unigene19188	4.14217	1.62144e-06	3.4076	1.12792e-05
isotig31262	5.15243	6.37197e-05	3.40309	0.000392941
isotig54878	3.48761	0.000422125	3.39041	0.000131522
unigene143765	2.84868	4.0773e-09	3.38754	6.10659e-12
unigene207777	2.14241	0.00125884	3.38504	5.98818e-05
isotig49391	1.99386	0.000354092	3.37768	1.08704e-06
unigene17436	3.68687	1.68625e-23	3.37368	1.21e-19
unigene11366	3.37286	1.69011e-06	3.3677	1.00608e-05
unigene56779	1.83505	9.62413e-05	3.35929	3.91009e-12
isotig63475	2.38619	5.89586e-05	3.35633	1.78836e-08
unigene26898	1.79526	0.00109539	3.35125	1.71251e-07
unigene127579	2.0549	3.77391e-11	3.3438	9.92304e-27
unigene20780	3.08498	3.55082e-15	3.33643	6.33986e-17
unigene137149	4.61858	0.000685656	3.33594	0.00137025
isotig17049	3.67854	5.07468e-05	3.33414	0.00041735
unigene166112	2.69138	0.000723875	3.2921	0.00010891
isotig70118	4.06131	3.91388e-14	3.28155	3.12397e-11
unigene119787	5.93663	1.10287e-07	3.27612	4.3895e-06
isotig109270	4.66147	0.000355682	3.27509	0.00389275
unigene20806	9.48555	1.52074e-12	3.27493	1.35279e-06
PUT-11422	2.76096	0.000747124	3.26708	0.000203172
isotig62689	2.84189	0.000110532	3.25677	0.000385344
unigene10932	3.1362	1.35465e-82	3.25604	8.44375e-80
isotig54208	6.53954	3.94666e-07	3.25346	5.57943e-06
isotig50526	3.00928	1.7084e-07	3.25211	4.25071e-08
isotig11152	2.44773	5.59254e-06	3.23395	2.21249e-09
unigene21564	5.26674	8.52722e-15	3.2293	1.06841e-07
isotig62954	2.74928	0.00272179	3.21664	0.000606658
unigene137350	3.4185	1.06894e-36	3.21519	5.15841e-32
PUT-14662	1.65302	3.08213e-09	3.21504	3.88987e-28
unigene43752	2.49194	0.002402	3.2132	0.000102206
unigene29410	4.47721	0.00044932	3.21221	0.00318475
isotig64256	2.08396	0.00268777	3.1986	0.000350105
isotig60587	2.86497	5.35845e-07	3.19847	3.8658e-08
isotig09918	3.00814	1.43139e-29	3.1963	2.25687e-30
isotig54496	3.0471	5.11834e-12	3.19167	1.07024e-11
isotig29748	1.79576	9.12037e-11	3.18576	5.47362e-24
unigene1183	2.68913	5.43495e-23	3.18152	1.4915e-30
isotig44794	2.71987	0.00116033	3.18	0.00285771
isotig19817	3.50237	1.51005e-14	3.17973	1.45616e-11
isotig138268	3.97579	0.000154514	3.17403	0.00181844
isotig70571	4.91761	0.000382394	3.17133	0.00189328
unigene138463	3.55401	2.38587e-08	3.16435	1.36583e-06
isotig62501	3.97397	1.26694e-15	3.15918	6.23771e-14
isotig21944	3.21088	2.0758e-12	3.15855	1.69572e-11
isotig39886	3.39431	0.000114759	3.15843	0.000537936
unigene7146	2.98924	4.62804e-33	3.15785	5.73461e-34
isotig53125	2.46395	2.25274e-10	3.15291	2.02542e-13
unigene18901	2.70743	0.0012373	3.1528	0.00120942
isotig49567	2.10879	5.07578e-08	3.14798	5.82104e-12
unigene74233	3.22887	0.000166672	3.14688	0.000205761
isotig54853	2.82893	3.68229e-28	3.14397	1.65759e-27
isotig23924	2.31292	1.5494e-06	3.14332	1.19213e-10
unigene126113	6.42118	1.66513e-06	3.13548	0.000271493
unigene144484	2.40127	0.0032105	3.13255	0.000283234
isotig64511	3.19472	3.69626e-07	3.13192	5.35217e-06
isotig13872	3.12043	1.41939e-06	3.12528	2.23983e-06
isotig45386	2.19069	1.40917e-05	3.12504	1.04564e-07
unigene22185	2.57279	4.30254e-15	3.12209	1.08951e-17
unigene33478	2.8761	0.00380031	3.11886	0.00334517
unigene37748	3.22344	7.13397e-07	3.11584	2.49787e-06
isotig58260	6.72352	7.13349e-08	3.11271	4.98795e-05
unigene187312	2.94577	8.13235e-05	3.10504	0.000100942
unigene5151	3.18722	9.21064e-24	3.10129	2.27304e-21
unigene4905	3.5	1.89827e-18	3.09805	1.77044e-14
unigene143659	2.21062	2.85325e-16	3.09775	1.82799e-26
isotig17287	2.35913	6.25041e-11	3.09353	5.71335e-15
unigene59983	3.45788	1.78487e-07	3.09352	3.86316e-06
isotig26619	3.42975	9.87659e-28	3.0828	3.46753e-22
unigene7797	1.90195	0.00425391	3.08258	0.00022593
unigene192256	4.2389	1.24327e-11	3.07138	2.97197e-07
isotig47183	3.0058	4.44852e-24	3.05766	4.32656e-24
unigene37229	2.69917	2.55353e-05	3.05178	2.27447e-06
unigene33094	7.88137	1.58985e-07	3.05138	0.00365021
unigene126744	3.31357	1.12619e-50	3.03962	8.26868e-43
isotig93241	2.1694	1.87989e-05	3.03782	8.02941e-09
unigene208576	3.11651	0.0029309	3.03027	0.00428297
unigene126701	2.26116	3.75163e-10	3.02389	1.17458e-16
unigene35966	2.13954	0.00122554	3.01959	0.000400172
unigene145136	2.92367	3.63004e-07	3.0183	1.05909e-05
unigene34567	2.30928	1.96373e-27	3.00716	1.21939e-34
unigene30159	2.62387	1.61079e-08	3.00403	2.21541e-10
unigene139452	3.3318	0.00181066	3.00093	0.00489572
isotig105793	2.37988	5.23715e-11	2.99954	3.80772e-14
isotig22556	3.02877	6.65918e-60	2.99767	2.09306e-55
PUT-355	2.66434	6.83366e-32	2.99503	1.12546e-37
unigene33603	3.36146	2.55371e-19	2.98822	1.70189e-15
PUT-8821	3.56931	0.0022831	2.98428	0.000844189
isotig52271	1.85954	0.000675536	2.98269	1.04934e-07
unigene142629	2.75631	5.15196e-15	2.98203	1.19552e-16
unigene33143	2.31306	1.6659e-08	2.96132	1.24234e-10
isotig23754	2.39679	0.00448736	2.95972	0.00370764
unigene101352	2.30014	0.000247663	2.95897	8.28682e-06
isotig10357	2.19875	4.12048e-10	2.94434	2.09626e-14
isotig61868	5.1445	2.54882e-05	2.93932	0.00299279
isotig12432	2.25462	1.84804e-30	2.93912	1.68716e-47
isotig68324	5.14479	0.000192555	2.93478	0.00327554
unigene34999	2.57143	3.20835e-10	2.931	8.33721e-12
isotig64921	5.06523	0.000121186	2.92783	0.00356573
isotig18835	2.58171	2.39472e-25	2.92003	9.46538e-28
isotig09397	3.47882	2.42942e-24	2.91836	3.20949e-18
isotig46572	2.32166	0.000194099	2.91706	0.000196871
isotig48199	2.51043	9.41526e-11	2.9142	9.32548e-14
unigene146685	2.05296	1.06316e-06	2.90943	4.14786e-09
isotig81074	2.76759	0.000688247	2.89869	0.000732449
unigene8940	3.21947	7.75023e-12	2.89411	4.12215e-10
isotig110084	3.25528	2.15682e-20	2.89156	1.85967e-15
isotig55018	5.25738	1.91852e-11	2.88897	1.69115e-07
isotig43366	1.8387	0.000447061	2.88487	5.37194e-07
unigene168203	1.61111	0.000610307	2.87634	7.19415e-07
isotig46530	2.92066	1.63918e-32	2.87362	9.46326e-29
isotig12332	2.703	3.21671e-14	2.87269	9.02131e-16
isotig07581	2.22393	2.6516e-08	2.87159	3.75086e-12
unigene126679	2.18499	6.09075e-10	2.86933	7.4673e-16
unigene20200	2.90721	1.39878e-05	2.86856	2.12356e-05
isotig22782	4.34514	3.4699e-09	2.86143	1.21854e-06
isotig61046	2.67246	1.15598e-11	2.86065	3.47632e-12
unigene28273	2.99562	0.00033016	2.8536	0.000895143
unigene11304	2.03824	1.02786e-05	2.85061	1.0144e-09
isotig34826	2.99804	2.06669e-05	2.83701	9.87759e-05
isotig31112	3.77895	1.44868e-08	2.83468	2.29125e-06
isotig33924	2.06899	0.00131533	2.83343	0.000432097
unigene126976	1.73715	0.00291189	2.81558	2.7166e-06
unigene21077	3.47725	8.03469e-12	2.81487	6.13141e-09
unigene127527	3.21626	1.70405e-37	2.81223	7.36613e-29
unigene13525	8.10844	1.87496e-08	2.80993	0.00215723
unigene142499	3.60059	5.26235e-05	2.80884	0.000712145
unigene9740	2.67519	3.3566e-17	2.80436	2.1209e-17
unigene144502	2.09825	2.48544e-06	2.80172	5.21695e-10
isotig27214	2.82512	2.07078e-25	2.79669	1.82865e-23
unigene54896	3.66217	7.77365e-06	2.79321	0.000587803
unigene160363	1.8769	1.79135e-07	2.79074	4.70755e-14
unigene5195	2.44327	0.00250691	2.78838	0.00218659
isotig22758	1.88938	9.77756e-07	2.78017	1.42396e-10
unigene9782	2.77025	0.000299165	2.77315	0.000251576
unigene130439	3.10126	1.56766e-12	2.76979	1.96077e-10
unigene29768	2.69243	1.55242e-17	2.7683	3.19174e-18
unigene131066	2.11982	4.74935e-06	2.7667	1.07422e-08
isotig103954	2.25951	0.0049236	2.75308	0.000666626
unigene202141	1.90185	5.78434e-05	2.74978	2.11809e-08
isotig30930	2.85721	0.000723865	2.72377	0.000814607
isotig123532	2.80042	5.39956e-05	2.71913	0.000460654
unigene44370	3.29709	0.00016771	2.7104	0.00187784
unigene16253	2.50215	1.86462e-52	2.71038	4.54805e-58
isotig58065	2.07986	1.2107e-05	2.70994	2.44805e-06
unigene96313	2.35125	0.000806005	2.70671	8.55347e-05
isotig48457	1.83492	0.00376431	2.68942	9.22494e-05
isotig60058	6.09568	1.38268e-06	2.68451	0.000130701
unigene27522	5.31951	2.04701e-05	2.66913	0.00453284
isotig68466	6.10735	7.7077e-06	2.66161	0.00459496
unigene100108	3.88881	0.000514479	2.66093	0.00555513
isotig55705	2.96209	1.20301e-05	2.65761	3.6834e-05
isotig42333	2.92461	3.03387e-24	2.65739	4.38396e-19
unigene21258	2.15325	4.58298e-09	2.65411	2.29371e-11
isotig121668	2.09659	0.00389344	2.63356	0.000498555
isotig79831	2.67844	4.18132e-05	2.62446	8.86775e-05
unigene207359	2.19938	2.61175e-08	2.62252	7.13832e-09
unigene29562	2.31233	3.92061e-06	2.61761	6.46662e-07
unigene144861	2.58923	4.44297e-08	2.61386	3.34794e-08
unigene131328	2.49927	0.00191335	2.60668	0.0017777
isotig45938	1.66772	4.58517e-05	2.60602	9.13569e-10
unigene45940	2.10414	1.05713e-05	2.606	2.48043e-07
isotig49569	2.30579	8.86138e-08	2.58938	3.16352e-09
isotig139868	2.22702	2.53357e-07	2.58821	1.31875e-08
unigene108920	3.09384	2.97334e-09	2.58679	4.30229e-06
unigene33645	3.84345	0.000119487	2.58676	0.00457219
unigene126830	2.603	1.50491e-47	2.58417	3.54996e-46
isotig46206	2.57264	2.94223e-06	2.5824	3.24487e-06
unigene47612	2.41996	0.00301347	2.57808	0.00217392
unigene100223	1.62363	0.00138075	2.5711	5.37152e-06
unigene100393	3.49931	1.26723e-16	2.57029	3.55599e-11
unigene67946	2.90327	3.69752e-05	2.56117	7.5635e-05
isotig85693	1.94549	1.45776e-08	2.56116	1.33173e-12
isotig32168	1.84725	3.18459e-09	2.55192	6.41787e-14
unigene2773	2.21642	0.000145428	2.53946	4.06874e-05
unigene74696	3.74373	8.66129e-10	2.53907	1.29541e-06
unigene113305	3.7444	2.45916e-05	2.53786	0.000236019
unigene12077	3.45235	1.23683e-12	2.53725	1.91181e-07
isotig133468	2.11909	1.1759e-13	2.53169	3.53555e-18
isotig93222	1.99622	5.67442e-07	2.52897	7.07031e-09
unigene6784	2.344	3.17059e-06	2.52853	1.86406e-05
isotig61906	1.58381	2.23478e-05	2.5284	7.56083e-11
unigene102916	3.9394	8.93073e-05	2.52562	0.00466582
isotig58453	1.75338	3.82303e-10	2.51336	2.16844e-18
unigene146929	3.77069	3.82808e-06	2.50342	0.0023429
unigene106912	3.11767	1.44121e-06	2.50021	6.3695e-05
unigene9816	2.06044	2.56757e-05	2.48959	7.8141e-06
unigene29649	1.85473	2.01991e-14	2.48069	1.41424e-23
isotig86310	2.2806	9.65993e-07	2.47523	1.29805e-06
isotig94967	1.68916	9.43676e-08	2.47507	2.68164e-14
isotig66176	3.53273	0.000864001	2.47279	0.00441214
isotig42364	1.68092	1.98825e-05	2.46873	1.5524e-09
isotig104946	3.21343	7.90445e-05	2.46673	0.00200224
unigene127928	2.0805	2.02597e-06	2.46381	1.06621e-07
isotig16051	2.62079	3.32039e-97	2.4579	8.60367e-85
unigene37799	2.13747	2.73566e-07	2.45115	5.19723e-09
unigene104816	2.69104	0.000246102	2.44697	0.000549147
isotig49529	1.94799	2.51751e-08	2.44573	4.40573e-11
unigene131623	2.66146	1.38886e-18	2.43944	6.35955e-16
unigene15050	2.65221	0.000323832	2.43596	0.00204829
isotig35654	2.05529	2.04981e-09	2.43427	4.23195e-11
unigene146922	2.57782	1.25762e-06	2.42745	1.41465e-05
unigene142401	3.17507	8.73028e-06	2.41555	0.000583871
isotig70336	4.95989	0.000166967	2.41106	0.00308598
isotig93041	2.19985	8.25827e-05	2.3963	0.000131564
unigene142453	1.59494	8.37006e-06	2.38952	7.33186e-11
unigene144292	1.60459	0.000148057	2.3872	1.98969e-07
unigene77274	3.52312	5.26226e-07	2.38709	0.000188572
isotig50272	2.2919	0.00140463	2.37719	0.000960806
isotig22436	1.93383	9.43889e-24	2.37444	6.62767e-33
unigene1347	2.6157	1.40255e-46	2.3633	8.47625e-38
unigene129529	1.79628	6.28385e-05	2.35979	6.91852e-07
isotig51820	3.60027	9.05313e-07	2.3543	0.000240222
isotig22526	2.36049	1.37745e-06	2.34358	1.85163e-06
isotig40764	2.60369	4.25284e-05	2.34077	0.000220489
unigene21596	2.02957	4.21932e-11	2.33992	3.70372e-14
unigene35052	3.21063	1.12277e-09	2.33973	8.9564e-06
PUT-2004	1.76104	0.00146479	2.33653	3.36415e-05
unigene209068	1.76928	7.92059e-12	2.33585	1.44144e-16
isotig135964	3.62202	2.49166e-05	2.33567	0.00162155
isotig20141	3.26861	1.40759e-14	2.33471	6.1715e-09
unigene17614	2.92404	2.76778e-05	2.33412	0.000358968
isotig72015	1.80844	0.00153319	2.33098	5.91818e-05
isotig86824	2.38805	4.15004e-07	2.32768	2.21825e-06
isotig49203	1.86311	5.16066e-06	2.32556	4.15923e-08
isotig52324	3.87358	1.93446e-05	2.32414	0.00260781
isotig20109	2.10714	7.85893e-05	2.32212	8.41651e-05
unigene53234	6.48789	9.68356e-07	2.31928	0.00285826
unigene585	1.92664	7.07862e-11	2.31829	7.66742e-14
isotig26717	2.55716	5.97533e-18	2.31749	1.15889e-15
isotig74047	1.78704	3.78632e-07	2.31321	4.32721e-10
isotig44961	2.44619	1.04886e-16	2.30922	1.33221e-13
unigene11827	2.37729	2.36486e-28	2.30919	5.37739e-24
unigene137147	1.82453	5.94303e-09	2.30683	7.78271e-12
isotig55420	2.71855	0.000194579	2.30004	0.0012958
unigene202128	2.15602	6.6718e-18	2.29382	4.39726e-18
unigene142461	1.67883	0.0013357	2.28617	5.13734e-05
isotig60736	2.83177	5.75392e-08	2.27012	1.48231e-05
unigene74067	2.10517	8.85535e-06	2.2699	9.39373e-06
isotig46673	2.30221	1.96177e-08	2.26803	2.50488e-08
isotig51047	1.75657	9.06683e-07	2.25576	2.09987e-09
unigene93861	2.69526	0.000241382	2.24763	0.00342694
isotig60368	1.98831	0.000684921	2.23913	0.000458687
isotig44069	1.97596	3.13971e-07	2.23835	4.14376e-08
unigene106029	2.45623	0.00174804	2.23508	0.00501622
unigene10457	1.833	4.37169e-12	2.23087	1.11396e-16
unigene28761	2.37632	6.57832e-06	2.22663	1.97806e-05
isotig17125	2.70758	1.95506e-10	2.22038	5.29509e-08
unigene29627	1.70002	1.52067e-09	2.22026	1.76953e-14
unigene128885	2.58384	7.42e-16	2.21953	1.43092e-11
isotig46392	2.38278	2.42349e-10	2.2187	5.10603e-09
isotig30482	3.32859	1.6427e-07	2.21829	2.98488e-05
unigene141000	2.05142	1.30213e-08	2.21761	2.63775e-09
unigene94267	3.76224	5.48686e-07	2.21495	0.000532165
unigene101554	1.96556	0.00107086	2.19741	0.000876591
isotig43491	3.41222	3.87422e-29	2.19528	2.27761e-18
unigene14616	2.82393	5.70066e-05	2.19262	0.00193431
isotig26381	4.16708	1.40747e-10	2.19176	3.79596e-07
unigene16822	1.53748	0.00258466	2.1894	0.000116168
unigene143909	1.92424	4.48831e-05	2.189	4.99583e-06
isotig27966	3.76944	3.47082e-25	2.18707	1.02299e-13
unigene30534	2.40145	1.76527e-26	2.17841	1.10369e-21
unigene94694	2.44417	3.79256e-05	2.17623	0.00109671
isotig22190	3.89389	8.2209e-09	2.17251	3.19455e-05
isotig54406	3.29161	1.23298e-07	2.16872	6.45113e-05
unigene204761	3.16231	0.00062138	2.15417	0.00556083
unigene34259	6.2203	1.52062e-07	2.14872	0.00231191
unigene127183	2.49057	3.8866e-07	2.13956	1.41292e-05
unigene146493	2.48888	4.18598e-05	2.13904	0.00162445
unigene20748	1.87706	0.00326045	2.13787	0.000899917
unigene4954	1.77394	0.00441608	2.12763	0.0011178
isotig08178	3.10301	6.3846e-32	2.12411	1.84304e-15
isotig45834	2.47701	1.34443e-19	2.12349	1.69421e-15
unigene113766	1.8386	0.000600565	2.12323	0.000333635
unigene5914	2.79749	2.04124e-07	2.12033	1.14732e-05
unigene145346	3.18429	1.73467e-06	2.11399	0.00149609
isotig23529	2.28716	1.04196e-13	2.10388	1.19642e-11
isotig51089	1.83032	1.68725e-08	2.10021	3.46646e-09
isotig52292	1.91659	0.000136921	2.09278	8.77673e-05
unigene207131	1.88808	9.90131e-08	2.09196	4.53699e-09
isotig48527	2.63878	3.15351e-07	2.09152	7.1296e-05
isotig48642	2.20095	0.00169791	2.08631	0.00332933
isotig46819	2.95496	1.10724e-05	2.08396	0.000650662
unigene126926	1.92734	1.21157e-10	2.08034	7.04872e-12
unigene13664	2.72252	7.10634e-18	2.07657	8.96933e-12
isotig57585	1.82884	0.00288539	2.07596	0.00156761
isotig86361	1.96705	2.21698e-10	2.07571	1.23639e-10
isotig67270	3.92534	3.46254e-17	2.07189	1.48862e-07
isotig26252	1.54658	0.000627046	2.07023	6.33692e-06
isotig47172	2.37779	0.000123272	2.06845	0.00142147
isotig28891	3.01986	2.61353e-40	2.06464	9.65273e-21
isotig35114	1.6409	9.11374e-05	2.05375	1.79196e-06
unigene114792	3.04869	6.28346e-09	2.04961	0.000159477
isotig27346	1.80766	4.24801e-23	2.04936	7.36394e-29
unigene37581	2.39539	1.26629e-05	2.04713	0.000328802
unigene37368	2.08791	0.000305212	2.03968	0.000524491
unigene126765	2.54836	0.00119452	2.03856	0.0056707
unigene18877	1.99504	5.10722e-06	2.03658	3.60725e-06
unigene39056	1.90234	6.52611e-14	2.03128	7.94634e-15
isotig33482	1.98067	0.00323202	2.01623	0.00309398
isotig68672	2.29655	1.74087e-09	2.01316	1.27223e-07
unigene5823	2.09551	2.23908e-07	2.01072	9.15597e-07
isotig136963	2.34162	1.06167e-09	2.00644	2.65563e-07
isotig32074	2.71758	0.00018338	2.00439	0.00379436
unigene35606	2.7486	4.69078e-05	2.00284	0.000848901
unigene71300	1.76397	6.82309e-05	2.00165	3.69935e-06
isotig50632	4.06398	2.93091e-12	1.99911	3.40529e-05
unigene3630	1.69233	4.165e-14	1.99841	1.50164e-18
isotig110350	2.43721	4.51657e-07	1.99167	6.72311e-05
unigene29350	1.99315	0.00276305	1.98994	0.00559449
unigene115028	2.2791	0.00195662	1.98653	0.00428496
isotig23674	2.06644	2.89015e-05	1.97416	4.3895e-05
unigene34896	1.79811	1.46499e-21	1.96941	7.20829e-24
isotig55444	1.53077	0.000163789	1.96867	1.60498e-06
isotig43981	1.76543	2.6948e-05	1.96342	1.02706e-05
isotig38158	2.31448	7.75011e-06	1.96194	8.90274e-05
unigene10363	1.54958	1.99865e-05	1.95117	2.09732e-07
unigene33901	1.50783	0.0021747	1.94784	0.000215898
unigene127222	2.28869	1.0539e-18	1.94721	2.24232e-13
isotig23631	2.15867	1.65981e-06	1.94294	1.02033e-05
isotig65386	1.55553	1.01784e-06	1.94209	9.61147e-09
unigene142591	2.88021	2.72752e-08	1.94069	0.00017316
unigene99355	2.67791	3.98623e-05	1.93268	0.0028649
unigene17991	1.88644	9.03117e-07	1.92347	5.60634e-07
unigene97666	1.50073	3.03982e-05	1.92272	1.74594e-07
isotig52697	1.7727	0.00138682	1.92261	0.000840774
isotig102993	1.902	2.06944e-09	1.92065	2.87726e-09
isotig46472	2.08584	2.93048e-14	1.91943	8.7994e-12
isotig32490	2.97562	5.67885e-10	1.91915	5.34954e-05
unigene102074	2.15375	0.000830698	1.91729	0.00206184
unigene145121	1.63941	0.00186697	1.91504	0.000419203
isotig99110	2.9825	1.31035e-08	1.91012	0.000232874
unigene144063	2.24642	0.000434518	1.90844	0.00402026
unigene189640	2.91424	3.8322e-05	1.90682	0.00553424
unigene25052	1.51473	0.00417725	1.90325	0.000436479
unigene31083	1.54359	4.6647e-05	1.90267	1.37781e-06
unigene127521	1.51549	0.000162859	1.89639	4.76666e-06
isotig19937	2.61696	3.28337e-11	1.89602	6.9418e-08
isotig18648	1.60663	0.000246932	1.88611	1.91622e-05
unigene33451	1.88699	0.000163905	1.88548	3.41227e-05
unigene129295	1.68432	0.00469719	1.87565	0.00195826
isotig19541	3.36168	1.06654e-06	1.87546	0.00393705
unigene27014	1.50809	1.26604e-10	1.87001	2.46323e-14
isotig64049	2.6911	0.000129903	1.86951	0.00449268
isotig42827	1.80105	1.07129e-08	1.8657	1.33237e-08
unigene79081	1.85617	5.21608e-18	1.85466	4.20303e-17
unigene20535	2.00114	0.000121315	1.85442	0.000444538
isotig18644	2.04938	0.00186135	1.84255	0.00465104
isotig72642	3.06693	3.84264e-14	1.82984	5.5466e-07
unigene7065	1.66515	6.1876e-13	1.82537	9.11531e-14
isotig82392	2.13943	6.21134e-14	1.82379	1.18477e-10
unigene20312	2.45511	2.93691e-15	1.82352	4.50938e-09
unigene105754	1.74309	9.87121e-07	1.82169	7.66871e-07
isotig54767	2.57121	5.79141e-05	1.81523	0.00198482
isotig43330	2.38841	6.66009e-06	1.80718	0.000541243
isotig86556	1.82494	1.31484e-11	1.80517	3.98912e-11
unigene145620	2.18801	0.000454741	1.80475	0.00491068
isotig22307	2.9389	5.17225e-12	1.79842	4.10866e-06
isotig117488	2.53824	1.00442e-08	1.79716	1.97688e-05
unigene11275	1.83455	0.000365529	1.78607	0.000363556
isotig48346	1.6695	0.000141614	1.78363	7.0502e-05
isotig20186	1.53184	3.51093e-13	1.78249	1.4849e-16
isotig09562	2.32464	1.64741e-13	1.77848	9.62347e-09
isotig54567	1.59026	6.01017e-08	1.77621	1.03745e-08
unigene9992	3.13404	6.5258e-12	1.77356	6.90253e-05
isotig65983	1.90614	2.82481e-05	1.77005	9.1077e-05
unigene78964	1.65913	0.000822734	1.7609	0.000498252
isotig36444	2.57601	1.96844e-08	1.75372	4.5552e-05
unigene126726	2.04536	3.47701e-13	1.7527	1.65279e-09
unigene97719	1.53628	0.00142022	1.75071	0.000541442
isotig13708	1.80532	0.000118544	1.73299	0.000237677
isotig33790	4.81684	6.24344e-12	1.72859	0.00512495
isotig80704	1.60382	6.6875e-07	1.72785	3.17052e-07
isotig54041	1.61083	3.76805e-11	1.72286	9.72726e-12
unigene127618	1.8649	0.000308042	1.71803	0.000743728
PUT-1502	1.54701	0.000111515	1.70838	2.82706e-05
isotig47783	1.79184	5.81936e-06	1.70483	2.01148e-06
unigene141615	1.8369	0.000482288	1.70045	0.00226032
isotig28796	2.41583	1.54694e-05	1.69	0.00270604
isotig54387	2.43481	3.50288e-10	1.68856	2.02332e-06
isotig23790	1.64952	0.000319993	1.68357	0.000441616
unigene97176	2.09683	0.000132707	1.68121	0.00290907
unigene22150	1.5937	3.63986e-05	1.67436	1.50288e-05
isotig31051	1.92411	1.77051e-17	1.67013	1.86484e-13
isotig14240	1.96147	1.05516e-15	1.67006	1.12902e-11
unigene7861	1.96985	0.00012596	1.66775	0.00117447
isotig118074	1.76351	6.81791e-10	1.65464	9.88496e-09
unigene12084	1.51436	2.00951e-10	1.65291	5.75449e-12
isotig08416	1.57391	1.32501e-07	1.65022	4.19959e-08
unigene146268	1.85704	8.05122e-13	1.65016	4.98998e-10
unigene128939	1.56832	0.000336667	1.64062	0.000182786
unigene127041	1.73971	1.27438e-05	1.63877	4.117e-05
unigene29416	1.53001	9.38198e-22	1.63852	1.95967e-24
unigene3367	2.56624	3.63208e-06	1.63603	0.00246999
isotig111459	2.15488	6.26992e-08	1.62128	1.56873e-05
unigene34986	1.53354	1.0146e-11	1.62063	9.16964e-13
isotig29016	2.17323	1.63e-35	1.61592	3.99824e-20
isotig56970	3.86577	4.3073e-19	1.61167	2.7835e-05
unigene47710	2.41708	3.78326e-08	1.61032	0.00023865
isotig18592	1.67033	3.09326e-10	1.60046	1.65639e-09
unigene40933	1.77186	9.86076e-06	1.59626	5.42775e-05
unigene66477	1.60115	1.48698e-08	1.58892	3.77222e-08
unigene35585	2.00774	4.43764e-08	1.5821	1.87635e-05
isotig21251	2.33412	5.06773e-11	1.58124	6.44152e-06
unigene47981	1.70574	0.000532168	1.57304	0.000548644
unigene30386	2.16907	1.27973e-09	1.57235	1.07128e-05
unigene147626	1.76183	1.85112e-07	1.55499	5.04936e-06
unigene93864	1.77266	6.38605e-06	1.55497	7.66268e-05
unigene24931	1.82362	0.000220447	1.54826	0.00220339
unigene49586	2.21541	5.98829e-09	1.53803	2.71129e-05
isotig26653	1.84434	3.53199e-19	1.53242	1.33291e-13
unigene18015	1.5211	2.09831e-06	1.52718	1.94783e-06
unigene38658	1.58886	0.000130399	1.52033	0.000225446
isotig12722	1.58107	3.0907e-07	1.51538	1.01078e-06
isotig42749	1.77814	0.000241386	1.51525	0.00405669
isotig48715	1.59875	8.89498e-09	1.51127	7.51163e-08
isotig20005	1.92674	1.65232e-12	1.50952	3.82746e-08
unigene36316	-2.73718	5.24608e-07	-1.50999	0.00459836
isotig38074	-1.69067	7.18782e-09	-1.51933	6.14453e-08
unigene7121	-1.56124	6.41612e-07	-1.51973	1.06129e-06
isotig46050	-1.57392	0.00294967	-1.52092	0.00306515
unigene14342	-2.48637	1.9561e-09	-1.52913	2.59089e-05
isotig88350	-2.14622	0.000388155	-1.53102	0.00342669
unigene100051	-3.4289	1.47378e-10	-1.53221	0.000542265
isotig17862	-1.68774	0.000337923	-1.53306	0.000829252
unigene144039	-2.01836	2.76592e-09	-1.53486	4.86368e-06
unigene801	-2.17623	3.6375e-05	-1.53496	0.00225971
isotig65292	-1.72266	1.0206e-09	-1.53929	6.35914e-08
isotig18889	-2.23937	1.23858e-05	-1.54297	0.00221662
unigene146038	-2.20366	2.36802e-07	-1.54416	0.000292544
isotig55751	-1.89443	0.00124951	-1.54431	0.00385502
unigene194853	-1.64701	1.76812e-05	-1.5444	6.99069e-06
isotig34762	-2.27634	4.20669e-06	-1.54578	0.000149458
unigene144157	-1.75081	4.71291e-06	-1.55761	4.51568e-05
unigene22644	-1.93166	0.000112811	-1.56514	0.000870281
unigene48198	-1.64712	1.06438e-05	-1.56792	3.73674e-06
unigene19052	-1.59148	2.68116e-09	-1.58221	1.57452e-09
unigene21387	-2.31285	5.12673e-24	-1.59675	1.14928e-12
unigene189417	-1.61632	6.49148e-12	-1.60002	6.25442e-13
unigene9532	-2.31027	7.09406e-56	-1.60125	4.24569e-29
unigene186902	-3.13549	6.44705e-13	-1.60384	7.00184e-06
unigene20151	-1.76209	0.000213972	-1.60401	7.32869e-05
unigene28903	-1.70277	5.91736e-16	-1.60436	4.2961e-16
unigene145557	-2.77409	1.18911e-06	-1.60571	0.00361255
unigene18240	-2.07658	6.45505e-18	-1.61322	2.68057e-11
unigene142364	-1.57371	0.00183352	-1.62177	0.0011168
contig04820	-1.58478	0.000770486	-1.62355	0.00026786
unigene142404	-1.85393	0.000101466	-1.62714	0.000342188
unigene142337	-1.85522	6.58304e-13	-1.6279	1.57013e-10
isotig29730	-1.50253	7.49956e-25	-1.63206	3.17249e-31
isotig44661	-1.87233	2.3911e-07	-1.63415	3.04337e-06
isotig54396	-2.6319	2.30828e-05	-1.64061	0.00438409
unigene33395	-1.67238	6.69678e-10	-1.64152	3.824e-10
isotig57258	-2.01235	0.000298482	-1.65014	0.00293959
isotig66830	-1.94412	0.00339952	-1.65678	0.00251622
isotig60706	-2.07339	0.000345846	-1.65827	0.000735341
isotig03106	-1.86311	0.00046789	-1.66436	0.00093969
unigene1583	-2.41192	3.83932e-05	-1.66751	0.0013057
unigene127862	-2.16163	5.14239e-48	-1.67291	1.32816e-29
unigene208630	-5.4342	1.09217e-09	-1.68648	1.43245e-06
unigene128393	-1.54857	4.41789e-11	-1.69765	4.49554e-14
unigene144987	-1.63943	0.00378221	-1.69936	0.00243773
unigene144978	-1.72369	4.70845e-18	-1.70293	5.52651e-18
isotig73996	-2.87126	3.76086e-22	-1.71068	4.94058e-09
isotig17370	-1.82876	1.36519e-07	-1.71318	4.817e-07
unigene163933	-2.69185	3.8466e-08	-1.71579	2.62178e-05
unigene101729	-1.83314	2.482e-06	-1.71705	6.03303e-06
unigene10925	-1.71785	0.00040344	-1.71876	0.000330213
unigene188469	-2.44674	3.69651e-06	-1.72262	0.00013824
isotig99099	1.84675	0.00460548	-1.72362	0.00383531
isotig61293	-1.97813	2.72711e-05	-1.72779	8.36438e-05
unigene38736	-2.32125	4.42492e-05	-1.73801	0.00115502
isotig49685	-2.01128	7.07415e-13	-1.74777	9.42642e-11
isotig37040	-1.65159	2.46484e-12	-1.75056	7.3081e-14
unigene145008	-1.75629	0.00111352	-1.75306	0.00092957
unigene29867	-1.85913	2.45085e-06	-1.7532	6.54379e-06
unigene74200	-1.75109	0.000167258	-1.75681	8.49705e-05
unigene3676	-1.60858	0.000219998	-1.7612	3.69137e-05
isotig118349	-1.99532	1.85525e-09	-1.76175	8.50485e-08
unigene47480	-2.44441	1.26917e-06	-1.76483	0.000153949
unigene29893	-1.84224	1.58417e-30	-1.76758	4.11669e-29
unigene185016	-1.89054	3.52338e-05	-1.77393	3.64022e-05
unigene6243	-2.27884	1.75967e-05	-1.77837	0.000322787
isotig57966	-1.54542	0.00333588	-1.78067	0.000882502
unigene101934	-3.01515	3.29162e-07	-1.78132	0.000735249
isotig50461	-2.58836	0.000207735	-1.78157	0.00554891
isotig89786	-1.91329	0.000327166	-1.78264	0.000399367
unigene27790	-1.63689	0.000479377	-1.78881	1.58668e-05
unigene28043	-2.20761	9.52688e-17	-1.78886	3.09202e-12
isotig49239	-3.31475	1.01734e-07	-1.78902	0.00161046
unigene38891	-1.68061	5.9546e-06	-1.79354	1.12001e-06
isotig11600	-1.62051	1.44798e-13	-1.7942	6.70814e-18
unigene148744	-1.77685	9.20339e-05	-1.80067	2.06185e-05
unigene30428	-1.82507	0.0035813	-1.81659	0.00346412
unigene15131	-1.87137	1.54796e-07	-1.81682	2.01333e-07
isotig129939	-4.48677	5.64902e-05	-1.82531	0.00139579
unigene40516	-1.99375	0.000215926	-1.82802	0.000329678
isotig112688	-1.78696	9.51763e-07	-1.82974	4.07762e-07
unigene9938	-2.38565	3.71076e-12	-1.83459	4.07579e-09
unigene97278	-1.90034	4.17997e-25	-1.83857	1.07445e-24
unigene7116	-2.19498	5.9755e-06	-1.85509	4.57957e-05
isotig47089	-2.19964	0.00313738	-1.86478	0.00390829
unigene93167	-2.68756	1.71928e-09	-1.87942	3.60898e-06
unigene133446	-1.97431	4.46477e-05	-1.88163	8.58598e-05
unigene209735	-1.67756	2.42679e-07	-1.8869	4.63884e-09
unigene10389	-1.72247	0.00119431	-1.88875	4.70166e-05
isotig105319	-2.4366	0.000993711	-1.88921	0.00396908
unigene19568	-1.99479	0.00079027	-1.89201	0.000296442
unigene22473	-2.02765	3.37341e-19	-1.89274	2.01167e-17
unigene34598	-2.13121	1.0909e-06	-1.89643	1.26749e-05
isotig36188	-1.65349	9.1171e-09	-1.89997	1.8769e-11
unigene146566	-2.0375	0.000119256	-1.9057	0.000301454
isotig48186	-1.65943	9.78922e-06	-1.90893	8.28044e-08
isotig44817	-2.1029	0.000526819	-1.91137	0.000770729
unigene146304	-3.5225	1.43627e-07	-1.91344	0.00126625
isotig11449	-2.62141	1.32435e-05	-1.91453	0.00136484
isotig22451	-1.83736	2.2747e-08	-1.91558	2.83132e-09
unigene93630	-1.63145	0.00236042	-1.92176	4.37502e-05
unigene37410	-2.48957	9.67235e-06	-1.92502	0.000245445
isotig105083	-2.28427	0.000100553	-1.92834	0.00117955
isotig11256	-2.32884	4.46116e-27	-1.93613	7.58655e-20
isotig18017	-2.89339	7.4993e-18	-1.93869	2.71933e-10
unigene8972	-2.26827	4.85314e-13	-1.94682	1.86038e-10
isotig21980	-2.25396	8.04442e-17	-1.9469	2.33235e-13
unigene53581	-2.23717	0.000758645	-1.95444	0.00243141
unigene160045	-2.97922	6.15212e-05	-1.96105	0.00136455
unigene22305	-2.03509	2.53318e-10	-1.96249	1.10125e-11
isotig56720	-3.21535	2.32245e-22	-1.96973	2.23182e-09
isotig21902	-1.77564	1.28962e-06	-1.97061	1.51008e-08
isotig18720	-2.18536	9.05178e-24	-1.97158	3.36265e-21
unigene146626	-2.96529	6.22877e-18	-1.97656	7.24332e-09
unigene10707	-1.75793	3.02686e-10	-1.9784	1.56528e-12
isotig46044	-3.21487	7.40515e-08	-2.00523	2.88754e-05
unigene20654	-1.89088	1.94759e-05	-2.00539	1.08949e-06
unigene53322	-2.94396	0.000230396	-2.00989	0.00173245
unigene210344	-1.99975	1.48369e-10	-2.0124	6.28648e-11
unigene124925	-2.29904	0.00439419	-2.01504	0.00489717
unigene30236	-2.58921	0.000104819	-2.01888	0.000975099
unigene99423	-2.30085	0.000318265	-2.01975	0.000820162
unigene80336	-3.02356	8.10867e-05	-2.01996	0.00258966
unigene213	-2.79173	1.91206e-11	-2.02332	1.34942e-08
unigene26029	-2.72435	1.94743e-12	-2.02624	1.22188e-08
unigene94037	-1.85584	7.99986e-06	-2.03315	4.89271e-07
unigene63935	-1.82638	0.000259912	-2.03592	2.85027e-05
unigene147599	-1.93277	2.17576e-05	-2.03945	1.06136e-06
isotig46985	-2.03453	0.00308223	-2.0508	0.00239023
unigene128927	-2.10485	7.82139e-07	-2.05146	1.09218e-07
unigene20726	-3.37118	3.84046e-15	-2.05325	1.38424e-06
unigene17197	-2.31892	2.97146e-18	-2.05547	5.9512e-15
isotig84664	-2.56136	1.4091e-17	-2.06499	8.29653e-13
unigene33820	-1.65658	0.00364824	-2.06523	0.0006797
isotig78243	-6.43154	1.1681e-07	-2.06552	0.00562898
PUT-11708	-3.68093	1.60845e-05	-2.07841	0.00276488
isotig57231	-2.48055	0.00274662	-2.07885	0.00394155
isotig83032	-2.2325	9.03721e-20	-2.08248	3.82028e-18
isotig84830	-1.6254	0.00135208	-2.08726	3.64798e-05
isotig34090	-2.14225	0.000133295	-2.09232	7.92694e-05
unigene193066	-1.52106	0.00355437	-2.09491	7.68987e-06
unigene9129	-2.4787	0.000137492	-2.10076	0.000951682
isotig52004	-1.68341	3.47286e-12	-2.10138	2.68204e-19
unigene163745	-1.7526	0.00297702	-2.1178	0.000458312
unigene124180	-1.52663	1.84935e-06	-2.1201	2.58806e-11
isotig60421	-1.88182	2.01495e-05	-2.12641	5.27439e-07
isotig50516	-2.52698	2.91331e-08	-2.13	1.57737e-06
isotig50931	-1.81727	0.000320154	-2.13724	2.30676e-05
unigene8638	-2.05229	2.99324e-08	-2.14843	3.49069e-09
unigene142322	-2.5378	1.65952e-10	-2.15307	3.14348e-10
unigene129519	-1.5816	0.000546851	-2.15569	1.51579e-06
isotig73959	-1.77474	1.88025e-09	-2.16076	3.82979e-14
unigene148326	-2.15834	0.000140529	-2.1646	6.91069e-05
unigene54568	-3.65393	6.38938e-08	-2.16506	0.00166676
isotig71528	-1.97692	0.00476337	-2.1658	0.000383582
unigene14676	-2.63998	6.36287e-11	-2.17156	6.56664e-09
isotig52637	-2.09268	0.00157557	-2.17233	0.00100574
isotig84312	-1.75365	3.38714e-06	-2.17281	3.8248e-09
isotig28730	-2.00501	7.48124e-12	-2.17446	5.04243e-14
isotig10262	-2.58979	1.68567e-54	-2.17732	5.35077e-41
isotig46609	-3.08287	8.70055e-06	-2.17765	0.00128088
isotig32510	-1.61466	2.12451e-08	-2.18621	2.45954e-14
isotig76378	-2.40537	2.02879e-34	-2.20518	6.42765e-30
unigene6381	-1.97286	4.1035e-24	-2.20667	3.88211e-31
isotig106507	-2.35357	1.98886e-05	-2.20727	2.23958e-05
unigene133041	-2.41813	7.01959e-08	-2.20789	2.14972e-08
unigene76272	-1.72612	0.000365852	-2.21477	1.20665e-06
unigene31891	-1.85056	0.000487271	-2.2263	1.2037e-05
PUT-10981	-1.98259	5.01404e-10	-2.22998	6.58581e-13
isotig19942	-3.24616	7.50273e-20	-2.23227	1.25442e-11
isotig44149	-2.01725	4.27709e-08	-2.2457	2.11931e-10
isotig74773	-1.58989	4.07635e-06	-2.24626	4.42359e-11
unigene7554	-5.78294	4.66799e-07	-2.25414	0.000595428
unigene31613	-1.74631	0.000489891	-2.25436	3.79737e-06
unigene127410	-1.61994	9.10801e-05	-2.25614	3.98751e-08
unigene9083	-2.73578	2.1785e-09	-2.2662	3.50347e-07
unigene37488	-1.67502	0.00202384	-2.27041	2.82434e-05
unigene58765	-3.46811	0.00372812	-2.27713	0.00378604
isotig50854	-2.50789	3.91696e-05	-2.2794	2.08487e-05
isotig42988	-1.68377	1.48012e-06	-2.28378	5.54422e-11
unigene40597	-2.43902	1.24154e-05	-2.29001	2.54537e-05
isotig117794	-3.33213	0.00145817	-2.29074	0.00335055
unigene199487	-1.78823	0.000130489	-2.29074	1.41909e-07
isotig110329	-1.83971	9.44462e-06	-2.30002	3.74728e-08
isotig47445	-2.23426	1.6805e-05	-2.30083	4.58891e-06
isotig13704	-2.20231	3.94744e-14	-2.30611	7.7439e-18
isotig65197	-1.93783	3.51174e-05	-2.3102	1.15164e-07
unigene128194	-3.07797	2.58282e-10	-2.31101	2.23188e-07
unigene89028	-1.52303	0.00328905	-2.31349	5.02359e-06
unigene106037	-1.76569	2.1259e-05	-2.3145	1.80422e-09
unigene30302	-2.05507	1.25458e-14	-2.31616	2.23836e-20
isotig31548	-4.11797	0.000688764	-2.32217	0.00281111
unigene96905	-2.35701	8.44149e-13	-2.33279	1.79968e-15
isotig35978	-2.13973	0.0040484	-2.33529	0.000269963
isotig12794	-3.20384	1.13238e-31	-2.34347	9.58099e-31
unigene5858	-3.80231	4.1557e-18	-2.34486	1.06407e-13
unigene16204	-2.39807	0.0037018	-2.34787	0.00506775
isotig32258	-3.09103	0.000151365	-2.35336	0.00136412
unigene27265	-1.96712	8.82106e-05	-2.35338	1.20567e-06
unigene8339	-2.74606	1.87935e-12	-2.35474	1.91267e-09
unigene30798	-6.76689	2.32471e-07	-2.35881	0.00126189
isotig60619	-4.02354	1.59143e-05	-2.35892	0.00499515
unigene20415	-5.07863	2.12192e-06	-2.3705	1.02803e-06
isotig49333	-1.9136	9.79154e-07	-2.38757	6.93416e-11
isotig50224	-1.84874	0.00468196	-2.39336	6.78247e-05
unigene37861	-2.49882	0.000110351	-2.39616	0.000194721
unigene80678	-2.14452	4.59755e-06	-2.39984	4.91148e-08
unigene97005	-2.69691	4.42316e-09	-2.40086	7.18932e-09
unigene106308	-3.67571	0.00045909	-2.40132	0.00204337
unigene21145	-3.68061	4.5879e-05	-2.4085	0.0051043
unigene37327	-2.13668	0.0028789	-2.40931	0.000359783
unigene29753	-3.64642	1.30602e-15	-2.41102	4.19368e-12
unigene16601	-3.92734	6.07227e-11	-2.41989	4.68824e-05
isotig48280	-2.4603	5.27819e-08	-2.42052	2.50059e-08
isotig35376	-2.03427	7.80626e-07	-2.42658	8.56204e-10
unigene128235	-2.40935	1.07359e-11	-2.43093	2.29807e-14
isotig51371	-1.5131	0.000357362	-2.43287	2.8127e-07
unigene16809	-4.21792	2.24558e-07	-2.4334	0.00111636
unigene26037	-2.62688	1.71158e-32	-2.43815	1.78165e-28
isotig100826	-3.09816	8.97568e-07	-2.45436	8.11693e-06
unigene210295	-2.52463	2.05791e-06	-2.45444	1.34428e-07
unigene9762	-2.02228	0.00314426	-2.4573	0.000226571
unigene11908	-2.31043	0.00185479	-2.45999	0.000811938
unigene160041	-2.84624	0.000321926	-2.4719	0.000433682
isotig23887	-2.32895	1.53741e-12	-2.47764	1.4097e-14
isotig72417	-3.98066	4.99432e-07	-2.47782	8.80952e-06
isotig53863	-2.54392	9.59749e-09	-2.4912	7.51131e-09
isotig106865	-4.98796	0.000210583	-2.49301	0.00347929
isotig19010	-8.49951	9.20029e-12	-2.50328	3.81429e-08
isotig128554	-3.11702	8.38213e-07	-2.50331	1.14627e-05
unigene8019	-4.1117	3.56651e-07	-2.50374	0.000102892
unigene910	-2.42951	6.92083e-07	-2.50461	9.25089e-09
unigene705	-2.81505	2.75358e-06	-2.5085	1.11438e-06
unigene148640	-2.8637	0.000132463	-2.5095	0.00115278
isotig53070	-2.52461	0.00229183	-2.51492	0.000496857
unigene123960	-1.92358	0.000323959	-2.51734	2.26624e-06
unigene143075	-3.56506	3.81548e-14	-2.52205	1.12347e-07
isotig44948	-2.82482	2.34492e-17	-2.52294	2.85151e-14
unigene196916	-4.13342	8.47343e-06	-2.52867	9.44009e-06
unigene10551	-2.00622	2.064e-12	-2.53107	6.80009e-18
isotig16174	-4.10894	9.33929e-13	-2.53551	2.3377e-10
unigene7688	-2.9782	4.54082e-20	-2.53912	5.98616e-18
unigene93950	-1.89335	2.51863e-07	-2.54744	3.61897e-12
unigene20957	-1.99653	1.03161e-05	-2.54772	2.01038e-08
isotig03562	-4.12097	1.1889e-05	-2.54831	0.00267727
unigene4131	-3.35825	0.000196697	-2.55064	0.00312451
isotig72279	-2.03469	0.000717967	-2.55739	5.86712e-06
isotig81597	-1.82385	0.00199101	-2.55813	3.47078e-06
unigene36127	-3.64118	2.66855e-06	-2.56069	2.3167e-05
unigene1403	-2.14107	8.17137e-19	-2.56742	7.97325e-27
isotig29622	-2.27293	2.56096e-09	-2.57221	4.00603e-12
isotig61806	-2.79325	0.000681489	-2.57496	0.000547839
isotig47423	-3.08675	2.65928e-08	-2.58089	1.92651e-06
unigene8322	-1.90558	0.00138806	-2.58268	1.64387e-05
unigene99865	-5.95229	2.04832e-05	-2.58559	0.00502011
isotig98940	-2.78028	4.54249e-07	-2.5918	3.86796e-08
isotig26311	-3.73111	1.15221e-08	-2.59298	7.43018e-08
unigene12891	-1.87364	1.30834e-05	-2.5967	6.30735e-10
unigene30231	-3.77749	3.03118e-12	-2.59732	8.90308e-07
isotig66956	-4.12735	1.37097e-05	-2.60026	0.00233059
isotig32294	-1.85619	0.000438112	-2.60213	6.21172e-07
isotig131273	-2.49101	0.00130952	-2.61362	0.000639615
unigene36387	-2.3701	2.28229e-08	-2.62396	2.03967e-10
unigene102767	-2.97145	0.00352972	-2.63399	0.000551629
unigene640	-2.93578	6.72318e-10	-2.63432	1.28197e-08
isotig05938	-2.72173	3.22755e-08	-2.64142	3.81782e-08
isotig52147	-4.59261	0.000561523	-2.64167	0.000519471
unigene129444	-3.54545	0.00168162	-2.65663	0.000496161
unigene16328	-2.71002	1.7043e-10	-2.65795	4.10588e-11
unigene125993	-2.70495	0.000333567	-2.66086	3.56134e-05
unigene144175	-2.17555	4.14196e-05	-2.66498	4.93008e-07
isotig49751	-3.43302	0.00134231	-2.67361	0.00401199
isotig67839	-2.84038	0.00337608	-2.68017	0.00177231
unigene47	-2.81361	5.54121e-07	-2.68534	5.03316e-07
unigene12965	-3.54812	2.31104e-12	-2.69411	1.24272e-09
unigene58090	-3.35106	3.90355e-19	-2.69554	1.90458e-18
unigene127332	-2.3612	1.01472e-12	-2.69771	2.42475e-16
unigene48695	-3.16522	0.00427662	-2.70096	0.00171128
isotig132388	-2.72044	6.56012e-41	-2.70159	3.90297e-42
unigene143590	-3.60717	6.7077e-16	-2.7023	4.80457e-13
unigene17497	-2.13547	2.04065e-12	-2.71084	1.66062e-20
isotig51863	-2.64905	3.60818e-05	-2.71273	6.61009e-05
unigene127737	-3.87772	4.5298e-07	-2.71777	4.13091e-06
isotig50383	-2.7251	0.000264891	-2.72522	0.000157611
isotig72758	-3.3053	6.562e-07	-2.72917	1.25088e-06
unigene38815	-3.04593	6.73217e-23	-2.72957	4.46097e-22
isotig42446	-2.04722	4.21841e-05	-2.73752	1.48396e-07
unigene102220	-1.62753	5.75682e-08	-2.73876	4.65217e-20
unigene142387	-9.13468	2.22352e-13	-2.75485	5.27637e-09
unigene135703	-4.10923	3.04411e-06	-2.75511	2.83215e-05
isotig87098	-4.35547	1.54486e-07	-2.75708	8.11247e-06
unigene99660	-2.98352	5.50938e-05	-2.76807	0.000133854
unigene12688	-2.30061	0.000794529	-2.77382	4.01148e-05
isotig48037	-2.72762	0.0047888	-2.77675	0.00517842
unigene4471	-2.35653	2.55724e-05	-2.77942	1.25193e-06
unigene6502	-3.86362	6.55622e-10	-2.78328	1.16906e-06
unigene189060	-2.74794	7.14714e-06	-2.78549	1.14762e-06
isotig67363	-2.52752	2.27255e-05	-2.79058	5.45139e-07
isotig37351	-3.01942	0.000266994	-2.79119	0.000754348
isotig56367	-2.70185	1.60742e-06	-2.79236	1.65002e-07
unigene142958	-2.90113	5.98898e-25	-2.80125	4.25312e-25
unigene114756	-3.19018	3.99468e-06	-2.81265	5.01586e-06
unigene26982	-1.86262	0.00374989	-2.81386	1.32197e-06
isotig34698	-2.41746	0.00137083	-2.8144	0.000569165
unigene127468	-3.44184	7.58137e-13	-2.82867	1.94877e-09
unigene18785	-3.52855	8.29757e-29	-2.83149	1.586e-24
unigene126925	-2.08825	5.61646e-11	-2.8341	5.50324e-19
unigene34662	-4.14134	0.00068343	-2.8362	0.00118617
unigene208595	-2.22189	2.01943e-09	-2.83652	4.73002e-18
unigene79346	-2.54216	0.000501357	-2.84911	3.83859e-07
isotig48092	-2.8316	9.91033e-16	-2.8519	1.07262e-17
unigene146091	-2.10338	0.00260894	-2.85904	8.05454e-06
isotig54015	-3.47363	4.76803e-08	-2.86481	1.01021e-08
unigene17273	-2.7327	0.00228485	-2.86736	0.00268029
unigene107711	-3.05117	0.000936534	-2.87188	1.47502e-05
isotig71375	-2.40821	7.41006e-05	-2.87816	6.86931e-07
PUT-14048	-4.72849	0.000288452	-2.87853	0.00474835
isotig33862	-4.23413	2.05037e-09	-2.8813	7.10697e-06
unigene63490	-5.44443	1.86443e-05	-2.88777	0.000165668
isotig126731	-3.99334	1.93378e-15	-2.89444	3.72455e-16
isotig50982	-3.51041	8.69384e-07	-2.89839	4.13599e-06
unigene27780	-2.05311	0.00113991	-2.90086	2.00158e-06
unigene21121	-3.11956	0.00161161	-2.9022	0.00141917
isotig54598	-1.83753	5.06599e-06	-2.90287	8.19413e-15
isotig86145	-2.02057	8.56637e-06	-2.92681	1.2488e-12
unigene147048	-1.82569	0.00142195	-2.93816	1.35817e-07
unigene94310	-3.3801	1.60357e-05	-2.94318	1.39681e-06
isotig13730	-2.31182	7.25019e-09	-2.94538	1.05114e-14
unigene197003	-2.84345	6.97189e-06	-2.95307	3.3084e-08
isotig20549	-2.85567	1.07054e-05	-2.95698	1.16924e-06
unigene144400	-1.74612	0.0011186	-2.95909	3.3158e-08
unigene99521	-2.19518	3.49426e-05	-2.96699	1.87747e-08
unigene49584	-2.36511	0.00263418	-2.97747	0.000410731
unigene34859	-4.24427	1.08199e-14	-2.98189	3.82776e-09
isotig44017	-1.72792	0.000286275	-2.98742	2.1444e-08
unigene3024	-2.45718	2.28133e-22	-2.98967	1.49157e-32
isotig95131	-3.49595	0.00031619	-2.99118	0.00149822
unigene16953	-3.46393	4.28598e-38	-3.00365	4.88174e-34
isotig98315	-3.77335	5.61847e-06	-3.01141	6.42356e-07
unigene36367	-5.09291	2.58634e-05	-3.01167	6.16215e-05
isotig19782	-3.50701	0.00217908	-3.01368	0.000595212
unigene85078	-2.02039	0.00321921	-3.02473	3.47492e-05
unigene37742	-6.56647	8.09013e-07	-3.02496	0.00016252
unigene68271	-2.26569	0.000131513	-3.03174	4.43893e-08
isotig79416	-5.81164	2.38153e-06	-3.03281	1.10925e-08
unigene121047	-2.38585	0.00220088	-3.04109	3.86872e-05
unigene126731	-3.64637	8.05534e-13	-3.04964	1.28472e-09
unigene131046	-3.85087	3.5765e-05	-3.05355	1.93677e-05
unigene146342	-5.42798	3.23834e-10	-3.06486	0.000306517
unigene11306	-2.07148	0.00410042	-3.08003	0.000145455
isotig63523	-3.37378	0.000750855	-3.08636	3.29736e-05
unigene36686	-5.08601	2.84195e-30	-3.08772	1.52446e-29
unigene17645	-4.66161	3.8052e-13	-3.09978	1.22196e-09
unigene86139	-3.24694	0.000337993	-3.11217	0.000361993
isotig67090	-4.48789	6.53304e-09	-3.12287	3.784e-08
unigene57721	-2.68106	2.25125e-12	-3.13292	1.90761e-17
isotig99308	-3.08884	9.34348e-09	-3.15133	8.294e-10
unigene36405	-1.7535	0.00214677	-3.15959	2.84185e-08
unigene53522	-2.93822	2.59729e-06	-3.1705	9.5303e-09
unigene74846	-2.96816	0.000423391	-3.17199	1.14454e-05
unigene143196	-3.42866	3.31802e-40	-3.19232	2.70926e-36
unigene12302	-2.29117	0.00351549	-3.19322	0.000209895
unigene119970	-3.91496	0.000261783	-3.20039	0.000313597
unigene35089	-1.99725	0.00170183	-3.20427	5.12866e-06
unigene36261	-5.31955	4.92713e-07	-3.20539	7.61672e-06
unigene66700	-3.61566	4.39149e-05	-3.20794	6.09137e-06
isotig104846	-3.25085	1.83162e-15	-3.21539	1.95968e-17
unigene96120	-2.39483	3.09565e-06	-3.21721	7.77543e-11
unigene9392	-3.49363	6.05384e-08	-3.23106	2.41032e-07
unigene40645	-3.44627	0.00015629	-3.23769	0.000169867
unigene183505	-2.65052	1.63942e-10	-3.241	2.02913e-14
unigene202816	-3.30867	2.61385e-05	-3.24307	8.86158e-05
unigene96346	-2.78553	3.79073e-08	-3.24404	1.84004e-10
unigene47267	-6.14657	1.51715e-05	-3.25763	0.000304734
isotig43132	-3.81503	0.000348367	-3.27304	4.24336e-05
isotig56874	-3.08465	4.58999e-17	-3.27467	1.77289e-19
isotig109222	-9.22931	1.58643e-13	-3.27476	2.94966e-12
isotig45437	-1.63819	0.00167199	-3.27509	3.60755e-11
isotig89592	-4.23055	2.652e-14	-3.27884	6.90127e-15
isotig97380	-3.36283	0.00462797	-3.28323	0.000842887
unigene13030	-3.41546	0.000169313	-3.28801	0.000230366
unigene29036	-2.60828	0.00152785	-3.33278	9.59856e-06
isotig83153	-3.80908	0.000177793	-3.34325	6.06599e-05
isotig44600	-3.198	2.6871e-22	-3.34517	1.94009e-27
isotig11039	-8.62337	2.21575e-09	-3.34677	0.000122768
unigene7702	-3.40826	0.00213423	-3.34699	0.000783512
unigene29012	-7.07155	6.3415e-07	-3.34701	0.000293498
isotig49378	-2.43338	0.000262828	-3.37297	1.06894e-06
unigene30	-3.0715	2.38013e-05	-3.38545	7.34369e-07
unigene9982	-2.27264	0.00266496	-3.39705	3.11202e-06
isotig68617	-2.20984	8.44476e-14	-3.39958	1.66107e-31
unigene128699	-5.3587	3.75665e-06	-3.41484	5.09256e-06
PUT-1714	-3.61611	3.96098e-15	-3.42192	2.73053e-14
unigene95875	-3.34201	5.50035e-14	-3.42462	3.18293e-15
isotig129403	-5.25423	8.64528e-12	-3.4264	2.50536e-18
unigene189012	-3.12244	8.8987e-05	-3.43248	1.32954e-07
unigene144373	-4.14804	4.95784e-22	-3.4346	7.69892e-16
unigene65074	-4.18674	0.00333757	-3.43927	0.00410964
unigene34922	-4.05004	1.35969e-15	-3.44124	1.47723e-12
unigene8266	-3.01563	1.23928e-13	-3.45323	1.66867e-18
unigene30432	-3.84805	3.77104e-24	-3.45367	1.64959e-22
unigene87435	-3.05569	0.00046784	-3.45637	1.06052e-05
unigene47841	-3.50156	5.19167e-08	-3.46855	1.59274e-08
unigene117443	-5.86204	4.0458e-05	-3.47051	0.000782825
unigene8750	-3.98026	4.91899e-45	-3.48728	2.8669e-35
isotig34704	-2.20857	0.00126209	-3.4924	8.02772e-06
isotig128099	-4.49221	0.000752148	-3.49277	0.000319771
unigene79687	-3.02455	4.49491e-05	-3.49665	2.48339e-05
PUT-10610	-4.16867	2.46496e-07	-3.5003	1.01405e-07
unigene38698	-7.23802	6.30153e-07	-3.50342	0.000248025
unigene22975	-5.71571	3.96009e-11	-3.50905	5.99298e-11
isotig80310	-3.72009	0.000940523	-3.51083	0.00070617
isotig57487	-5.85824	7.47989e-05	-3.51973	0.00120126
unigene146598	-5.26436	2.36899e-17	-3.52271	1.63188e-08
unigene31098	-3.51871	2.35065e-22	-3.5288	6.78072e-23
unigene165859	-5.31593	0.000302922	-3.54025	0.00481182
unigene44044	-3.27742	7.00408e-16	-3.54489	5.13397e-20
isotig100991	-4.09576	9.52687e-06	-3.54661	2.76302e-05
isotig15659	-2.7937	0.00216868	-3.55111	6.24465e-06
unigene119424	-2.71343	2.4301e-06	-3.55172	5.48443e-10
unigene56994	-3.95479	5.58189e-06	-3.55238	5.5184e-06
isotig13353	-3.26673	3.67837e-48	-3.56574	2.00728e-58
unigene63317	-5.23883	0.000241701	-3.57803	0.00234362
unigene35726	-3.8949	3.32373e-05	-3.58387	4.56441e-05
isotig105437	-3.64809	0.00114225	-3.58725	1.15949e-05
isotig77404	-2.97542	1.10257e-05	-3.59025	1.18433e-10
unigene109942	-3.59291	0.000137676	-3.59288	7.79399e-05
unigene161812	-3.47383	0.00110918	-3.59353	8.14899e-05
unigene209584	-2.82259	6.27095e-05	-3.59754	2.2359e-07
isotig20752	-3.76268	4.1303e-25	-3.6089	2.9799e-28
unigene165187	-3.65411	4.934e-08	-3.62754	9.7784e-10
unigene106240	-5.3212	0.000115144	-3.62805	0.00145256
unigene15975	-3.88568	1.05711e-22	-3.63217	3.24881e-23
isotig97449	-3.54331	0.000395023	-3.63802	7.98319e-05
isotig47989	-4.07499	6.50001e-42	-3.64044	3.59942e-36
isotig16428	-3.36936	1.91484e-05	-3.64045	1.45409e-08
unigene118177	-5.60255	8.83724e-05	-3.64247	0.00143695
unigene145199	-7.72511	2.88043e-06	-3.66275	0.00223489
unigene34845	-3.43891	3.0642e-08	-3.66281	1.75451e-09
isotig50455	-3.2179	3.15504e-06	-3.66668	5.7176e-09
unigene202020	-2.89009	5.81374e-05	-3.67491	3.35138e-07
unigene147643	-8.32811	1.68905e-10	-3.67565	3.66366e-09
isotig83088	-3.79202	1.9131e-14	-3.68483	3.11765e-20
unigene85603	-3.14154	0.00031257	-3.69337	9.93604e-07
unigene81128	-4.18801	2.06232e-36	-3.70484	3.89463e-30
unigene130126	-4.26571	8.01514e-30	-3.70671	1.48675e-29
unigene160068	-4.75305	0.000254482	-3.72485	1.17444e-05
isotig80188	-3.31654	4.85704e-11	-3.73432	6.22266e-19
unigene37916	-3.71189	2.76429e-05	-3.73455	2.28248e-05
isotig88643	-2.95786	8.09213e-28	-3.75568	2.36094e-45
unigene18265	-2.70509	4.17625e-06	-3.76521	2.38862e-10
unigene14460	-3.09358	0.000666337	-3.76734	3.77299e-05
unigene27068	-3.50264	1.07788e-08	-3.77763	8.70961e-12
unigene76971	-4.01958	4.80264e-13	-3.77857	2.91375e-18
isotig111916	-6.44114	3.22247e-07	-3.78348	2.7614e-06
unigene189581	-4.26325	1.97172e-10	-3.78786	3.80042e-14
isotig28522	-3.42483	4.55575e-05	-3.79348	3.7263e-08
unigene3874	-3.79071	1.42828e-06	-3.79397	5.76874e-11
unigene111225	-4.40269	3.18639e-07	-3.79679	6.73102e-10
unigene146594	-3.70951	8.6988e-25	-3.79911	1.35734e-27
unigene13009	-4.69979	1.26147e-06	-3.80331	6.68171e-05
isotig46864	-3.89413	3.44749e-11	-3.81351	1.61259e-14
unigene20908	-3.85599	1.26344e-09	-3.81522	7.00576e-11
unigene17750	-3.62002	0.000893892	-3.82041	4.01994e-05
unigene194220	-3.9347	0.00164452	-3.83514	0.000833183
unigene9837	-4.91311	0.00017945	-3.83632	5.42259e-05
unigene207728	-3.14499	8.51108e-07	-3.83839	2.12938e-09
isotig56538	-4.71182	0.000186512	-3.84287	0.00143193
unigene176463	-5.69249	2.07505e-07	-3.86402	3.71252e-11
unigene56169	-4.24966	5.00154e-06	-3.865	1.4569e-08
unigene18487	-4.86722	6.80799e-14	-3.86513	3.73965e-10
unigene17019	-2.93801	1.3069e-10	-3.86919	3.80149e-16
unigene202971	-4.46511	1.19711e-11	-3.88242	1.0298e-12
unigene101957	-4.96576	9.90332e-06	-3.8829	1.29677e-06
unigene117055	-3.12305	8.33677e-07	-3.91478	2.26628e-09
isotig31506	-3.64777	4.38315e-05	-3.91945	2.39157e-06
unigene17312	-3.85592	9.53605e-53	-3.92414	1.19978e-60
isotig48869	-4.46128	2.73192e-06	-3.93173	8.93522e-09
unigene101257	-5.73017	2.10061e-05	-3.93916	0.000327057
unigene37094	-3.71081	1.07594e-05	-3.94193	9.72083e-08
PUT-13754	-2.52454	0.00026176	-3.9479	4.06866e-08
isotig121736	-4.66759	0.000508312	-3.96378	5.02546e-05
isotig09742	-4.67587	6.75325e-25	-3.9686	9.65045e-29
isotig22904	-4.04768	1.05328e-06	-3.97178	4.895e-08
isotig108543	-3.78546	7.48023e-07	-3.97898	3.86825e-07
unigene106080	-4.10182	0.000594456	-3.98376	0.00141936
isotig122731	-6.29621	6.13209e-22	-4.00022	4.49778e-14
unigene5633	-5.62064	1.12578e-11	-4.00253	4.16336e-08
unigene11787	-2.27037	0.000415841	-4.01287	8.57061e-09
unigene18950	-3.59173	0.00228447	-4.02056	0.000589975
unigene34193	-9.73599	1.00978e-12	-4.03963	5.07372e-08
unigene15709	-4.53848	0.000966684	-4.04455	5.72947e-05
isotig62153	-3.32797	7.19251e-09	-4.05475	1.47853e-13
unigene18306	-3.50221	7.60061e-22	-4.05998	1.30816e-31
isotig113090	-4.71294	9.40246e-05	-4.06189	0.000497865
isotig72031	-5.28018	0.000160153	-4.08366	0.00490327
unigene83050	-2.68431	0.00028266	-4.09669	2.68163e-08
unigene14029	-7.89485	3.83992e-09	-4.10394	1.15572e-07
unigene16627	-3.43439	0.00495064	-4.10923	0.000188562
unigene76408	-2.85304	5.33497e-09	-4.10978	7.84029e-21
unigene1634	-2.77892	0.00013451	-4.12312	1.24335e-08
isotig22815	-4.03288	7.37422e-59	-4.12532	3.7677e-70
PUT-14768	-5.80008	1.24619e-10	-4.12809	1.08016e-14
unigene127298	-6.4641	7.91716e-08	-4.14409	0.000119787
isotig26713	-5.66612	0.000110194	-4.16506	0.000812527
unigene146613	-4.2921	0.0021865	-4.17684	0.000248869
unigene74807	-5.41184	1.41865e-09	-4.18125	3.21534e-15
unigene189330	-3.87771	5.24686e-10	-4.18445	5.39559e-13
isotig78457	-3.29193	0.00292114	-4.18462	0.000102223
unigene36301	-3.36803	5.7e-06	-4.23171	3.84381e-07
unigene21281	-2.91334	2.45643e-07	-4.23776	3.1158e-12
isotig22114	-6.29644	0.000168719	-4.23861	0.00480362
unigene43756	-3.49064	0.000452032	-4.24463	6.19416e-06
unigene143910	-2.65732	1.64618e-05	-4.24823	9.39993e-12
isotig28320	-3.83879	2.74795e-07	-4.24887	1.65877e-09
unigene110627	-5.28989	0.000228778	-4.24972	0.00120905
isotig88552	-3.67632	7.73696e-06	-4.25247	2.99729e-07
unigene38331	-2.6058	0.00349761	-4.26423	2.71125e-07
unigene140576	-2.761	0.00247578	-4.26769	1.18334e-06
unigene29952	-3.54958	2.15567e-14	-4.26784	3.4738e-22
unigene64134	-5.83865	3.0097e-06	-4.26865	6.21765e-09
unigene127355	-5.48509	5.44894e-05	-4.27602	0.000443118
unigene143689	-4.25083	1.14993e-10	-4.27776	8.45959e-14
unigene187662	-5.5365	3.64162e-05	-4.29405	2.56908e-06
unigene189130	-5.50344	3.261e-16	-4.30531	1.98502e-15
unigene19621	-3.64064	2.81728e-05	-4.35653	6.59288e-07
unigene110067	-5.16921	0.000428613	-4.35912	0.00520652
unigene189484	-4.04892	0.000787936	-4.36376	6.43616e-06
unigene145880	-5.35386	5.84742e-09	-4.37671	6.45354e-13
unigene35353	-5.26965	0.000146439	-4.38895	9.50182e-05
isotig90792	-8.32208	2.97498e-10	-4.3899	3.28873e-10
unigene138408	-5.38808	5.37678e-05	-4.40049	0.00205478
unigene11844	-3.48684	0.000571543	-4.40198	1.00754e-05
isotig11886	-4.9315	4.72656e-12	-4.41744	4.64286e-12
isotig23616	-5.90254	2.7205e-24	-4.41757	3.16097e-40
unigene144797	-4.77646	2.19834e-05	-4.41805	6.23142e-05
unigene17380	-4.15492	2.8204e-08	-4.43841	1.4479e-09
unigene5285	-3.31374	3.17268e-08	-4.44356	3.16557e-13
isotig56009	-3.83476	0.000909679	-4.44664	1.52297e-07
unigene197883	-5.51057	1.90116e-08	-4.45064	2.48544e-12
isotig48598	-3.31097	0.000133296	-4.47411	2.17447e-07
isotig92113	-2.54609	0.00479625	-4.47591	1.52224e-05
unigene195293	-3.92556	0.00119526	-4.48428	2.64163e-05
isotig44301	-4.07935	2.80849e-14	-4.48501	2.76079e-22
isotig108108	-2.56459	0.00023356	-4.48704	7.96134e-09
unigene29537	-5.55254	1.38466e-09	-4.51068	3.44536e-12
isotig30820	-5.65183	7.24078e-06	-4.51299	1.35882e-08
unigene122537	-2.77175	0.000141305	-4.51595	3.01735e-07
unigene138825	-4.40547	6.28125e-06	-4.51708	4.49401e-06
unigene208873	-2.87256	3.1429e-07	-4.52211	5.34022e-12
unigene124388	-4.18555	0.00184475	-4.52301	0.000136254
unigene57016	-2.86796	3.02675e-05	-4.52391	2.43361e-09
PUT-4622	-6.91463	7.89775e-08	-4.53943	1.83609e-08
unigene209717	-2.37083	0.00325121	-4.54374	4.17989e-08
unigene22695	-4.5382	0.00385019	-4.5573	0.00523503
isotig108665	-3.29137	9.58718e-10	-4.55747	1.55353e-16
unigene34936	-7.97941	9.37857e-08	-4.56376	1.78216e-05
unigene9342	-7.31226	3.71527e-09	-4.56397	2.09795e-10
unigene36234	-7.25538	3.57288e-08	-4.56721	1.51295e-06
isotig23817	-3.72223	2.47687e-13	-4.57063	1.92851e-19
isotig50441	-4.32535	1.27356e-10	-4.57109	3.32267e-11
unigene145205	-4.92874	2.0826e-05	-4.57391	6.4204e-06
unigene94119	-5.0754	0.000258373	-4.57964	0.000304014
unigene142894	-8.80279	2.49686e-09	-4.59199	1.73239e-06
unigene146612	-5.04558	4.59094e-22	-4.59473	6.08846e-26
unigene71657	-4.08874	0.000117239	-4.59715	1.94307e-07
isotig33804	-3.37508	8.49306e-05	-4.61107	2.75797e-08
unigene12043	-5.30409	5.36367e-07	-4.62054	9.17903e-13
unigene55275	-9.07715	2.32943e-06	-4.62126	0.00303954
unigene60954	-4.84324	0.000924536	-4.62584	0.00179826
isotig04601	-5.52726	2.33599e-38	-4.62619	3.36133e-48
isotig23649	-5.49659	0.000185076	-4.63528	0.00204664
unigene146589	-4.44788	0.000205419	-4.63696	0.000106967
unigene76062	-4.98914	0.000507218	-4.63777	0.00205103
unigene5404	-2.22957	0.000891638	-4.63779	5.64936e-06
unigene30982	-6.08259	3.39735e-05	-4.63917	0.000173239
unigene110189	-3.81882	0.00102242	-4.66455	7.18038e-05
unigene106339	-4.47311	0.00360521	-4.67595	0.00326127
unigene132452	-8.64109	1.51006e-12	-4.69086	1.75312e-22
isotig50806	-3.27082	0.000522246	-4.70081	6.83382e-07
isotig70278	-4.80878	0.000348408	-4.71423	9.1308e-05
isotig81763	-6.52221	3.38124e-05	-4.71597	0.0034745
unigene29212	-4.59452	0.000798332	-4.72061	0.00061073
unigene98675	-3.5309	4.88494e-07	-4.72969	4.64012e-11
PUT-6739	-6.66753	2.50175e-10	-4.7377	1.23728e-19
isotig105756	-4.93822	6.303e-08	-4.74419	1.21987e-08
isotig95127	-5.67526	6.54601e-05	-4.75144	0.00108
unigene48555	-3.35886	0.00073819	-4.75289	3.55767e-06
unigene9126	-5.24877	0.000785129	-4.75535	0.00273507
isotig54258	-5.63918	0.000147528	-4.7652	0.0016776
unigene28883	-5.05327	0.000394269	-4.78217	0.00131095
isotig131457	-5.63577	8.10118e-05	-4.7835	0.0014597
unigene128230	-6.14595	5.8351e-06	-4.78918	1.24047e-05
isotig39606	-4.94249	1.1651e-17	-4.78941	3.90604e-23
isotig43673	-4.42033	1.02228e-21	-4.79495	5.56041e-27
unigene116139	-4.85574	0.000626125	-4.80434	0.00113194
unigene117243	-4.44857	0.00267094	-4.85014	0.00171076
isotig12629	-3.77267	0.000151105	-4.86315	1.95765e-06
isotig70670	-4.04664	7.21153e-06	-4.86929	5.60118e-08
unigene32858	-5.07641	2.48308e-48	-4.8715	6.34236e-67
unigene21266	-4.77105	0.000966045	-4.87222	0.00112389
unigene17662	-4.65734	2.08027e-26	-4.87317	3.96535e-29
isotig19729	-3.77169	3.86263e-06	-4.8744	2.18546e-09
unigene74866	-6.8068	3.47935e-08	-4.88804	8.54188e-11
unigene109610	-5.11888	0.000468625	-4.89678	0.000941903
isotig91373	-6.03518	3.21368e-05	-4.9082	0.00126719
isotig70857	-3.36335	0.00010681	-4.91584	1.60822e-06
isotig107520	-5.12189	6.40028e-05	-4.92111	3.41735e-07
isotig52174	-3.09084	1.43666e-08	-4.92915	1.66607e-14
isotig99294	-5.82865	1.56372e-05	-4.93368	2.084e-06
isotig106869	-2.67764	5.26051e-06	-4.93708	1.93544e-13
isotig62754	-4.63589	0.000791372	-4.95037	4.73997e-05
unigene142003	-5.83385	1.72556e-05	-4.96041	0.000341337
isotig124454	-5.26094	0.000128061	-4.96192	0.000361625
isotig45447	-4.8003	0.00179606	-4.97057	0.00168992
unigene127854	-5.77913	2.59631e-07	-4.97524	2.50166e-06
isotig90538	-4.7511	1.19065e-17	-4.98685	1.33927e-25
isotig66666	-3.93447	0.00328428	-4.99414	0.000792478
isotig44102	-5.94918	0.000299792	-4.99443	0.000257899
unigene177447	-6.10967	9.72541e-07	-4.99743	4.0074e-11
unigene88586	-6.02914	8.11614e-06	-5.0035	1.17093e-07
unigene30102	-5.32144	7.90865e-26	-5.008	2.30716e-32
isotig34466	-4.49146	4.8997e-06	-5.00972	1.75738e-08
unigene147739	-4.9951	6.38751e-38	-5.0187	5.91523e-45
unigene34431	-5.19735	0.00184542	-5.02541	0.00345429
isotig47614	-5.23628	0.00273991	-5.02679	0.00515001
unigene100110	-5.39144	6.2395e-05	-5.03363	0.000225081
unigene33705	-5.77638	4.00786e-08	-5.0393	1.34257e-13
PUT-6909	-6.09847	9.56339e-05	-5.06829	0.00181283
unigene1699	-6.19308	1.11928e-18	-5.07163	2.25812e-18
isotig135987	-6.09484	2.59463e-05	-5.07602	0.000788742
unigene204747	-4.07506	5.81935e-06	-5.07732	8.95138e-06
isotig129687	-4.04749	1.04899e-05	-5.08072	9.14181e-08
isotig59317	-5.55929	3.07235e-05	-5.09939	1.09801e-05
isotig117044	-6.40947	4.22882e-07	-5.10693	1.30498e-07
isotig49409	-4.96654	1.10291e-97	-5.10697	1.3582e-107
unigene111733	-5.03784	0.00327225	-5.10783	0.00361261
unigene18415	-4.38754	2.14961e-09	-5.15127	2.21329e-13
unigene21252	-7.18028	9.07508e-05	-5.15421	0.00426304
unigene202152	-4.38848	0.000134034	-5.15573	8.05611e-06
unigene132996	-4.2074	0.00202664	-5.16256	0.000170055
unigene11008	-5.84448	0.000126765	-5.16662	0.00107434
unigene857	-2.57638	0.000529061	-5.1838	3.4072e-07
isotig119883	-6.7656	5.51377e-06	-5.18404	9.88586e-05
isotig119880	-4.92952	1.56738e-25	-5.19839	1.02599e-30
isotig84480	-4.54258	0.000241958	-5.21077	0.000205986
unigene189444	-5.58679	2.55406e-06	-5.21191	3.45933e-07
isotig100093	-5.53183	3.99709e-89	-5.21516	1.95377e-82
PUT-7407	-4.97752	0.00121232	-5.21735	0.000931909
isotig115581	-7.30712	4.91033e-09	-5.22807	5.49097e-10
unigene64576	-5.69474	8.72291e-05	-5.23635	0.000490285
unigene121962	-6.67548	5.79822e-06	-5.23675	0.000635536
isotig24394	-6.24932	2.44488e-06	-5.24179	0.000151476
unigene109298	-6.28769	1.45318e-06	-5.24279	5.83417e-06
unigene33093	-5.53223	3.23095e-41	-5.24967	4.85362e-45
isotig119483	-5.05917	0.000792618	-5.25952	0.000667773
isotig104608	-5.31673	8.84435e-05	-5.26037	0.000118481
unigene205759	-6.06056	1.02733e-07	-5.26205	3.63105e-07
unigene145816	-3.89606	0.000556133	-5.26315	2.69563e-06
PUT-12111	-4.4742	1.04416e-05	-5.27961	2.98033e-07
PUT-7055	-5.01105	6.79352e-05	-5.28036	1.7582e-05
unigene145535	-8.84519	5.13008e-11	-5.28324	4.50814e-11
unigene100390	-7.13694	9.99432e-17	-5.28689	4.35669e-42
unigene97803	-5.538	0.000373221	-5.29189	0.000949747
isotig88368	-5.39833	4.2254e-05	-5.29421	5.3505e-06
unigene47040	-3.7137	0.000176035	-5.30835	1.09653e-05
unigene130094	-4.97427	0.000307368	-5.31317	0.000166878
unigene59649	-5.03278	0.000147495	-5.31363	7.88403e-05
unigene33162	-5.19618	4.57665e-31	-5.32005	2.01145e-35
unigene196436	-5.36845	9.84337e-05	-5.32304	0.000177745
isotig107868	-5.34859	2.07304e-05	-5.32589	1.04628e-06
[truncated: 547 more rows]
